# Supplementary material for: Evolutionary regime transitions in structured populations
Source: PLoS One. 2018 Nov 26;13(11):e0200670. doi: 10.1371/journal.pone.0200670 (PMC6261048; doi:10.1371/journal.pone.0200670)
Supplement: S1 File — To compute the fixation probabilities of small order graphs for any fitness value r > 1, we ran a new C++ program available from https://bitbucket.org/geodynapp/phasetransition. (ZIP) [file pone.0200670.s002.zip]

Archive with 53 entries (40 files):
- regimeTransitions/
- regimeTransitions/inputOfCppProgram/
- regimeTransitions/inputOfCppProgram/graphsFileExtra2.txt
- regimeTransitions/inputOfCppProgram/graphsFileExtra3.txt
- regimeTransitions/inputOfCppProgram/graphsFile-frienship.txt
- regimeTransitions/inputOfCppProgram/graphsFileExtra.txt
- regimeTransitions/inputOfCppProgram/constructorSH.sage
- regimeTransitions/inputOfCppProgram/graphsFile.txt
- regimeTransitions/inputOfCppProgram/graphsFileFS10_6.txt
- regimeTransitions/README.md
- __MACOSX/
- __MACOSX/regimeTransitions/
- __MACOSX/regimeTransitions/._README.md
- regimeTransitions/phaseTransition.xcodeproj/
- regimeTransitions/phaseTransition.xcodeproj/project.pbxproj
- regimeTransitions/phaseTransition.xcodeproj/xcuserdata/
- regimeTransitions/phaseTransition.xcodeproj/xcuserdata/alvaro.xcuserdatad/
- regimeTransitions/phaseTransition.xcodeproj/xcuserdata/alvaro.xcuserdatad/xcdebugger/
- regimeTransitions/phaseTransition.xcodeproj/xcuserdata/alvaro.xcuserdatad/xcdebugger/Breakpoints_v2.xcbkptlist
- regimeTransitions/phaseTransition.xcodeproj/xcuserdata/alvaro.xcuserdatad/xcschemes/
- regimeTransitions/phaseTransition.xcodeproj/xcuserdata/alvaro.xcuserdatad/xcschemes/phaseTransitions.xcscheme
- regimeTransitions/phaseTransition.xcodeproj/xcuserdata/alvaro.xcuserdatad/xcschemes/xcschememanagement.plist
- regimeTransitions/phaseTransition.xcodeproj/xcuserdata/alvaro.xcuserdatad/xcschemes/phaseTransitions_ln22.xcscheme
- regimeTransitions/phaseTransition.xcodeproj/project.xcworkspace/
- regimeTransitions/phaseTransition.xcodeproj/project.xcworkspace/contents.xcworkspacedata
- regimeTransitions/phaseTransition.xcodeproj/project.xcworkspace/xcuserdata/
- regimeTransitions/phaseTransition.xcodeproj/project.xcworkspace/xcuserdata/alvaro.xcuserdatad/
- regimeTransitions/phaseTransition.xcodeproj/project.xcworkspace/xcuserdata/alvaro.xcuserdatad/UserInterfaceState.xcuserstate
- __MACOSX/regimeTransitions/._phaseTransition.xcodeproj
- regimeTransitions/phaseTransition/
- regimeTransitions/phaseTransition/ln22.cpp
- regimeTransitions/phaseTransition/graphFromIDandAutoMorphism.cpp
- regimeTransitions/phaseTransition/main_bpsolver.cpp
- regimeTransitions/phaseTransition/graphs_utils.cpp
- regimeTransitions/phaseTransition/solver.hpp
- regimeTransitions/phaseTransition/main_ln22.cpp
- regimeTransitions/phaseTransition/bpsolver.cpp
- regimeTransitions/phaseTransition/ln.cpp
- regimeTransitions/phaseTransition/rationals.hpp
- regimeTransitions/phaseTransition/friendshipcycle.cpp
- regimeTransitions/phaseTransition/determinats.hpp
- regimeTransitions/phaseTransition/bpsolver.h
- regimeTransitions/phaseTransition/friendshipstar.hpp
- regimeTransitions/phaseTransition/friendshipcycle.hpp
- regimeTransitions/phaseTransition/friendshipstar.cpp
- regimeTransitions/phaseTransition/reduceableGraph.hpp
- regimeTransitions/phaseTransition/bidiVector.hpp
- regimeTransitions/phaseTransition/ln22.hpp
- regimeTransitions/phaseTransition/graphFromIDandAutoMorphism.hpp
- regimeTransitions/phaseTransition/graphs_utils.hpp
- regimeTransitions/phaseTransition/solver.cpp
- regimeTransitions/phaseTransition/main.cpp
- regimeTransitions/phaseTransition/ln.hpp
