# Supplementary material for: Evolutionary regime transitions in structured populations
Source: PLoS One. 2018 Nov 26;13(11):e0200670. doi: 10.1371/journal.pone.0200670 (PMC6261048; doi:10.1371/journal.pone.0200670)
Supplement: S1 File — To compute the fixation probabilities of small order graphs for any fitness value r > 1, we ran a new C++ program available from https://bitbucket.org/geodynapp/phasetransition. (ZIP) [file pone.0200670.s002.zip › regimeTransitions/inputOfCppProgram/graphsFileExtra2.txt]

38605187250242 0,1,2,3,4,6,5,7|0,1,2,4,3,5,6,7|0,1,2,3,5,4,6,7|0,1,2,4,5,3,6,7|0,1,2,5,3,4,6,7|0,1,2,4,3,6,5,7|0,1,2,3,6,4,5,7|0,1,2,3,5,6,4,7|0,1,2,5,4,3,6,7|0,1,2,6,3,4,5,7|0,1,2,5,3,6,4,7|0,1,2,4,5,6,3,7|0,1,2,3,6,5,4,7|0,1,2,4,6,3,5,7|0,1,2,6,4,3,5,7|0,1,2,4,6,5,3,7|0,1,2,5,6,3,4,7|0,1,2,5,4,6,3,7|0,1,2,6,3,5,4,7|0,1,2,6,5,3,4,7|0,1,2,5,6,4,3,7|0,1,2,6,4,5,3,7|0,1,2,6,5,4,3,7
