# Supplementary material for: Evolutionary regime transitions in structured populations
Source: PLoS One. 2018 Nov 26;13(11):e0200670. doi: 10.1371/journal.pone.0200670 (PMC6261048; doi:10.1371/journal.pone.0200670)
Supplement: S1 File — To compute the fixation probabilities of small order graphs for any fitness value r > 1, we ran a new C++ program available from https://bitbucket.org/geodynapp/phasetransition. (ZIP) [file pone.0200670.s002.zip › regimeTransitions/inputOfCppProgram/graphsFileExtra3.txt]

17451461644 0,2,1,4,3,5
1151592835082 1,0,3,2,5,4,6|0,1,4,5,2,3,6|1,0,5,4,3,2,6
37487817788464 0,2,1,4,3,6,5,7
673056810352657 2,3,0,1,5,4,7,6,8|1,0,3,2,7,6,5,4,8|3,2,1,0,6,7,4,5,8
5851601557323841 1,0,3,2,4,6,5,8,7,9
