# Supplementary material for: Evolutionary regime transitions in structured populations
Source: PLoS One. 2018 Nov 26;13(11):e0200670. doi: 10.1371/journal.pone.0200670 (PMC6261048; doi:10.1371/journal.pone.0200670)
Supplement: S1 File — To compute the fixation probabilities of small order graphs for any fitness value r > 1, we ran a new C++ program available from https://bitbucket.org/geodynapp/phasetransition. (ZIP) [file pone.0200670.s002.zip › regimeTransitions/inputOfCppProgram/graphsFileExtra.txt]

38605195632653 0,1,2,3,4,6,5,7|0,1,2,4,3,5,6,7|0,1,2,3,4,5,7,6|0,1,2,4,3,5,7,6|0,1,2,3,4,6,7,5|0,1,2,4,3,6,5,7|0,1,2,3,4,7,5,6|0,1,2,3,4,7,6,5|0,1,2,4,3,7,5,6|0,1,2,4,3,6,7,5|0,1,2,4,3,7,6,5
38605195624473 1,0,2,3,6,7,4,5|0,1,3,2,4,5,6,7|0,1,2,3,5,4,6,7|0,1,2,3,4,5,7,6|1,0,2,3,6,7,5,4|1,0,3,2,6,7,4,5|0,1,3,2,4,5,7,6|1,0,2,3,7,6,4,5|0,1,2,3,5,4,7,6|0,1,3,2,5,4,6,7|0,1,3,2,5,4,7,6|1,0,3,2,6,7,5,4|1,0,3,2,7,6,4,5|1,0,2,3,7,6,5,4|1,0,3,2,7,6,5,4
38605195112455 0,2,1,3,4,5,6,7|0,1,2,3,4,6,5,7|0,1,3,2,4,5,6,7|0,1,2,3,5,4,6,7|0,1,2,3,4,5,7,6|0,1,3,2,4,6,5,7|0,1,2,3,5,4,7,6|0,1,2,3,4,7,5,6|0,2,1,3,4,5,7,6|0,1,3,2,4,5,7,6|0,2,1,3,4,6,5,7|0,3,1,2,4,5,6,7|0,2,1,3,5,4,6,7|0,1,2,3,4,6,7,5|0,1,3,2,5,4,6,7|0,1,2,3,5,6,4,7|0,2,3,1,4,5,6,7|0,1,2,3,6,4,5,7|0,2,1,3,5,6,4,7|0,1,2,3,6,4,7,5|0,2,3,1,4,6,5,7|0,1,3,2,4,6,7,5|0,1,2,3,5,7,4,6|0,2,1,3,4,7,5,6|0,1,3,2,4,7,5,6|0,1,2,3,4,7,6,5|0,2,3,1,5,4,6,7|0,3,1,2,4,5,7,6|0,2,1,3,5,4,7,6|0,3,2,1,4,5,6,7|0,1,3,2,6,4,5,7|0,2,1,3,4,6,7,5|0,3,1,2,4,6,5,7|0,1,3,2,5,6,4,7|0,2,3,1,4,5,7,6|0,1,2,3,7,4,5,6|0,2,1,3,6,4,5,7|0,1,2,3,5,6,7,4|0,1,2,3,6,5,4,7|0,1,3,2,5,4,7,6|0,3,1,2,5,4,6,7|0,3,1,2,4,6,7,5|0,1,2,3,7,4,6,5|0,3,1,2,4,7,5,6|0,2,1,3,5,6,7,4|0,1,2,3,6,5,7,4|0,2,1,3,4,7,6,5|0,2,1,3,6,5,4,7|0,3,2,1,4,5,7,6|0,2,3,1,6,4,5,7|0,1,2,3,6,7,4,5|0,2,3,1,4,7,5,6|0,3,2,1,4,6,5,7|0,1,3,2,5,7,4,6|0,1,3,2,5,6,7,4|0,1,3,2,6,5,4,7|0,2,3,1,5,4,7,6|0,2,3,1,5,6,4,7|0,3,1,2,5,4,7,6|0,3,1,2,5,6,4,7|0,2,1,3,7,4,5,6|0,2,3,1,4,6,7,5|0,2,1,3,6,4,7,5|0,3,1,2,6,4,5,7|0,1,2,3,5,7,6,4|0,1,3,2,4,7,6,5|0,1,3,2,7,4,5,6|0,1,2,3,7,5,4,6|0,1,3,2,6,4,7,5|0,2,1,3,5,7,4,6|0,3,2,1,5,4,6,7|0,3,1,2,6,5,4,7|0,2,1,3,5,7,6,4|0,1,3,2,5,7,6,4|0,3,2,1,4,6,7,5|0,2,3,1,7,4,5,6|0,2,1,3,7,4,6,5|0,3,2,1,6,4,5,7|0,2,1,3,7,5,4,6|0,2,1,3,6,7,4,5|0,2,3,1,5,6,7,4|0,3,1,2,4,7,6,5|0,3,1,2,7,4,5,6|0,3,2,1,5,6,4,7|0,2,1,3,6,5,7,4|0,1,2,3,7,5,6,4|0,1,3,2,7,4,6,5|0,3,2,1,5,4,7,6|0,1,2,3,6,7,5,4|0,2,3,1,6,4,7,5|0,1,3,2,7,5,4,6|0,1,3,2,6,5,7,4|0,1,2,3,7,6,4,5|0,2,3,1,5,7,4,6|0,3,2,1,4,7,5,6|0,3,1,2,6,4,7,5|0,1,3,2,6,7,4,5|0,3,1,2,5,7,4,6|0,3,1,2,5,6,7,4|0,2,3,1,4,7,6,5|0,2,3,1,6,5,4,7|0,2,1,3,6,7,5,4|0,2,3,1,7,4,6,5|0,3,1,2,7,4,6,5|0,3,2,1,6,4,7,5|0,2,3,1,7,5,4,6|0,1,2,3,7,6,5,4|0,3,1,2,7,5,4,6|0,3,2,1,5,7,4,6|0,2,3,1,6,5,7,4|0,1,3,2,6,7,5,4|0,2,1,3,7,5,6,4|0,2,3,1,6,7,4,5|0,1,3,2,7,5,6,4|0,3,1,2,6,7,4,5|0,3,2,1,6,5,4,7|0,3,2,1,4,7,6,5|0,2,1,3,7,6,4,5|0,3,2,1,7,4,5,6|0,3,2,1,5,6,7,4|0,3,1,2,6,5,7,4|0,3,1,2,5,7,6,4|0,2,3,1,5,7,6,4|0,1,3,2,7,6,4,5|0,2,1,3,7,6,5,4|0,3,2,1,6,7,4,5|0,3,2,1,7,5,4,6|0,2,3,1,6,7,5,4|0,1,3,2,7,6,5,4|0,3,1,2,6,7,5,4|0,3,2,1,5,7,6,4|0,3,2,1,6,5,7,4|0,2,3,1,7,6,4,5|0,2,3,1,7,5,6,4|0,3,2,1,7,4,6,5|0,3,1,2,7,5,6,4|0,3,1,2,7,6,4,5|0,3,2,1,7,5,6,4|0,2,3,1,7,6,5,4|0,3,2,1,6,7,5,4|0,3,2,1,7,6,4,5|0,3,1,2,7,6,5,4|0,3,2,1,7,6,5,4
122288139376 0,1,2,3,4,6,5,7|0,2,1,4,3,5,6,7|0,1,3,2,4,5,6,7|0,1,2,3,4,5,7,6|0,1,3,2,4,6,5,7|0,3,1,4,2,5,6,7|0,1,2,3,4,7,5,6|0,1,3,2,4,5,7,6|0,2,4,1,3,5,6,7|0,2,1,4,3,5,7,6|0,1,2,3,4,6,7,5|0,2,1,4,3,6,5,7|0,1,3,2,4,7,5,6|0,2,1,4,3,6,7,5|0,3,1,4,2,6,5,7|0,1,3,2,4,6,7,5|0,3,4,1,2,5,6,7|0,2,4,1,3,5,7,6|0,1,2,3,4,7,6,5|0,3,1,4,2,5,7,6|0,2,1,4,3,7,5,6|0,2,4,1,3,6,5,7|0,4,2,3,1,5,6,7|0,4,3,2,1,5,6,7|0,3,1,4,2,7,5,6|0,4,2,3,1,5,7,6|0,1,3,2,4,7,6,5|0,2,1,4,3,7,6,5|0,2,4,1,3,7,5,6|0,3,4,1,2,5,7,6|0,3,1,4,2,6,7,5|0,4,2,3,1,6,5,7|0,2,4,1,3,6,7,5|0,3,4,1,2,6,5,7|0,2,4,1,3,7,6,5|0,3,4,1,2,6,7,5|0,4,3,2,1,5,7,6|0,3,1,4,2,7,6,5|0,4,2,3,1,6,7,5|0,4,3,2,1,6,5,7|0,3,4,1,2,7,5,6|0,4,2,3,1,7,5,6|0,4,3,2,1,6,7,5|0,3,4,1,2,7,6,5|0,4,3,2,1,7,5,6|0,4,2,3,1,7,6,5|0,4,3,2,1,7,6,5
