# Supplementary material for: Evolutionary regime transitions in structured populations
Source: PLoS One. 2018 Nov 26;13(11):e0200670. doi: 10.1371/journal.pone.0200670 (PMC6261048; doi:10.1371/journal.pone.0200670)
Supplement: S1 File — To compute the fixation probabilities of small order graphs for any fitness value r > 1, we ran a new C++ program available from https://bitbucket.org/geodynapp/phasetransition. (ZIP) [file pone.0200670.s002.zip › regimeTransitions/inputOfCppProgram/constructorSH.sage]

import numpy as np

def id2el(Id):
    """Constructs the graph associated to the number Id.
    """
    el = []
    
    Id = int(Id)
    
    mask = 1
    u = 0
    v = 1
    while u < 10:
        if (Id & mask):
            el.append((u,v))
        
        mask = (mask << 1)
        v += 1
        
        if v > 10:
            u += 1
            v = u+1
    return el
    
id2g = lambda Id : Graph(id2el(Id))

idsLE7 = [1, 1026, 1027, 526340, 526338, 527364, 526339, 527366, 527367, 135270408, 135270404, 135794696, 1576964, 135794692, 135269384, 135796744, 1579020, 135796748, 135268355, 135269388, 135796746, 1580044, 135797772, 135796747, 135797774, 135797775, 135271428, 135796738, 135797768, 135794697, 17450410000, 17450409992, 17584627728, 17450405896, 17316192260, 17584627720, 405807112, 17585676296, 405811216, 17585680400, 405811224, 17585680408, 17449885712, 17585676304, 17315667984, 17584103440, 17586200592, 17450930177, 17584628744, 17316714512, 17585156104, 17584104464, 17586204688, 17450411020, 17585676305, 17450930185, 17584628748, 17586200593, 17450934280, 17584628752, 17450404872, 17584625666, 17586200577, 17585156098, 17586204676, 17449884688, 17585681412, 17586206722, 17586207760, 17585675280, 17586206736, 17585676289, 17583574032, 17451980816, 17585679376, 17449883664, 17585680388, 17450405892, 17584623620, 270016520, 17317240836, 406331400, 17586200584, 17449885704, 17585676292, 17449356304, 17584624656, 17585678352, 270020632, 17317242900, 17585680404, 406335512, 17586204696, 17449889816, 17449355267, 17182496792, 406331401, 17586200585, 17451461644, 17584109586, 406338584, 17586207768, 17586206738, 17585151000, 17585678355, 17450933272, 17585681428, 406335513, 17586204697, 17449889798, 17585678346, 17451460620, 17585678348, 17449885705, 17584629770, 17451986964, 137900052, 17317767192, 17586204692, 17451980817, 406337560, 17586206744, 17585679384, 17450932235, 17449891866, 17585679388, 406337562, 17586206746, 17585679375, 17586206747, 17586207774, 17586207775, 17449886732, 17585671192, 17586204678, 17450408974, 17183553564, 17586204679, 17451990044, 17586207772, 17451989020, 17586206748, 1134412447776, 1134412447760, 1151592316960, 1134412439568, 52080680976, 1151592308752, 52349124624, 1151860752400, 52351221776, 1151862849552, 52351229984, 1151862857760, 52351230000, 1151862857776, 52351221792, 1151862849568, 1117232578568, 1151592316944, 1134278230048, 1151860752416, 1117098360864, 1151458099232, 1151994970144, 1134412439560, 1134546665488, 1151592841248, 1134409826320, 1151860752386, 17991483400, 1117503111176, 1117367844880, 1151862849544, 52351221761, 1151862849537, 52351229960, 1151862857736, 1134412963848, 1134546666512, 1151592841249, 1134410338308, 674250768, 1100320096264, 1134681923592, 1151725486096, 1117231005704, 1151857606658, 1151728631812, 1151593357316, 52351209476, 1151862837252, 1151997054980, 1151858130960, 18125701128, 1117637328904, 1117636280336, 1151997067272, 1134814052354, 52486488080, 1151998115856, 1151862325264, 1134146097156, 1151458083844, 1151994954768, 1134546141200, 1151863373832, 1134682447880, 1151461244932, 1151998115844, 52487012368, 1151998640144, 1151726010384, 1134280314884, 1151861786640, 1100185878544, 1134679834632, 1151589695504, 1133873993760, 1151590206496, 1134681927712, 1134411393056, 1151593359392, 1134817202208, 1117099411488, 1151460198432, 1151997071392, 17990430752, 1134545625104, 1151861796896, 674258992, 1100185886768, 1117233631252, 1151862849545, 52346511408, 1151858139184, 1100322197528, 1134682984472, 1151191762980, 1151728640036, 52213866544, 1151725494320, 945836056, 1100456407088, 1134817202200, 1151997071384, 1134277183522, 1151858139170, 1134818254888, 18126757928, 1134818242608, 1151998124072, 946892848, 1100458520624, 1100458520616, 1134818258992, 52486500400, 1151998128176, 946892856, 1100458520632, 1134818259000, 1151998128184, 34766595120, 1117501018122, 1151861800977, 52483335216, 1151994962992, 52351754280, 1151863382056, 52485448752, 1151997076528, 1134278762536, 1151862853668, 52350167088, 1151861794864, 1134278222896, 17588834340, 1117099411504, 1151458631720, 1151997071396, 1134140852227, 1099651098672, 1151593357317, 52479149074, 1151990776850, 1134546141201, 1151863373833, 1151592832048, 1151863377953, 18125710376, 1117637338152, 1117636285488, 1151997076520, 52351231020, 1151862858796, 52486496305, 1151998124081, 52351230988, 1151862858764, 1151858121776, 1151997076492, 1134682447881, 1151461244933, 1151998115845, 52487012369, 1151998640145, 1151726010385, 1134415075352, 1151861803043, 1134544052242, 1134683508760, 1134277713960, 1151863377944, 1134414016532, 1151192811540, 1151728115732, 1151997595672, 1151189141552, 1134814584872, 1151457052706, 18127282216, 1117638905904, 1151998648360, 1151993922596, 1134818779176, 1099651627056, 1134280336396, 1151861806100, 1151458621474, 1151997065250, 1151994446881, 1151998648353, 1151862337542, 1151998126090, 1151590738984, 1134679307304, 1151861797924, 1151997073442, 1151595460644, 1151594944536, 1151592837127, 1151994971155, 1151863377961, 52214390833, 1151458626616, 1151997076524, 52487020593, 1151998648369, 1151726018609, 1151861804060, 1151997595673, 1134414016533, 1151590734904, 52213868594, 1134817204250, 1151862337574, 1151725496370, 1151458628660, 1151997077546, 52352806964, 1151864434740, 1151860755482, 1151594944568, 52083308600, 1151461247025, 1151861282842, 1151995491384, 1134280857656, 1151863908396, 1151862323256, 1151998126124, 1151594944540, 1151590750234, 1134277716010, 1151860233268, 1151998126122, 1151863379994, 1134681923593, 1134681411608, 34767644720, 1117502064664, 1134279272496, 1151861280792, 1134275071024, 1151857075240, 1134545100810, 1151861280786, 1151589703686, 1134817202194, 52352272408, 1151997071378, 1100185878545, 1151592310794, 1151321262114, 1151724970018, 1151862333480, 34769758256, 1117504165928, 1151997072432, 52486498352, 1151998126128, 1134281386032, 52345965616, 1151857593392, 1151991811120, 1151860745228, 1134411931660, 1151591794712, 1151862853638, 1151591786536, 1151729164300, 1151998117912, 1151862333452, 1134545093656, 1151861284874, 52352260144, 1151997056048, 34765556784, 1117503101992, 1134818242593, 1151862331440, 1151727578160, 52484385840, 1134814588962, 1151864428592, 52486499376, 1151998127152, 1151996013616, 1100324302860, 1151997057027, 1151996551171, 1151998648329, 1134546140208, 1151863372840, 1151998129188, 1117099939888, 1151460730920, 1151998128164, 1134549823508, 1151461257252, 1134277184560, 18123596840, 1117635220528, 1117635224616, 1151994974226, 1134814052355, 52486488081, 1151998115857, 1151862325265, 52351216680, 1117638381601, 1151998124065, 1151862844456, 1134414018608, 1151862852648, 1134009278500, 1151591800868, 1151729688612, 1151859183650, 674787376, 1100457456680, 1151729674273, 1151729162288, 1134816146480, 1134682468376, 1151726022704, 1117502071820, 1151992863778, 1134818766881, 1151862332464, 1134550333488, 1134550347796, 1151730214936, 1151461781540, 1151998652452, 1134814050338, 1151997077514, 1134818244642, 1134818258950, 1151998128134, 1151998652422, 1151998118936, 1151861813254, 1117636271152, 1151997062184, 1151456532514, 34770286640, 1117638388776, 1151998123056, 52487026736, 1151998654512, 1151863909388, 1151994460194, 1151998654498, 52487027760, 1151998655536, 1151996542000, 1134281914416, 1151726019620, 1151997603874, 1151993931810, 1151728636948, 1117368888360, 1151861791792, 18125189168, 1117638387752, 1151997603880, 1117636816944, 52480730160, 1151992357922, 1151996552240, 52487024688, 1151998652464, 1151992357936, 1100186415152, 1134412970010, 1151862850573, 1134682468408, 1151590742058, 1134281902105, 1151864430605, 1151998648333, 1151862316081, 1151864428593, 52352809016, 1151998127160, 1134416132124, 1151193348148, 1134818785336, 1151998654520, 1151998128135, 1151998652423, 1134818786360, 1151998655544, 1151862856750, 34770284596, 1117504696364, 52487024692, 1151998652468, 1134281912372, 1151730214968, 1134682454043, 1134281912373, 1151862339642, 52486499388, 1151998127164, 51680667704, 1151192819764, 1134815637530, 1151862334508, 947417144, 1100459044920, 1134818783288, 1151998652472, 17990971448, 1134818242609, 1151862337592, 1151192295468, 1151729690676, 52485976120, 1151998128180, 1151592839194, 1151994973210, 1134818779177, 1134277708856, 1151863364664, 1151998118940, 1151998652454, 1151860237356, 1151998118968, 1151592840222, 1100459044921, 1134818783289, 1151998652473, 1134147696700, 1151997074462, 1151998652455, 1134818785338, 1151998654522, 1134281915452, 1151864437820, 1151998655548, 1151998127151, 1151998654523, 1151998655550, 1151998655551, 1151596001340, 1134281914428, 1151864436796, 1151998654524, 18127282217, 1117638905905, 1151998648361, 1151728102449, 1151863381048, 52486501428, 1151998129204, 1151592835083, 1151058073628, 1151996020755, 1134550347828, 1134281908237, 1151864426517, 1134682455096, 1151863909420, 1151862324280, 52486498355, 1151998126131, 1134549822492, 1151993934886, 52487026738, 1151998654514, 1151996557362, 1151726023732, 1151997598776, 1151863380011, 1151861803027, 1151862333481, 1151722865682, 1151727067154, 51949619248, 1151461247024, 1151460722728, 1151998124068, 1117366280232, 1151729152048, 1134682452001, 1151861804080, 35033984048, 1134147168268, 1151595468820, 1134279800880, 1151863371816, 1117235197992, 1151862321185, 1151996021808, 52350695472, 1151863908364, 1151996540976, 1151862323248, 1151593887792, 1134545611824, 1151592835082, 1151725472816, 1151996026886, 1134281908236, 1151864426516, 1151725487124, 1134281902104, 1151864430604, 1151998648332, 1134413490200, 1151726536722, 1134682464296, 1151321268264, 34765555760, 1117502070796, 52484384816, 1151996012592, 1134277183536, 1151862853644, 1134409288720, 1151592309764, 1151594418180, 1151053862944, 1134812992544, 1134682452000, 1151861804064, 1134545610784, 1100186411016, 1151859183618, 1151863900168, 1117638379528, 1151998117904, 1134680363024, 1151862321184, 1134545611808, 1151861273632, 1151862337568, 1134141386784, 1151590752264, 1134009786384, 1151592308744, 1134009786372, 1151592308740, 52345978896, 1151857606672, 1134815092744, 1151994961928, 1151588638728, 1116829925380, 1151323881476, 1134278230032, 1151860752392, 34768699408, 1117502062600, 1151861800976, 52485439504, 1151997067280, 1134280327184, 52349117472, 1117502066720, 1151862853664, 1151860745248, 34768707632, 52351229992, 1151862857768, 52485447728, 1151997075504, 1134280335408, 1117501001736, 1151458099204, 1151994970128, 1151726526480, 1134141390880, 1151590744096, 1151861800992, 1134546657296, 1134544568322, 1151592841232, 1134412967968, 1151860753440, 51810680864, 1117365747744, 1151458623520, 1151997067296, 1151859703840, 1151322308640, 52349125648, 52217012240, 52485447712, 1151997075488, 1151728640016, 1151860753424, 52351221793, 1151862849569, 1099917443104, 1151321260064, 1134814052384, 1151862325280, 1100457447432, 1134816141328, 1151993921568, 1134277705760, 1151860228128, 1151998115872, 1134277181472, 1134547705872, 1151457050656, 1134410340354, 1151592303632, 1117364687904, 1151190196240, 1134278750240, 1151862839328, 1151190181920, 1151728625696, 1134814053408, 1151862333472, 1151191762948, 1151728633872, 52348608544, 1151860236320, 1117638381600, 1151998124064, 1117636276256, 1151996026896, 1151590208516, 1151726521360, 1151992861728, 34769231880, 1151326492704, 1151729674272, 1117369421840, 1117637332994, 52486496260, 1151998124036, 1151996026882, 1134280859656, 1151862333448, 1134815096834, 1151994966018, 1151862325249, 1151728617473, 1151727067138, 1151055966212, 1134548752400, 1151861272584, 1151594403844, 1151858139144, 1151997057056, 34766086176, 1134277713952, 1117500493856, 1151860232224, 1151993922592, 1151998117920, 1134682451969, 1117636277280, 1151993930784, 1151460726816, 1151998126112, 1151861804048, 1151591804932, 1151729162256, 1151997603848, 52487020545, 1151862332432, 1151998114848, 1151998654496, 1151998129156, 1151998654466, 1151998655520, 1151998648321, 1151861797892, 52352806916, 1151864428560, 1151862324256, 1151998127136, 1151997603842, 1151998652420, 1151996021776, 1151997073410, 1117503639560, 1151728115728, 1151461246980, 1151996551184, 1151994446880, 1151998648352, 1134277705729, 1151592832016, 1134814049312, 1151997076488, 1151863377921, 1134414018576, 1151858127904, 1134818244640, 1151862852616, 1151591790624, 1151997058080, 1134818783264, 18127286304, 1134818783248, 1151998652448, 52352282628, 1151998124033, 1151862331408, 1151998128132, 1151860228097, 1151998115841, 1151863361537, 1151998101505, 1151998640129, 1151994954753, 1134548246544, 1100185874464, 1134277189664, 1134280335368, 1151861805072, 1134411395076, 1151190190096, 1134814048288, 1151997075464, 1151728640004, 946888712, 1100458512400, 1134818242592, 1151862839298, 1151997056004, 1134818766880, 1151997057026, 1151996551170, 1151998648328, 1134411921440, 1151862840352, 1134818258976, 18126762016, 1134818258960, 1151998128160, 1100458516488, 1134818254856, 1151998124040, 1151191769092, 1151860737025, 1134681935888, 1134412443654, 1151860752387, 1134682984488, 17991487528, 1117503115304, 1151862853672, 18124660784, 1117636288560, 52350705712, 1151862333488, 52486496304, 1151998124080, 1117637333032, 1151997075496, 1134548230160, 1151457574944, 1151994445856, 1151998640160, 1134142439432, 1151591268356, 1151994970114, 1151592833032, 1134542464002, 1151592833025, 1151592845328, 1117233623044, 1151728623617, 1134278758416, 1151862851592, 1134548756488, 1151861796868, 1151996020752, 1151858126880, 1151458101250, 1151997067265, 52351754248, 1151863382024, 1134412967952, 1117231519776, 1134280331268, 1151861803024, 1151726527504, 1134280316960, 1151861794848, 1151458085920, 1151994962976, 1134546149408, 1151863377952, 1117497857056, 1151458100228, 1151994971152, 52351750160, 1151863377936, 52485448736, 1151997076512, 1151724430368, 1134412963849, 1151592317972, 1151592849448, 1134544561184, 1151592837152, 1151994971168, 35032933424, 1117366797336, 1151458100260, 1151997067297, 1151860753432, 1134544561200, 1099917443105, 1151592312838, 1151994970115, 1134548246576, 1151592833033, 18123605016, 1151592837126, 1151725488146, 1151997068300, 1117635232792, 1151994971160, 1134277705761, 1151860228129, 1151998115873, 1134412967960, 1134815101976, 1151862325281, 1151187050544, 34763989040, 1117502066708, 52480729136, 1151992356912, 1134275616816, 1151861805076, 1151054923812, 1151992874018, 52214390832, 1151461247012, 1151996551216, 52487020592, 1151998648368, 1151726018608, 1134546149424, 1151728115760, 1134547705873, 1151592843288, 1134548230161, 1151592844312, 1151994971171, 1151457574945, 1151994445857, 1151998640161]

with open('graphsFile.txt', 'wt') as fich:
    for ID in idsLE7:
        G = id2g(np.uint64(ID)) 
        AG=G.automorphism_group()
        
        fich.write( str(ID) + " " + '|'.join( [ ','.join([str(g(i)) for i in range(G.order())]) for g in AG if not g.is_one()] ) + "\n" ) 
