# Supplementary material for: Evolutionary regime transitions in structured populations
Source: PLoS One. 2018 Nov 26;13(11):e0200670. doi: 10.1371/journal.pone.0200670 (PMC6261048; doi:10.1371/journal.pone.0200670)
Supplement: S1 File — To compute the fixation probabilities of small order graphs for any fitness value r > 1, we ran a new C++ program available from https://bitbucket.org/geodynapp/phasetransition. (ZIP) [file pone.0200670.s002.zip › regimeTransitions/inputOfCppProgram/graphsFile.txt]

1 1,0
1026 1,0,2
1027 0,2,1|1,0,2|2,0,1|1,2,0|2,1,0
526340 1,0,2,3|0,2,1,3|2,0,1,3|1,2,0,3|2,1,0,3
526338 1,0,3,2
527364 0,2,1,3
526339 1,0,3,2|0,2,1,3|2,0,3,1|1,3,0,2|2,3,0,1|3,1,2,0|3,2,1,0
527366 0,1,3,2|1,0,2,3|1,0,3,2
527367 0,1,3,2|1,0,2,3|0,2,1,3|1,0,3,2|2,0,1,3|1,2,0,3|0,3,1,2|0,2,3,1|0,3,2,1|3,0,1,2|1,3,0,2|2,1,0,3|1,2,3,0|2,0,3,1|2,3,0,1|3,0,2,1|2,1,3,0|3,1,0,2|1,3,2,0|3,2,0,1|2,3,1,0|3,1,2,0|3,2,1,0
135270408 1,0,2,3,4|0,1,3,2,4|0,2,1,3,4|0,2,3,1,4|1,2,0,3,4|1,0,3,2,4|2,0,1,3,4|0,3,1,2,4|1,3,0,2,4|2,1,0,3,4|2,0,3,1,4|3,0,1,2,4|0,3,2,1,4|1,2,3,0,4|3,0,2,1,4|2,3,0,1,4|3,1,0,2,4|1,3,2,0,4|2,1,3,0,4|2,3,1,0,4|3,1,2,0,4|3,2,0,1,4|3,2,1,0,4
135270404 0,2,1,3,4
135794696 0,1,3,2,4|1,0,2,3,4|1,0,3,2,4
1576964 1,0,2,4,3
135794692 1,0,2,4,3
135269384 0,1,3,2,4
135796744 0,2,1,3,4
1579020 1,0,2,3,4|0,1,2,4,3|0,2,1,3,4|1,2,0,3,4|1,0,2,4,3|0,2,1,4,3|2,0,1,3,4|2,1,0,3,4|2,0,1,4,3|1,2,0,4,3|2,1,0,4,3
135796748 1,0,2,3,4|0,1,2,4,3|0,2,1,3,4|1,2,0,3,4|1,0,2,4,3|0,2,1,4,3|2,0,1,3,4|2,1,0,3,4|2,0,1,4,3|1,2,0,4,3|2,1,0,4,3
135268355 0,2,1,4,3|1,0,3,2,4|1,3,0,4,2|2,0,4,1,3|2,4,0,3,1|3,1,4,0,2|4,2,3,0,1|3,4,1,2,0|4,3,2,1,0
135269388 0,2,1,4,3
135796746 1,0,3,2,4
1580044 0,1,2,4,3|0,2,1,3,4|0,2,1,4,3
135797772 0,1,2,4,3|0,2,1,3,4|0,2,1,4,3
135796747 1,0,3,2,4|0,2,1,3,4|2,0,3,1,4|1,3,0,2,4|2,3,0,1,4|3,1,2,0,4|3,2,1,0,4
135797774 1,0,2,3,4|0,1,2,4,3|0,1,3,2,4|0,1,4,2,3|1,0,2,4,3|0,1,3,4,2|1,0,3,2,4|0,1,4,3,2|1,0,3,4,2|1,0,4,2,3|1,0,4,3,2
135797775 0,2,1,3,4|0,1,2,4,3|1,0,2,3,4|0,1,3,2,4|1,0,2,4,3|0,3,1,2,4|1,0,3,2,4|2,0,1,3,4|0,1,4,2,3|0,2,1,4,3|0,2,3,1,4|1,2,0,3,4|0,1,3,4,2|3,0,1,2,4|1,3,0,2,4|2,1,0,3,4|0,2,4,1,3|0,1,4,3,2|0,3,1,4,2|2,0,1,4,3|1,0,4,2,3|1,2,0,4,3|2,0,3,1,4|1,0,3,4,2|0,3,2,1,4|0,4,1,2,3|0,2,3,4,1|1,2,3,0,4|1,0,4,3,2|0,3,4,1,2|0,4,1,3,2|1,2,3,4,0|4,0,1,2,3|0,3,2,4,1|2,0,4,1,3|1,4,0,2,3|1,3,0,4,2|0,2,4,3,1|2,1,3,0,4|2,0,3,4,1|2,3,0,1,4|0,4,2,1,3|2,1,0,4,3|3,0,2,1,4|3,0,1,4,2|1,2,4,0,3|3,1,0,2,4|1,3,2,0,4|2,1,3,4,0|4,1,0,2,3|3,0,2,4,1|2,3,1,0,4|3,1,2,0,4|3,2,0,1,4|1,4,0,3,2|3,1,0,4,2|0,4,2,3,1|2,0,4,3,1|1,3,2,4,0|2,3,0,4,1|1,3,4,0,2|0,4,3,1,2|2,4,0,1,3|1,2,4,3,0|2,1,4,0,3|0,3,4,2,1|4,0,2,1,3|4,0,1,3,2|1,4,2,0,3|3,0,4,1,2|3,4,0,1,2|1,3,4,2,0|1,4,3,0,2|2,4,1,0,3|2,3,4,0,1|0,4,3,2,1|3,2,0,4,1|2,3,1,4,0|2,4,0,3,1|4,0,3,1,2|3,1,4,0,2|4,2,0,1,3|2,1,4,3,0|3,0,4,2,1|4,0,2,3,1|4,1,0,3,2|3,2,1,0,4|1,4,2,3,0|3,1,2,4,0|4,1,2,0,3|4,3,0,1,2|3,4,1,0,2|3,4,0,2,1|4,0,3,2,1|1,4,3,2,0|4,1,3,0,2|4,2,1,0,3|4,2,0,3,1|3,1,4,2,0|2,4,3,0,1|4,1,2,3,0|2,4,1,3,0|3,2,1,4,0|2,3,4,1,0|3,2,4,0,1|4,3,1,0,2|3,4,1,2,0|3,2,4,1,0|4,2,3,0,1|4,2,1,3,0|3,4,2,0,1|4,3,0,2,1|2,4,3,1,0|4,1,3,2,0|4,2,3,1,0|4,3,2,0,1|3,4,2,1,0|4,3,1,2,0|4,3,2,1,0
135271428 0,2,1,3,4
135796738 0,1,2,4,3
135797768 0,1,3,2,4|0,2,1,3,4|0,2,3,1,4|0,3,1,2,4|0,3,2,1,4
135794697 2,3,0,1,4|0,1,3,2,4|1,0,2,3,4|1,0,3,2,4|3,2,0,1,4|2,3,1,0,4|3,2,1,0,4
17450410000 1,0,2,3,4,5|0,1,2,4,3,5|0,2,1,3,4,5|0,1,3,2,4,5|1,0,2,4,3,5|0,1,4,2,3,5|1,0,3,2,4,5|0,3,1,2,4,5|2,0,1,3,4,5|0,1,3,4,2,5|0,2,3,1,4,5|1,2,0,3,4,5|0,2,1,4,3,5|1,0,4,2,3,5|0,3,1,4,2,5|2,1,0,3,4,5|2,0,3,1,4,5|2,0,1,4,3,5|0,2,4,1,3,5|1,2,3,0,4,5|0,3,2,1,4,5|1,3,0,2,4,5|3,0,1,2,4,5|0,4,1,2,3,5|1,2,0,4,3,5|1,0,3,4,2,5|0,1,4,3,2,5|0,2,3,4,1,5|1,3,0,4,2,5|3,0,2,1,4,5|0,2,4,3,1,5|3,1,0,2,4,5|3,0,1,4,2,5|1,0,4,3,2,5|0,3,4,1,2,5|2,1,3,0,4,5|2,0,4,1,3,5|2,0,3,4,1,5|1,2,4,0,3,5|1,3,2,0,4,5|0,4,1,3,2,5|2,3,0,1,4,5|0,4,2,1,3,5|4,0,1,2,3,5|1,2,3,4,0,5|1,4,0,2,3,5|0,3,2,4,1,5|2,1,0,4,3,5|4,0,1,3,2,5|3,0,4,1,2,5|2,1,4,0,3,5|0,3,4,2,1,5|3,1,0,4,2,5|0,4,2,3,1,5|4,0,2,1,3,5|3,0,2,4,1,5|1,3,2,4,0,5|3,2,0,1,4,5|2,1,3,4,0,5|1,4,2,0,3,5|3,1,2,0,4,5|4,1,0,2,3,5|1,2,4,3,0,5|1,4,0,3,2,5|2,3,1,0,4,5|0,4,3,1,2,5|1,3,4,0,2,5|2,4,0,1,3,5|2,0,4,3,1,5|2,3,0,4,1,5|4,1,2,0,3,5|3,1,2,4,0,5|4,0,2,3,1,5|3,4,0,1,2,5|0,4,3,2,1,5|4,0,3,1,2,5|1,4,3,0,2,5|2,3,1,4,0,5|3,0,4,2,1,5|2,3,4,0,1,5|3,1,4,0,2,5|2,4,0,3,1,5|4,1,0,3,2,5|3,2,1,0,4,5|3,2,0,4,1,5|1,4,2,3,0,5|2,4,1,0,3,5|2,1,4,3,0,5|4,2,0,1,3,5|1,3,4,2,0,5|3,2,4,0,1,5|3,4,0,2,1,5|4,3,0,1,2,5|2,4,1,3,0,5|3,2,1,4,0,5|3,1,4,2,0,5|2,3,4,1,0,5|2,4,3,0,1,5|3,4,1,0,2,5|4,2,1,0,3,5|4,0,3,2,1,5|4,1,2,3,0,5|4,1,3,0,2,5|4,2,0,3,1,5|1,4,3,2,0,5|3,4,2,0,1,5|4,2,1,3,0,5|4,3,0,2,1,5|3,4,1,2,0,5|3,2,4,1,0,5|4,1,3,2,0,5|4,3,1,0,2,5|2,4,3,1,0,5|4,2,3,0,1,5|4,3,2,0,1,5|4,2,3,1,0,5|4,3,1,2,0,5|3,4,2,1,0,5|4,3,2,1,0,5
17450409992 0,2,1,3,4,5|0,1,3,2,4,5|0,2,3,1,4,5|0,3,1,2,4,5|0,3,2,1,4,5
17584627728 0,1,2,4,3,5|0,2,1,3,4,5|1,0,2,3,4,5|1,0,2,4,3,5|2,0,1,3,4,5|0,2,1,4,3,5|1,2,0,3,4,5|2,0,1,4,3,5|2,1,0,3,4,5|1,2,0,4,3,5|2,1,0,4,3,5
17450405896 1,0,2,3,4,5|2,3,0,1,5,4|0,1,3,2,4,5|2,3,1,0,5,4|1,0,3,2,4,5|3,2,0,1,5,4|3,2,1,0,5,4
17316192260 0,2,1,3,4,5
17584627720 0,2,1,3,4,5
405807112 1,0,2,3,5,4|0,1,3,2,4,5|1,0,3,2,5,4
17585676296 1,0,2,3,5,4|0,1,3,2,4,5|1,0,3,2,5,4
405811216 0,2,1,3,4,5|0,1,3,2,4,5|0,2,3,1,4,5|0,3,1,2,4,5|0,3,2,1,4,5
17585680400 0,2,1,3,4,5|0,1,3,2,4,5|0,2,3,1,4,5|0,3,1,2,4,5|0,3,2,1,4,5
405811224 1,0,2,3,4,5|0,1,3,2,4,5|0,2,1,3,4,5|0,1,2,3,5,4|0,2,3,1,4,5|1,0,3,2,4,5|0,3,1,2,4,5|1,0,2,3,5,4|2,0,1,3,4,5|0,2,1,3,5,4|0,1,3,2,5,4|1,2,0,3,4,5|2,1,0,3,4,5|2,0,3,1,4,5|0,2,3,1,5,4|1,3,0,2,4,5|0,3,1,2,5,4|1,0,3,2,5,4|2,0,1,3,5,4|0,3,2,1,4,5|1,2,3,0,4,5|1,2,0,3,5,4|3,0,1,2,4,5|3,0,1,2,5,4|1,2,3,0,5,4|2,0,3,1,5,4|3,0,2,1,4,5|1,3,2,0,4,5|2,1,0,3,5,4|2,3,0,1,4,5|0,3,2,1,5,4|2,1,3,0,4,5|1,3,0,2,5,4|3,1,0,2,4,5|1,3,2,0,5,4|3,1,2,0,4,5|3,1,0,2,5,4|3,2,0,1,4,5|2,3,0,1,5,4|2,1,3,0,5,4|2,3,1,0,4,5|3,0,2,1,5,4|3,1,2,0,5,4|3,2,0,1,5,4|2,3,1,0,5,4|3,2,1,0,4,5|3,2,1,0,5,4
17585680408 1,0,2,3,4,5|0,1,3,2,4,5|0,2,1,3,4,5|0,1,2,3,5,4|0,2,3,1,4,5|1,0,3,2,4,5|0,3,1,2,4,5|1,0,2,3,5,4|2,0,1,3,4,5|0,2,1,3,5,4|0,1,3,2,5,4|1,2,0,3,4,5|2,1,0,3,4,5|2,0,3,1,4,5|0,2,3,1,5,4|1,3,0,2,4,5|0,3,1,2,5,4|1,0,3,2,5,4|2,0,1,3,5,4|0,3,2,1,4,5|1,2,3,0,4,5|1,2,0,3,5,4|3,0,1,2,4,5|3,0,1,2,5,4|1,2,3,0,5,4|2,0,3,1,5,4|3,0,2,1,4,5|1,3,2,0,4,5|2,1,0,3,5,4|2,3,0,1,4,5|0,3,2,1,5,4|2,1,3,0,4,5|1,3,0,2,5,4|3,1,0,2,4,5|1,3,2,0,5,4|3,1,2,0,4,5|3,1,0,2,5,4|3,2,0,1,4,5|2,3,0,1,5,4|2,1,3,0,5,4|2,3,1,0,4,5|3,0,2,1,5,4|3,1,2,0,5,4|3,2,0,1,5,4|2,3,1,0,5,4|3,2,1,0,4,5|3,2,1,0,5,4
17449885712 0,1,2,4,3,5|1,0,2,3,4,5|1,0,2,4,3,5
17585676304 1,0,2,3,4,5|0,1,3,2,4,5|1,0,3,2,4,5
17315667984 1,0,2,3,4,5|0,1,3,2,4,5|1,0,3,2,4,5
17584103440 0,1,2,4,3,5|1,0,2,3,4,5|1,0,2,4,3,5
17586200592 1,0,2,3,4,5|0,1,2,4,3,5|0,1,3,2,4,5|1,0,2,4,3,5|0,1,3,4,2,5|1,0,3,2,4,5|0,1,4,2,3,5|1,0,3,4,2,5|0,1,4,3,2,5|1,0,4,2,3,5|1,0,4,3,2,5
17450930177 0,1,3,2,4,5
17584628744 0,2,1,3,4,5
17316714512 
17585156104 
17584104464 0,1,2,4,3,5
17586204688 0,1,3,2,4,5
17450411020 0,1,2,4,3,5|0,2,1,3,4,5|0,2,1,4,3,5
17585676305 1,0,2,3,4,5|0,1,3,2,4,5|1,0,3,2,4,5
17450930185 1,0,2,3,4,5|2,3,0,1,5,4|0,1,3,2,4,5|2,3,1,0,5,4|1,0,3,2,4,5|3,2,0,1,5,4|3,2,1,0,5,4
17584628748 0,1,2,4,3,5|0,2,1,3,4,5|0,2,1,4,3,5
17586200593 1,0,2,3,4,5|0,1,2,4,3,5|0,1,3,2,4,5|1,0,2,4,3,5|0,1,3,4,2,5|1,0,3,2,4,5|0,1,4,2,3,5|1,0,3,4,2,5|0,1,4,3,2,5|1,0,4,2,3,5|1,0,4,3,2,5
17450934280 0,1,3,2,4,5
17584628752 0,1,2,4,3,5|0,3,4,1,2,5|0,2,1,3,4,5|0,3,4,2,1,5|0,2,1,4,3,5|0,4,3,1,2,5|0,4,3,2,1,5
17450404872 0,1,3,2,4,5
17584625666 0,1,2,4,3,5
17586200577 0,1,2,4,3,5|0,1,3,2,4,5|0,1,3,4,2,5|0,1,4,2,3,5|0,1,4,3,2,5
17585156098 
17586204676 0,1,2,3,5,4
17449884688 0,1,2,4,3,5|0,2,1,3,4,5|0,2,1,4,3,5
17585681412 0,2,1,3,4,5|0,1,2,3,5,4|0,2,1,3,5,4
17586206722 0,1,2,4,3,5|0,1,2,3,5,4|0,1,2,5,3,4|0,1,2,4,5,3|0,1,2,5,4,3
17586207760 0,1,2,4,3,5|0,2,1,3,4,5|0,1,3,2,4,5|0,2,3,1,4,5|0,1,3,4,2,5|0,2,1,4,3,5|0,1,4,2,3,5|0,3,1,2,4,5|0,2,4,1,3,5|0,4,1,2,3,5|0,3,1,4,2,5|0,2,3,4,1,5|0,3,2,1,4,5|0,1,4,3,2,5|0,2,4,3,1,5|0,3,2,4,1,5|0,4,1,3,2,5|0,3,4,1,2,5|0,4,2,1,3,5|0,3,4,2,1,5|0,4,3,1,2,5|0,4,2,3,1,5|0,4,3,2,1,5
17585675280 0,1,3,2,4,5
17586206736 0,1,2,4,3,5|0,2,1,3,4,5|0,2,1,4,3,5
17585676289 0,1,3,2,4,5
17583574032 0,2,1,4,3,5
17451980816 0,1,2,4,3,5
17585679376 0,2,1,4,3,5|0,1,3,2,4,5|0,3,1,4,2,5|0,2,4,1,3,5|0,3,4,1,2,5|0,4,2,3,1,5|0,4,3,2,1,5
17449883664 0,1,2,4,3,5|0,2,1,3,4,5|0,2,1,4,3,5
17585680388 0,2,1,3,4,5|0,1,2,3,5,4|0,2,1,3,5,4
17450405892 1,0,2,4,3,5
17584623620 0,2,1,3,5,4|1,0,2,4,3,5|2,0,1,5,3,4|1,2,0,4,5,3|2,1,0,5,4,3
270016520 1,0,3,2,5,4
17317240836 
406331400 1,0,2,3,5,4|0,1,3,2,4,5|1,0,3,2,5,4
17586200584 1,0,2,3,5,4|0,1,3,2,4,5|1,0,3,2,5,4
17449885704 1,0,3,2,5,4
17585676292 
17449356304 0,2,1,4,3,5
17584624656 
17585678352 0,2,1,4,3,5
270020632 0,1,3,2,5,4|1,0,2,3,4,5|1,0,3,2,5,4
17317242900 1,0,2,3,4,5
17585680404 0,2,1,3,4,5
406335512 1,0,2,3,4,5|0,1,3,2,4,5|0,1,2,3,5,4|1,0,2,3,5,4|0,1,3,2,5,4|1,0,3,2,4,5|1,0,3,2,5,4
17586204696 1,0,2,3,4,5|0,1,3,2,4,5|0,1,2,3,5,4|1,0,2,3,5,4|0,1,3,2,5,4|1,0,3,2,4,5|1,0,3,2,5,4
17449889816 0,1,3,2,5,4|1,0,2,3,4,5|1,0,3,2,5,4
17449355267 1,0,3,2,5,4|0,2,1,4,3,5|2,0,4,1,5,3|1,3,0,5,2,4|3,1,5,0,4,2|2,4,0,5,1,3|3,5,1,4,0,2|4,2,5,0,3,1|4,5,2,3,0,1|5,3,4,1,2,0|5,4,3,2,1,0
17182496792 0,2,1,3,5,4
406331401 1,0,2,3,5,4|0,1,3,2,4,5|1,0,3,2,5,4
17586200585 1,0,2,3,5,4|0,1,3,2,4,5|1,0,3,2,5,4
17451461644 0,2,1,4,3,5
17584109586 0,1,2,4,3,5
406338584 0,1,3,2,4,5|0,2,1,3,4,5|0,1,2,3,5,4|0,2,1,3,5,4|0,2,3,1,4,5|0,1,3,2,5,4|0,3,1,2,4,5|0,2,3,1,5,4|0,3,1,2,5,4|0,3,2,1,4,5|0,3,2,1,5,4
17586207768 0,1,3,2,4,5|0,2,1,3,4,5|0,1,2,3,5,4|0,2,1,3,5,4|0,2,3,1,4,5|0,1,3,2,5,4|0,3,1,2,4,5|0,2,3,1,5,4|0,3,1,2,5,4|0,3,2,1,4,5|0,3,2,1,5,4
17586206738 0,1,2,4,3,5
17585151000 0,2,1,3,5,4
17585678355 0,2,1,4,3,5|1,0,3,2,4,5|1,3,0,4,2,5|2,0,4,1,3,5|3,1,4,0,2,5|2,4,0,3,1,5|4,2,3,0,1,5|3,4,1,2,0,5|4,3,2,1,0,5
17450933272 0,1,3,2,4,5
17585681428 0,2,1,3,4,5
406335513 1,0,2,3,4,5|0,1,3,2,4,5|2,3,0,1,4,5|0,1,2,3,5,4|2,3,0,1,5,4|1,0,3,2,4,5|3,2,0,1,4,5|1,0,2,3,5,4|0,1,3,2,5,4|2,3,1,0,4,5|3,2,1,0,4,5|1,0,3,2,5,4|3,2,0,1,5,4|2,3,1,0,5,4|3,2,1,0,5,4
17586204697 1,0,2,3,4,5|0,1,3,2,4,5|2,3,0,1,4,5|0,1,2,3,5,4|2,3,0,1,5,4|1,0,3,2,4,5|3,2,0,1,4,5|1,0,2,3,5,4|0,1,3,2,5,4|2,3,1,0,4,5|3,2,1,0,4,5|1,0,3,2,5,4|3,2,0,1,5,4|2,3,1,0,5,4|3,2,1,0,5,4
17449889798 1,0,4,5,2,3|0,1,3,2,5,4|1,0,5,4,3,2
17585678346 1,0,3,2,5,4
17451460620 0,2,1,4,3,5
17585678348 0,2,1,4,3,5|1,0,2,3,5,4|1,2,0,5,3,4|2,0,1,4,5,3|2,1,0,5,4,3
17449885705 1,0,3,2,5,4|2,3,0,1,4,5|3,2,1,0,5,4
17584629770 
17451986964 1,0,2,4,3,5
137900052 1,0,2,4,3,5
17317767192 
17586204692 1,0,2,4,3,5
17451980817 0,1,2,4,3,5
406337560 0,2,1,3,4,5|0,1,2,3,5,4|0,2,1,3,5,4
17586206744 0,2,1,3,4,5|0,1,2,3,5,4|0,2,1,3,5,4
17585679384 0,1,3,2,4,5
17450932235 0,4,2,5,1,3|1,0,3,2,4,5|2,3,0,1,5,4|3,2,1,0,5,4|4,0,5,2,1,3|1,4,3,5,0,2|2,5,0,4,3,1|5,2,4,0,3,1|4,1,5,3,0,2|3,5,1,4,2,0|5,3,4,1,2,0
17449891866 1,0,3,2,5,4
17585679388 0,2,1,4,3,5
406337562 1,0,3,2,4,5|0,1,2,3,5,4|1,0,3,2,5,4
17586206746 1,0,3,2,4,5|0,1,2,3,5,4|1,0,3,2,5,4
17585679375 1,0,2,3,5,4|0,2,1,4,3,5|0,1,3,2,4,5|1,2,0,5,3,4|0,3,1,4,2,5|1,0,3,2,5,4|2,0,1,4,5,3|0,2,4,1,3,5|3,0,1,4,5,2|1,2,5,0,3,4|0,3,4,1,2,5|1,3,0,5,2,4|2,0,4,1,5,3|0,4,2,3,1,5|2,1,0,5,4,3|2,1,5,0,4,3|3,0,4,1,5,2|0,4,3,2,1,5|1,5,2,3,0,4|2,4,0,5,1,3|3,1,0,5,4,2|1,3,5,0,2,4|4,0,2,3,5,1|3,1,5,0,4,2|4,2,0,5,3,1|1,5,3,2,0,4|4,0,3,2,5,1|2,5,1,4,0,3|2,4,5,0,1,3|3,4,0,5,1,2|5,1,2,3,4,0|5,1,3,2,4,0|5,2,1,4,3,0|3,5,1,4,0,2|3,4,5,0,1,2|4,3,0,5,2,1|2,5,4,1,0,3|4,2,5,0,3,1|5,2,4,1,3,0|4,5,2,3,0,1|4,3,5,0,2,1|3,5,4,1,0,2|5,3,1,4,2,0|4,5,3,2,0,1|5,4,2,3,1,0|5,3,4,1,2,0|5,4,3,2,1,0
17586206747 0,2,1,3,4,5|1,0,3,2,4,5|0,1,2,3,5,4|0,2,1,3,5,4|1,0,3,2,5,4|2,0,3,1,4,5|1,3,0,2,4,5|2,3,0,1,4,5|3,1,2,0,4,5|1,3,0,2,5,4|2,0,3,1,5,4|3,2,1,0,4,5|2,3,0,1,5,4|3,1,2,0,5,4|3,2,1,0,5,4
17586207774 0,1,3,2,4,5|0,1,2,4,3,5|1,0,2,3,4,5|0,1,2,3,5,4|1,0,2,4,3,5|0,1,4,2,3,5|1,0,3,2,4,5|0,1,2,4,5,3|0,1,2,5,3,4|1,0,2,3,5,4|0,1,3,4,2,5|0,1,3,2,5,4|1,0,4,2,3,5|1,0,2,4,5,3|0,1,2,5,4,3|0,1,3,5,2,4|0,1,4,2,5,3|1,0,2,5,3,4|1,0,3,2,5,4|0,1,5,2,3,4|0,1,3,4,5,2|1,0,3,4,2,5|0,1,4,3,2,5|1,0,3,5,2,4|0,1,3,5,4,2|1,0,4,3,2,5|1,0,5,2,3,4|0,1,5,3,2,4|1,0,4,2,5,3|1,0,3,4,5,2|0,1,4,3,5,2|0,1,4,5,2,3|0,1,5,2,4,3|1,0,2,5,4,3|1,0,5,3,2,4|0,1,5,3,4,2|1,0,5,2,4,3|1,0,4,5,2,3|1,0,4,3,5,2|1,0,3,5,4,2|0,1,4,5,3,2|0,1,5,4,2,3|0,1,5,4,3,2|1,0,4,5,3,2|1,0,5,4,2,3|1,0,5,3,4,2|1,0,5,4,3,2
17586207775 0,1,3,2,4,5|0,1,2,4,3,5|1,0,2,3,4,5|0,2,1,3,4,5|0,1,2,3,5,4|1,0,2,4,3,5|0,2,3,1,4,5|1,0,3,2,4,5|0,1,4,2,3,5|0,3,1,2,4,5|0,1,2,5,3,4|1,0,2,3,5,4|2,0,1,3,4,5|0,2,1,3,5,4|0,1,3,4,2,5|0,1,3,2,5,4|0,1,2,4,5,3|1,2,0,3,4,5|0,2,1,4,3,5|2,0,1,4,3,5|2,0,1,3,5,4|1,3,0,2,4,5|0,1,3,4,5,2|1,0,4,2,3,5|2,0,3,1,4,5|0,4,1,2,3,5|1,2,0,3,5,4|0,2,1,4,5,3|1,2,3,0,4,5|0,1,3,5,2,4|0,2,1,5,3,4|1,0,2,4,5,3|0,1,2,5,4,3|0,3,1,4,2,5|0,3,1,2,5,4|1,0,3,2,5,4|0,2,3,4,1,5|1,0,3,4,2,5|0,1,4,3,2,5|2,1,0,3,4,5|0,1,4,2,5,3|0,2,3,1,5,4|0,2,4,1,3,5|1,0,2,5,3,4|0,1,5,2,3,4|1,2,0,4,3,5|0,3,2,1,4,5|3,0,1,2,4,5|1,0,3,5,2,4|4,0,1,2,3,5|0,2,5,1,3,4|0,3,1,4,5,2|0,3,2,4,1,5|2,1,0,3,5,4|2,3,0,1,4,5|0,4,1,2,5,3|1,2,3,0,5,4|1,4,0,2,3,5|2,0,4,1,3,5|0,1,5,2,4,3|0,3,1,5,2,4|0,3,4,1,2,5|0,1,4,3,5,2|0,2,3,4,5,1|0,1,3,5,4,2|1,0,4,3,2,5|2,0,1,4,5,3|3,0,2,1,4,5|0,2,3,5,1,4|1,3,2,0,4,5|0,4,1,3,2,5|1,0,3,4,5,2|1,0,2,5,4,3|1,3,0,4,2,5|3,0,1,2,5,4|1,0,4,2,5,3|3,0,1,4,2,5|1,2,0,4,5,3|0,4,2,1,3,5|1,2,4,0,3,5|1,2,3,4,0,5|0,1,5,3,2,4|0,3,2,1,5,4|2,0,1,5,3,4|2,1,3,0,4,5|1,3,0,2,5,4|2,1,0,4,3,5|1,0,5,2,3,4|0,2,4,1,5,3|2,0,3,1,5,4|0,2,4,3,1,5|0,1,4,5,2,3|2,0,3,4,1,5|0,2,1,5,4,3|1,2,0,5,3,4|0,5,1,2,3,4|3,1,0,2,4,5|2,0,5,1,3,4|0,5,1,3,2,4|4,0,1,3,2,5|0,3,4,2,1,5|3,0,4,1,2,5|2,1,4,0,3,5|2,0,3,4,5,1|1,0,4,5,2,3|0,2,4,5,1,3|1,5,0,2,3,4|2,1,0,4,5,3|2,1,3,0,5,4|0,4,2,3,1,5|0,2,4,3,5,1|3,0,2,4,1,5|4,0,1,2,5,3|0,3,1,5,4,2|1,3,0,4,5,2|1,2,3,5,0,4|1,3,2,4,0,5|4,0,2,1,3,5|2,0,3,5,1,4|3,2,0,1,4,5|3,1,2,0,4,5|2,0,1,5,4,3|1,2,4,3,0,5|1,3,0,5,2,4|0,2,5,3,1,4|0,4,2,1,5,3|2,1,3,4,0,5|0,1,4,5,3,2|3,1,0,4,2,5|0,4,1,3,5,2|1,4,0,2,5,3|2,3,0,1,5,4|1,2,3,4,5,0|1,4,2,0,3,5|0,2,3,5,4,1|0,3,2,4,5,1|0,1,5,4,2,3|3,1,0,2,5,4|0,4,3,1,2,5|1,3,2,0,5,4|1,0,5,2,4,3|0,2,5,1,4,3|0,3,5,1,2,4|0,3,4,1,5,2|1,4,0,3,2,5|3,0,1,4,5,2|4,1,0,2,3,5|2,3,1,0,4,5|2,0,4,1,5,3|0,5,1,2,4,3|1,0,5,3,2,4|1,2,5,0,3,4|1,3,4,0,2,5|0,5,2,1,3,4|0,3,2,5,1,4|1,2,0,5,4,3|3,0,2,1,5,4|2,1,0,5,3,4|0,1,5,3,4,2|5,0,1,2,3,4|3,0,1,5,2,4|1,2,4,0,5,3|2,0,4,3,1,5|1,0,4,3,5,2|2,4,0,1,3,5|2,3,0,4,1,5|0,4,1,5,2,3|1,0,3,5,4,2|1,4,0,5,2,3|0,2,4,5,3,1|3,0,2,5,1,4|3,1,0,5,2,4|1,3,5,0,2,4|2,1,3,5,0,4|4,1,2,0,3,5|1,2,5,0,4,3|2,0,5,1,4,3|2,3,0,5,1,4|0,3,2,5,4,1|1,3,2,5,0,4|2,1,0,5,4,3|4,1,0,3,2,5|0,3,5,1,4,2|1,0,5,3,4,2|4,0,2,3,1,5|0,5,3,1,2,4|2,1,4,3,0,5|1,3,4,2,0,5|2,1,5,0,3,4|3,0,4,1,5,2|3,1,2,4,0,5|2,3,1,4,0,5|1,5,2,0,3,4|0,2,5,4,1,3|3,2,0,4,1,5|2,0,4,5,1,3|0,4,3,1,5,2|2,4,1,0,3,5|2,1,4,0,5,3|1,3,0,5,4,2|0,3,5,2,1,4|0,4,2,5,1,3|1,4,2,3,0,5|4,0,1,3,5,2|1,3,4,0,5,2|1,2,5,3,0,4|1,2,4,5,0,3|3,0,2,4,5,1|0,5,1,4,2,3|2,4,0,3,1,5|1,4,3,0,2,5|2,3,4,0,1,5|3,0,5,1,2,4|3,1,0,4,5,2|2,3,1,0,5,4|1,5,0,3,2,4|1,0,5,4,2,3|0,5,2,3,1,4|4,0,3,1,2,5|3,1,2,0,5,4|3,4,0,1,2,5|4,1,0,2,5,3|4,0,2,1,5,3|1,2,3,5,4,0|2,1,3,4,5,0|4,0,1,5,2,3|1,4,2,0,5,3|1,4,0,3,5,2|0,4,5,1,2,3|2,3,0,4,5,1|3,0,4,2,1,5|0,3,4,2,5,1|2,0,5,3,1,4|2,0,3,5,4,1|0,5,2,1,4,3|3,0,1,5,4,2|0,4,3,2,1,5|2,0,4,3,5,1|2,5,0,1,3,4|5,0,1,2,4,3|0,5,1,3,4,2|1,2,4,3,5,0|0,4,2,3,5,1|1,5,0,2,4,3|5,0,1,3,2,4|4,2,0,1,3,5|2,4,0,1,5,3|1,3,2,4,5,0|0,2,5,3,4,1|5,1,0,2,3,4|1,0,4,5,3,2|0,3,4,5,1,2|0,4,1,5,3,2|3,2,0,1,5,4|0,1,5,4,3,2|3,1,4,0,2,5|3,2,1,0,4,5|5,0,2,1,3,4|4,3,0,1,2,5|2,4,0,3,5,1|3,0,5,1,4,2|3,0,4,5,1,2|2,0,5,4,1,3|2,5,0,3,1,4|5,0,2,1,4,3|0,4,2,5,3,1|0,4,3,5,1,2|0,3,4,5,2,1|2,4,3,0,1,5|4,0,1,5,3,2|5,0,1,3,4,2|1,4,5,0,2,3|1,4,2,5,0,3|4,1,0,5,2,3|3,1,2,4,5,0|3,0,5,2,1,4|1,5,3,0,2,4|0,4,5,2,1,3|4,0,3,1,5,2|4,2,1,0,3,5|0,5,2,4,1,3|5,1,0,3,2,4|4,0,2,5,1,3|2,1,4,3,5,0|1,3,5,0,4,2|1,5,0,3,4,2|3,0,4,2,5,1|0,2,5,4,3,1|1,3,4,5,0,2|1,5,0,4,2,3|0,5,4,1,2,3|3,5,0,1,2,4|0,4,3,2,5,1|3,2,4,0,1,5|3,1,2,5,0,4|1,3,4,2,5,0|0,5,3,1,4,2|1,3,5,2,0,4|2,1,5,0,4,3|3,4,1,0,2,5|2,3,1,5,0,4|5,0,3,1,2,4|4,1,3,0,2,5|1,5,2,0,4,3|0,5,2,3,4,1|4,0,2,3,5,1|2,5,1,0,3,4|3,1,5,0,2,4|5,0,1,4,2,3|2,4,0,5,1,3|2,0,4,5,3,1|2,1,5,3,0,4|1,4,2,3,5,0|1,3,2,5,4,0|5,1,0,2,4,3|1,5,2,3,0,4|2,3,4,1,0,5|2,5,0,1,4,3|4,1,0,3,5,2|4,2,0,1,5,3|4,0,5,1,2,3|4,2,0,3,1,5|0,5,3,2,1,4|2,0,5,3,4,1|2,1,3,5,4,0|2,4,1,0,5,3|0,3,5,4,1,2|4,0,3,2,1,5|1,0,5,4,3,2|3,1,4,2,0,5|5,0,2,3,1,4|1,2,5,4,0,3|3,2,1,0,5,4|0,5,1,4,3,2|3,0,2,5,4,1|2,3,4,0,5,1|2,3,1,4,5,0|1,2,4,5,3,0|3,1,0,5,4,2|4,1,2,3,0,5|3,4,0,1,5,2|3,2,1,4,0,5|2,1,4,5,0,3|1,4,3,2,0,5|3,1,4,0,5,2|0,3,5,2,4,1|0,4,5,1,3,2|3,2,0,4,5,1|2,3,0,5,4,1|1,4,3,0,5,2|5,2,0,1,3,4|3,2,0,5,1,4|3,4,0,2,1,5|2,4,1,3,0,5|5,1,2,0,3,4|4,1,2,0,5,3|1,2,5,3,4,0|2,3,5,0,1,4|1,4,0,5,3,2|4,0,3,5,1,2|2,1,5,3,4,0|4,2,3,0,1,5|5,1,0,3,4,2|4,1,2,5,0,3|3,1,2,5,4,0|4,1,2,3,5,0|1,5,2,3,4,0|5,0,2,4,1,3|3,2,1,4,5,0|4,1,3,0,5,2|2,4,1,5,0,3|4,0,5,2,1,3|2,3,1,5,4,0|3,4,2,0,1,5|4,2,1,3,0,5|5,0,3,2,1,4|0,5,4,2,1,3|3,2,5,0,1,4|3,1,4,2,5,0|5,1,2,0,4,3|0,4,5,3,1,2|2,5,0,4,1,3|2,4,5,0,1,3|5,1,0,4,2,3|5,0,1,4,3,2|0,3,5,4,2,1|5,2,0,3,1,4|3,2,0,5,4,1|1,5,4,0,2,3|1,4,5,0,3,2|4,0,3,2,5,1|4,1,0,5,3,2|3,4,0,5,1,2|5,1,2,3,0,4|3,0,5,4,1,2|3,5,0,2,1,4|2,5,0,3,4,1|2,0,5,4,3,1|1,3,5,2,4,0|4,2,1,0,5,3|5,2,1,0,3,4|4,1,3,2,0,5|0,5,4,1,3,2|3,5,1,0,2,4|4,5,0,1,2,3|0,4,5,2,3,1|2,1,5,4,0,3|1,5,0,4,3,2|2,4,3,1,0,5|2,4,1,3,5,0|1,4,2,5,3,0|1,5,3,0,4,2|4,3,0,1,5,2|0,5,3,2,4,1|3,4,0,2,5,1|4,1,5,0,2,3|1,5,3,2,0,4|3,2,4,1,0,5|5,2,0,1,4,3|5,3,0,1,2,4|3,0,4,5,2,1|5,0,2,3,4,1|2,3,4,1,5,0|1,2,5,4,3,0|3,5,0,1,4,2|2,3,4,5,0,1|1,3,5,4,0,2|4,3,1,0,2,5|2,5,1,0,4,3|1,5,2,4,0,3|2,4,3,0,5,1|2,5,3,0,1,4|4,2,0,3,5,1|1,3,4,5,2,0|1,4,3,5,0,2|2,1,4,5,3,0|3,1,5,0,4,2|3,2,1,5,0,4|2,4,0,5,3,1|4,0,5,1,3,2|3,1,4,5,0,2|2,5,1,3,0,4|5,0,3,1,4,2|3,4,1,2,0,5|1,4,5,2,0,3|0,5,2,4,3,1|5,1,3,0,2,4|3,4,1,0,5,2|3,1,5,2,0,4|1,4,3,2,5,0|2,3,5,0,4,1|2,3,5,1,0,4|0,5,3,4,1,2|4,3,0,2,1,5|4,2,0,5,1,3|3,2,4,0,5,1|0,4,3,5,2,1|5,0,4,1,2,3|3,0,5,2,4,1|4,0,2,5,3,1|5,2,3,0,1,4|2,1,5,4,3,0|2,4,5,1,0,3|1,5,2,4,3,0|5,1,2,4,0,3|3,2,5,0,4,1|3,2,4,1,5,0|4,1,3,2,5,0|4,0,5,3,1,2|3,1,5,4,0,2|1,5,3,2,4,0|1,4,5,3,0,2|2,5,4,0,1,3|5,0,4,2,1,3|5,2,0,3,4,1|5,2,1,0,4,3|1,5,3,4,0,2|3,5,1,2,0,4|3,5,2,0,1,4|5,1,0,4,3,2|2,3,5,1,4,0|3,5,0,2,4,1|4,2,1,3,5,0|5,1,3,0,4,2|2,5,1,3,4,0|5,0,3,4,1,2|5,1,3,2,0,4|4,1,5,2,0,3|4,5,0,2,1,3|4,2,3,1,0,5|5,0,2,4,3,1|3,4,2,0,5,1|5,2,0,4,1,3|3,1,5,2,4,0|5,3,0,1,4,2|5,2,1,3,0,4|2,5,3,1,0,4|4,3,0,2,5,1|4,3,1,2,0,5|4,0,5,2,3,1|5,4,0,1,2,3|2,3,4,5,1,0|4,2,3,0,5,1|5,1,2,3,4,0|3,4,5,0,1,2|3,0,5,4,2,1|1,5,4,2,0,3|2,4,1,5,3,0|2,4,5,0,3,1|1,5,4,0,3,2|0,5,3,4,2,1|3,4,2,1,0,5|4,2,1,5,0,3|2,3,5,4,0,1|4,3,1,0,5,2|5,3,0,2,1,4|4,0,3,5,2,1|3,1,4,5,2,0|3,2,1,5,4,0|4,5,0,1,3,2|3,5,0,4,1,2|4,3,0,5,1,2|2,5,3,0,4,1|3,5,1,0,4,2|2,4,3,1,5,0|2,4,3,5,0,1|4,2,0,5,3,1|3,4,1,5,0,2|4,1,5,0,3,2|1,4,5,2,3,0|0,4,5,3,2,1|4,3,2,0,1,5|5,3,1,0,2,4|3,2,5,1,0,4|0,5,4,3,1,2|5,0,4,1,3,2|4,5,1,0,2,3|4,2,5,0,1,3|3,4,0,5,2,1|1,3,5,4,2,0|3,4,1,2,5,0|0,5,4,2,3,1|2,5,1,4,0,3|4,1,2,5,3,0|2,5,0,4,3,1|1,4,3,5,2,0|3,2,4,5,0,1|5,1,4,0,2,3|5,0,3,2,4,1|4,1,3,5,0,2|4,1,5,2,3,0|4,2,3,5,0,1|3,5,0,4,2,1|2,5,1,4,3,0|2,5,3,4,0,1|3,5,4,0,1,2|5,4,1,0,2,3|4,5,0,2,3,1|4,3,0,5,2,1|5,1,4,2,0,3|1,4,5,3,2,0|5,2,3,1,0,4|3,4,2,5,0,1|4,3,2,1,0,5|5,3,2,0,1,4|3,2,5,4,0,1|5,3,0,2,4,1|5,4,0,1,3,2|5,1,2,4,3,0|3,1,5,4,2,0|3,4,1,5,2,0|4,2,5,0,3,1|5,2,0,4,3,1|3,5,1,4,0,2|3,2,4,5,1,0|4,3,5,0,1,2|5,3,0,4,1,2|4,3,1,5,0,2|2,4,5,1,3,0|5,0,4,3,1,2|4,5,1,2,0,3|5,1,3,4,0,2|1,5,4,3,0,2|5,3,1,2,0,4|4,5,0,3,1,2|3,4,5,1,0,2|3,5,1,2,4,0|4,2,3,1,5,0|2,5,4,0,3,1|5,1,4,0,3,2|5,4,0,2,1,3|5,0,4,2,3,1|4,0,5,3,2,1|5,2,1,4,0,3|2,5,3,1,4,0|2,4,3,5,1,0|5,0,3,4,2,1|4,1,5,3,0,2|2,3,5,4,1,0|2,4,5,3,0,1|1,5,4,2,3,0|4,2,5,1,0,3|3,5,2,0,4,1|3,4,2,1,5,0|3,2,5,1,4,0|4,5,1,0,3,2|4,2,1,5,3,0|3,5,2,1,0,4|3,4,5,0,2,1|1,5,3,4,2,0|0,5,4,3,2,1|5,3,1,0,4,2|4,3,2,0,5,1|4,1,3,5,2,0|5,2,4,0,1,3|5,2,3,0,4,1|5,1,3,2,4,0|4,5,2,0,1,3|2,5,4,1,0,3|4,3,1,2,5,0|5,2,1,3,4,0|4,2,3,5,1,0|4,3,2,5,0,1|4,5,2,1,0,3|3,4,5,1,2,0|4,3,1,5,2,0|5,3,4,0,1,2|4,2,5,3,0,1|3,4,2,5,1,0|3,5,1,4,2,0|5,2,4,1,0,3|5,4,1,2,0,3|5,2,3,4,0,1|4,3,5,0,2,1|5,3,1,2,4,0|5,0,4,3,2,1|2,4,5,3,1,0|5,1,4,3,0,2|5,3,1,4,0,2|3,5,4,0,2,1|2,5,4,3,0,1|3,4,5,2,0,1|5,2,1,4,3,0|3,5,2,4,0,1|4,3,2,1,5,0|5,2,3,1,4,0|5,3,2,0,4,1|5,1,3,4,2,0|3,5,2,1,4,0|4,5,1,2,3,0|5,4,0,3,1,2|5,1,4,2,3,0|4,2,5,1,3,0|2,5,3,4,1,0|3,5,4,1,0,2|4,5,1,3,0,2|1,5,4,3,2,0|5,4,0,2,3,1|5,3,0,4,2,1|4,5,0,3,2,1|3,2,5,4,1,0|5,2,4,0,3,1|4,5,2,0,3,1|5,3,2,1,0,4|4,1,5,3,2,0|5,4,2,0,1,3|2,5,4,1,3,0|5,4,1,0,3,2|4,5,3,0,1,2|4,3,5,1,0,2|5,4,2,0,3,1|5,4,1,2,3,0|3,5,4,2,0,1|5,3,1,4,2,0|5,4,2,1,0,3|4,5,3,0,2,1|4,3,2,5,1,0|3,4,5,2,1,0|5,3,4,0,2,1|5,4,1,3,0,2|5,3,2,4,0,1|3,5,2,4,1,0|5,4,0,3,2,1|5,1,4,3,2,0|5,4,3,0,1,2|5,3,4,1,0,2|4,2,5,3,1,0|5,3,2,1,4,0|4,3,5,1,2,0|4,5,2,3,0,1|5,2,3,4,1,0|4,5,2,1,3,0|5,2,4,3,0,1|4,5,1,3,2,0|3,5,4,1,2,0|2,5,4,3,1,0|4,3,5,2,0,1|5,2,4,1,3,0|4,5,3,1,0,2|5,3,2,4,1,0|4,5,3,1,2,0|5,3,4,2,0,1|5,4,3,1,0,2|5,3,4,1,2,0|4,5,3,2,0,1|3,5,4,2,1,0|5,2,4,3,1,0|5,4,2,1,3,0|5,4,2,3,0,1|5,4,3,0,2,1|5,4,1,3,2,0|4,3,5,2,1,0|4,5,2,3,1,0|4,5,3,2,1,0|5,3,4,2,1,0|5,4,3,2,0,1|5,4,2,3,1,0|5,4,3,1,2,0|5,4,3,2,1,0
17449886732 0,1,5,3,4,2|0,1,2,4,3,5|1,0,3,2,5,4|0,1,5,4,3,2|1,0,4,2,5,3|1,0,3,5,2,4|1,0,4,5,2,3
17585671192 0,1,3,2,4,5|0,1,2,3,5,4|0,1,3,2,5,4
17586204678 0,1,3,2,4,5|1,0,4,5,2,3|0,1,2,3,5,4|1,0,4,5,3,2|0,1,3,2,5,4|1,0,5,4,2,3|1,0,5,4,3,2
17450408974 1,0,2,3,4,5|0,5,2,3,4,1|0,1,2,4,3,5|2,3,0,1,5,4|0,1,3,2,4,5|1,0,2,4,3,5|0,1,4,2,3,5|1,0,3,2,4,5|2,4,0,1,5,3|3,2,0,1,5,4|1,5,2,3,4,0|2,3,0,5,1,4|0,1,3,4,2,5|0,5,2,4,3,1|0,5,3,2,4,1|2,3,1,0,5,4|5,0,2,3,4,1|1,0,4,2,3,5|0,5,4,2,3,1|3,2,0,5,1,4|2,4,1,0,5,3|5,0,2,4,3,1|4,2,0,1,5,3|1,5,2,4,3,0|5,0,3,2,4,1|2,3,5,0,1,4|2,3,1,5,0,4|2,4,0,5,1,3|3,2,1,0,5,4|0,5,3,4,2,1|1,0,3,4,2,5|5,1,2,3,4,0|3,4,0,1,5,2|0,1,4,3,2,5|1,5,3,2,4,0|1,5,4,2,3,0|4,3,0,1,5,2|5,1,2,4,3,0|3,2,1,5,0,4|3,4,0,5,1,2|4,2,1,0,5,3|1,0,4,3,2,5|2,4,5,0,1,3|2,4,1,5,0,3|4,2,0,5,1,3|5,0,4,2,3,1|0,5,4,3,2,1|3,4,1,0,5,2|3,2,5,0,1,4|5,0,3,4,2,1|2,3,5,1,0,4|1,5,3,4,2,0|5,1,3,2,4,0|4,2,5,0,1,3|5,0,4,3,2,1|5,1,3,4,2,0|3,4,5,0,1,2|5,1,4,2,3,0|3,4,1,5,0,2|2,4,5,1,0,3|3,2,5,1,0,4|4,2,1,5,0,3|1,5,4,3,2,0|4,3,1,0,5,2|4,3,0,5,1,2|4,3,1,5,0,2|4,3,5,0,1,2|4,2,5,1,0,3|3,4,5,1,0,2|5,1,4,3,2,0|4,3,5,1,0,2
17183553564 1,0,2,3,4,5|0,2,1,3,4,5|0,1,2,3,5,4|0,2,1,3,5,4|1,2,0,3,4,5|1,0,2,3,5,4|2,0,1,3,4,5|2,0,1,3,5,4|1,2,0,3,5,4|2,1,0,3,4,5|2,1,0,3,5,4
17586204679 0,1,3,2,4,5|1,0,4,5,2,3|0,1,2,3,5,4|1,0,4,5,3,2|0,1,3,2,5,4|1,0,5,4,2,3|1,0,5,4,3,2
17451990044 0,1,2,4,3,5|0,2,1,3,4,5|0,2,1,4,3,5
17586207772 0,1,2,4,3,5|0,2,1,3,4,5|0,1,2,3,5,4|0,2,1,3,5,4|0,1,2,5,3,4|0,2,1,4,3,5|0,1,2,4,5,3|0,2,1,4,5,3|0,2,1,5,3,4|0,1,2,5,4,3|0,2,1,5,4,3
17451989020 0,1,2,4,3,5|0,2,1,3,4,5|1,0,2,3,4,5|1,0,2,4,3,5|2,0,1,3,4,5|0,2,1,4,3,5|1,2,0,3,4,5|2,0,1,4,3,5|2,1,0,3,4,5|1,2,0,4,3,5|2,1,0,4,3,5
17586206748 1,0,2,3,4,5|0,1,2,4,3,5|0,2,1,3,4,5|0,1,2,3,5,4|1,0,2,4,3,5|0,2,1,4,3,5|0,1,2,4,5,3|0,1,2,5,3,4|1,0,2,3,5,4|2,0,1,3,4,5|0,2,1,3,5,4|1,2,0,3,4,5|0,1,2,5,4,3|1,0,2,4,5,3|1,2,0,4,3,5|1,0,2,5,3,4|2,0,1,4,3,5|0,2,1,5,3,4|0,2,1,4,5,3|2,1,0,3,4,5|1,2,0,3,5,4|2,0,1,3,5,4|2,1,0,3,5,4|2,0,1,4,5,3|1,2,0,4,5,3|0,2,1,5,4,3|2,0,1,5,3,4|1,2,0,5,3,4|1,0,2,5,4,3|2,1,0,4,3,5|1,2,0,5,4,3|2,1,0,4,5,3|2,1,0,5,3,4|2,0,1,5,4,3|2,1,0,5,4,3
1134412447776 0,1,2,4,3,5,6|0,1,3,2,4,5,6|0,1,2,3,5,4,6|1,0,2,3,4,5,6|0,2,1,3,4,5,6|0,2,3,1,4,5,6|0,1,2,4,5,3,6|0,2,1,3,5,4,6|0,1,3,2,5,4,6|0,3,1,2,4,5,6|2,0,1,3,4,5,6|0,2,1,4,3,5,6|0,1,4,2,3,5,6|0,1,3,4,2,5,6|1,0,3,2,4,5,6|1,2,0,3,4,5,6|0,1,2,5,3,4,6|1,0,2,4,3,5,6|1,0,2,3,5,4,6|1,2,0,3,5,4,6|0,1,5,2,3,4,6|0,2,4,1,3,5,6|2,0,1,3,5,4,6|1,0,3,4,2,5,6|0,1,4,3,2,5,6|0,1,3,4,5,2,6|0,1,4,2,5,3,6|0,3,2,1,4,5,6|0,2,3,4,1,5,6|2,0,1,4,3,5,6|2,0,3,1,4,5,6|1,3,0,2,4,5,6|0,3,1,2,5,4,6|0,4,1,2,3,5,6|1,0,2,4,5,3,6|0,2,3,1,5,4,6|1,0,2,5,3,4,6|1,2,0,4,3,5,6|0,1,3,5,2,4,6|1,0,4,2,3,5,6|0,1,2,5,4,3,6|0,2,1,5,3,4,6|3,0,1,2,4,5,6|0,3,1,4,2,5,6|0,2,1,4,5,3,6|1,0,3,2,5,4,6|2,1,0,3,4,5,6|1,2,3,0,4,5,6|2,1,0,4,3,5,6|1,2,0,5,3,4,6|0,1,4,3,5,2,6|0,2,4,1,5,3,6|1,3,0,2,5,4,6|0,3,2,1,5,4,6|4,0,1,2,3,5,6|3,0,2,1,4,5,6|0,2,1,5,4,3,6|0,5,1,2,3,4,6|2,1,3,0,4,5,6|0,2,3,5,1,4,6|0,2,5,1,3,4,6|1,3,2,0,4,5,6|0,4,1,2,5,3,6|2,0,1,4,5,3,6|0,1,4,5,2,3,6|0,1,5,3,2,4,6|1,0,4,3,2,5,6|1,0,3,5,2,4,6|2,0,1,5,3,4,6|1,3,0,4,2,5,6|1,0,3,4,5,2,6|1,0,4,2,5,3,6|0,1,3,5,4,2,6|3,0,1,2,5,4,6|0,4,1,3,2,5,6|0,3,4,1,2,5,6|2,1,0,3,5,4,6|1,2,4,0,3,5,6|0,4,2,1,3,5,6|1,2,3,0,5,4,6|3,1,0,2,4,5,6|1,2,0,4,5,3,6|2,0,3,4,1,5,6|0,3,2,4,1,5,6|1,0,2,5,4,3,6|2,3,0,1,4,5,6|3,0,1,4,2,5,6|0,3,1,5,2,4,6|1,2,3,4,0,5,6|0,2,3,4,5,1,6|1,0,5,2,3,4,6|0,1,5,2,4,3,6|2,0,4,1,3,5,6|1,4,0,2,3,5,6|2,0,3,1,5,4,6|0,2,4,3,1,5,6|0,3,1,4,5,2,6|0,2,3,5,4,1,6|2,1,0,4,5,3,6|1,3,2,0,5,4,6|0,1,4,5,3,2,6|1,3,4,0,2,5,6|3,1,0,4,2,5,6|1,2,3,5,0,4,6|0,4,1,5,2,3,6|0,2,5,1,4,3,6|3,0,1,5,2,4,6|4,0,2,1,3,5,6|1,2,5,0,3,4,6|1,0,5,2,4,3,6|0,4,2,3,1,5,6|0,3,2,4,5,1,6|3,0,1,4,5,2,6|4,1,0,2,3,5,6|0,3,4,1,5,2,6|3,0,4,1,2,5,6|0,3,1,5,4,2,6|1,0,4,5,2,3,6|0,4,3,1,2,5,6|0,1,5,4,2,3,6|0,4,1,3,5,2,6|2,0,3,4,5,1,6|2,4,0,1,3,5,6|0,5,1,3,2,4,6|2,0,4,1,5,3,6|0,1,5,3,4,2,6|1,2,0,5,4,3,6|1,3,2,4,0,5,6|1,0,5,3,2,4,6|2,0,4,3,1,5,6|2,1,4,0,3,5,6|0,2,4,5,1,3,6|1,5,0,2,3,4,6|1,3,0,5,2,4,6|2,3,0,1,5,4,6|1,2,4,0,5,3,6|0,3,4,2,1,5,6|0,2,4,3,5,1,6|1,0,3,5,4,2,6|1,0,4,3,5,2,6|0,5,2,1,3,4,6|2,0,1,5,4,3,6|3,2,0,1,4,5,6|1,3,0,4,5,2,6|2,1,0,5,3,4,6|2,0,3,5,1,4,6|1,2,4,3,0,5,6|3,1,2,0,4,5,6|2,0,5,1,3,4,6|0,4,2,1,5,3,6|2,3,0,4,1,5,6|0,5,1,2,4,3,6|1,4,0,3,2,5,6|5,0,1,2,3,4,6|3,0,2,1,5,4,6|0,3,2,5,1,4,6|1,4,2,0,3,5,6|4,0,1,3,2,5,6|1,4,0,2,5,3,6|2,1,3,4,0,5,6|4,0,1,2,5,3,6|0,3,5,1,2,4,6|0,2,5,3,1,4,6|1,2,3,4,5,0,6|3,0,2,4,1,5,6|2,3,1,0,4,5,6|2,1,3,0,5,4,6|3,1,0,2,5,4,6|0,2,5,3,4,1,6|4,2,0,1,3,5,6|5,1,0,2,3,4,6|0,3,2,5,4,1,6|4,1,2,0,3,5,6|1,3,2,5,0,4,6|1,0,4,5,3,2,6|2,1,4,0,5,3,6|3,1,0,4,5,2,6|1,3,5,0,2,4,6|4,0,1,5,2,3,6|1,3,0,5,4,2,6|1,5,0,2,4,3,6|0,4,3,1,5,2,6|0,2,5,4,1,3,6|2,1,0,5,4,3,6|3,0,2,5,1,4,6|2,1,3,4,5,0,6|3,4,0,1,2,5,6|2,4,1,0,3,5,6|0,5,1,4,2,3,6|1,2,3,5,4,0,6|5,0,2,1,3,4,6|4,0,2,1,5,3,6|1,3,2,4,5,0,6|0,5,1,3,4,2,6|1,3,4,2,0,5,6|2,3,4,0,1,5,6|0,4,1,5,3,2,6|2,4,0,3,1,5,6|0,1,5,4,3,2,6|1,4,3,0,2,5,6|3,0,4,1,5,2,6|3,1,2,0,5,4,6|0,3,4,2,5,1,6|1,4,0,5,2,3,6|2,3,0,5,1,4,6|1,5,0,3,2,4,6|2,1,3,5,0,4,6|2,3,1,0,5,4,6|3,0,5,1,2,4,6|4,0,3,1,2,5,6|0,4,2,5,1,3,6|3,0,2,4,5,1,6|4,0,2,3,1,5,6|1,2,4,3,5,0,6|3,1,4,0,2,5,6|3,2,0,1,5,4,6|0,3,5,1,4,2,6|2,0,5,3,1,4,6|2,5,0,1,3,4,6|0,5,2,3,1,4,6|1,5,2,0,3,4,6|2,0,5,1,4,3,6|4,1,0,3,2,5,6|1,3,4,0,5,2,6|3,2,0,4,1,5,6|3,2,1,0,4,5,6|2,3,0,4,5,1,6|0,5,2,1,4,3,6|2,0,4,5,1,3,6|0,4,3,2,1,5,6|1,0,5,3,4,2,6|2,3,1,4,0,5,6|4,0,1,3,5,2,6|0,4,5,1,2,3,6|0,3,4,5,1,2,6|1,2,5,3,0,4,6|4,1,0,2,5,3,6|0,5,3,1,2,4,6|0,4,2,3,5,1,6|1,0,5,4,2,3,6|1,2,5,0,4,3,6|0,3,5,2,1,4,6|3,1,0,5,2,4,6|2,1,4,3,0,5,6|5,0,1,2,4,3,6|2,0,3,5,4,1,6|3,0,4,2,1,5,6|3,0,1,5,4,2,6|5,0,1,3,2,4,6|1,4,2,3,0,5,6|2,4,0,1,5,3,6|1,2,4,5,0,3,6|1,4,2,0,5,3,6|3,1,2,4,0,5,6|0,2,4,5,3,1,6|1,4,0,3,5,2,6|2,1,5,0,3,4,6|2,0,4,3,5,1,6|4,2,1,0,3,5,6|5,2,0,1,3,4,6|0,3,5,4,1,2,6|1,3,4,5,0,2,6|0,5,1,4,3,2,6|2,3,4,1,0,5,6|0,4,3,2,5,1,6|3,1,2,5,0,4,6|3,0,5,1,4,2,6|0,4,2,5,3,1,6|1,2,5,3,4,0,6|4,1,2,0,5,3,6|0,4,3,5,1,2,6|2,5,0,1,4,3,6|2,4,0,3,5,1,6|5,1,0,3,2,4,6|2,1,4,5,0,3,6|2,3,1,4,5,0,6|1,4,3,2,0,5,6|1,5,3,0,2,4,6|3,2,0,4,5,1,6|0,3,4,5,2,1,6|0,4,5,2,1,3,6|1,4,0,5,3,2,6|4,0,5,1,2,3,6|3,0,4,2,5,1,6|0,3,5,2,4,1,6|4,1,2,3,0,5,6|0,5,4,1,2,3,6|2,1,4,3,5,0,6|4,0,1,5,3,2,6|3,0,4,5,1,2,6|1,5,0,3,4,2,6|2,0,4,5,3,1,6|4,0,3,1,5,2,6|3,2,0,5,1,4,6|2,1,5,3,0,4,6|3,1,4,0,5,2,6|1,4,2,3,5,0,6|5,0,3,1,2,4,6|2,0,5,3,4,1,6|2,3,0,5,4,1,6|2,5,0,3,1,4,6|3,5,0,1,2,4,6|5,0,2,3,1,4,6|1,5,0,4,2,3,6|1,2,4,5,3,0,6|3,1,0,5,4,2,6|5,0,2,1,4,3,6|3,4,0,1,5,2,6|1,5,2,3,0,4,6|0,5,2,3,4,1,6|2,4,1,0,5,3,6|2,4,0,5,1,3,6|5,0,1,3,4,2,6|1,4,3,0,5,2,6|1,3,4,2,5,0,6|3,4,0,2,1,5,6|5,1,2,0,3,4,6|5,0,1,4,2,3,6|3,2,1,4,0,5,6|4,0,2,5,1,3,6|2,4,3,0,1,5,6|4,1,0,5,2,3,6|3,2,1,0,5,4,6|0,5,3,2,1,4,6|4,3,0,1,2,5,6|0,5,2,4,1,3,6|3,0,5,2,1,4,6|1,4,2,5,0,3,6|3,1,2,4,5,0,6|3,2,4,0,1,5,6|3,1,5,0,2,4,6|1,5,2,0,4,3,6|1,0,5,4,3,2,6|2,0,5,4,1,3,6|3,1,4,2,0,5,6|0,2,5,4,3,1,6|4,1,3,0,2,5,6|2,3,5,0,1,4,6|0,5,3,1,4,2,6|3,0,2,5,4,1,6|4,1,0,3,5,2,6|4,2,0,1,5,3,6|4,2,0,3,1,5,6|4,0,3,2,1,5,6|2,3,1,5,0,4,6|2,1,3,5,4,0,6|2,4,1,3,0,5,6|1,2,5,4,0,3,6|3,4,1,0,2,5,6|2,5,1,0,3,4,6|4,0,2,3,5,1,6|1,3,2,5,4,0,6|1,4,5,0,2,3,6|0,4,5,1,3,2,6|5,1,0,2,4,3,6|2,3,4,0,5,1,6|2,1,5,0,4,3,6|1,3,5,2,0,4,6|1,3,5,0,4,2,6|3,4,0,5,1,2,6|5,0,3,1,4,2,6|1,5,2,3,4,0,6|4,2,0,5,1,3,6|1,5,3,0,4,2,6|3,2,4,0,5,1,6|2,3,1,5,4,0,6|1,2,5,4,3,0,6|3,0,4,5,2,1,6|2,0,5,4,3,1,6|2,1,5,3,4,0,6|4,1,5,0,2,3,6|0,3,5,4,2,1,6|3,1,5,2,0,4,6|3,2,0,5,4,1,6|4,0,5,1,3,2,6|5,1,0,4,2,3,6|5,0,4,1,2,3,6|2,4,0,5,3,1,6|4,0,3,2,5,1,6|2,4,5,0,1,3,6|3,1,4,2,5,0,6|5,2,0,3,1,4,6|0,5,4,1,3,2,6|4,0,2,5,3,1,6|1,5,0,4,3,2,6|4,0,3,5,1,2,6|2,4,1,5,0,3,6|4,2,1,0,5,3,6|2,5,1,3,0,4,6|5,0,2,3,4,1,6|0,5,2,4,3,1,6|3,1,2,5,4,0,6|4,0,5,2,1,3,6|3,2,5,0,1,4,6|3,1,5,0,4,2,6|1,3,5,4,0,2,6|4,2,3,0,1,5,6|4,2,1,3,0,5,6|2,5,0,3,4,1,6|2,1,4,5,3,0,6|2,5,0,4,1,3,6|4,3,1,0,2,5,6|0,5,3,4,1,2,6|3,5,0,1,4,2,6|3,5,1,0,2,4,6|3,4,1,0,5,2,6|1,3,4,5,2,0,6|5,1,2,0,4,3,6|4,2,0,3,5,1,6|2,3,4,1,5,0,6|4,1,2,5,0,3,6|0,5,3,2,4,1,6|2,4,3,0,5,1,6|2,3,5,1,0,4,6|5,0,1,4,3,2,6|2,5,3,0,1,4,6|3,2,4,1,0,5,6|3,4,2,0,1,5,6|4,1,0,5,3,2,6|3,5,0,2,1,4,6|2,3,4,5,0,1,6|4,1,2,3,5,0,6|1,4,5,0,3,2,6|5,0,2,4,1,3,6|5,0,3,2,1,4,6|4,1,3,0,5,2,6|0,4,5,2,3,1,6|2,3,5,0,4,1,6|3,1,4,5,0,2,6|1,3,5,2,4,0,6|4,3,0,2,1,5,6|3,0,5,2,4,1,6|1,4,3,2,5,0,6|1,5,4,0,2,3,6|4,5,0,1,2,3,6|3,4,1,2,0,5,6|3,2,1,5,0,4,6|1,4,2,5,3,0,6|2,5,1,0,4,3,6|3,0,5,4,1,2,6|0,4,5,3,1,2,6|0,5,4,2,1,3,6|3,2,1,4,5,0,6|1,5,2,4,0,3,6|5,2,1,0,3,4,6|1,4,5,2,0,3,6|1,5,3,2,0,4,6|4,3,0,1,5,2,6|5,2,0,1,4,3,6|5,3,0,1,2,4,6|2,1,5,4,0,3,6|1,4,3,5,0,2,6|2,4,3,1,0,5,6|5,1,3,0,2,4,6|2,4,1,3,5,0,6|3,4,0,2,5,1,6|4,1,3,2,0,5,6|0,4,3,5,2,1,6|5,1,2,3,0,4,6|5,1,0,3,4,2,6|2,5,3,0,4,1,6|5,3,0,1,4,2,6|4,2,1,5,0,3,6|3,2,4,1,5,0,6|2,5,0,4,3,1,6|3,5,0,4,1,2,6|2,4,5,1,0,3,6|1,4,5,2,3,0,6|2,5,1,3,4,0,6|1,3,5,4,2,0,6|4,0,3,5,2,1,6|3,2,1,5,4,0,6|3,5,0,2,4,1,6|5,4,0,1,2,3,6|1,5,4,2,0,3,6|2,4,1,5,3,0,6|3,2,4,5,0,1,6|3,4,2,1,0,5,6|5,2,3,0,1,4,6|3,4,1,5,0,2,6|3,4,1,2,5,0,6|1,5,3,4,0,2,6|4,5,0,2,1,3,6|5,0,3,4,1,2,6|3,4,2,0,5,1,6|5,3,0,2,1,4,6|0,5,3,4,2,1,6|5,0,3,2,4,1,6|5,3,1,0,2,4,6|4,3,1,0,5,2,6|5,0,4,2,1,3,6|2,3,5,1,4,0,6|1,5,2,4,3,0,6|5,2,0,4,1,3,6|0,5,4,2,3,1,6|5,1,3,0,4,2,6|2,5,4,0,1,3,6|1,4,3,5,2,0,6|2,3,4,5,1,0,6|0,5,4,3,1,2,6|4,1,3,2,5,0,6|5,1,4,0,2,3,6|3,5,1,0,4,2,6|4,3,0,2,5,1,6|4,3,1,2,0,5,6|2,4,3,1,5,0,6|4,5,1,0,2,3,6|3,0,5,4,2,1,6|1,5,3,2,4,0,6|3,2,5,1,0,4,6|2,5,3,1,0,4,6|5,1,2,4,0,3,6|3,1,5,2,4,0,6|2,3,5,4,0,1,6|2,1,5,4,3,0,6|5,1,3,2,0,4,6|0,4,5,3,2,1,6|2,4,5,0,3,1,6|1,5,4,0,3,2,6|2,4,3,5,0,1,6|4,5,0,1,3,2,6|5,2,0,3,4,1,6|4,1,2,5,3,0,6|4,2,1,3,5,0,6|4,3,2,0,1,5,6|4,0,5,2,3,1,6|3,2,5,0,4,1,6|3,5,2,0,1,4,6|5,1,2,3,4,0,6|3,4,5,0,1,2,6|4,3,0,5,1,2,6|4,2,0,5,3,1,6|5,2,1,3,0,4,6|2,5,1,4,0,3,6|5,2,1,0,4,3,6|3,4,0,5,2,1,6|4,1,3,5,0,2,6|4,0,5,3,1,2,6|3,5,1,2,0,4,6|5,0,2,4,3,1,6|3,1,5,4,0,2,6|3,1,4,5,2,0,6|4,2,3,1,0,5,6|1,4,5,3,0,2,6|4,1,5,0,3,2,6|4,2,5,0,1,3,6|5,1,0,4,3,2,6|4,1,5,2,0,3,6|5,0,4,1,3,2,6|4,2,3,0,5,1,6|5,3,1,0,4,2,6|3,2,4,5,1,0,6|4,1,5,3,0,2,6|4,3,2,1,0,5,6|4,5,1,2,0,3,6|5,4,1,0,2,3,6|2,5,3,1,4,0,6|4,3,1,5,0,2,6|1,5,4,2,3,0,6|5,1,2,4,3,0,6|3,5,2,1,0,4,6|4,3,5,0,1,2,6|4,5,0,2,3,1,6|5,1,4,2,0,3,6|5,2,3,1,0,4,6|4,5,0,3,1,2,6|5,0,4,2,3,1,6|2,5,4,1,0,3,6|3,4,2,5,0,1,6|3,2,5,4,0,1,6|3,5,2,0,4,1,6|5,3,1,2,0,4,6|5,2,1,3,4,0,6|2,5,3,4,0,1,6|2,4,5,3,0,1,6|3,5,1,4,0,2,6|3,5,0,4,2,1,6|4,2,5,0,3,1,6|5,1,4,0,3,2,6|2,4,3,5,1,0,6|3,2,5,1,4,0,6|4,2,1,5,3,0,6|2,3,5,4,1,0,6|4,1,3,5,2,0,6|4,1,5,2,3,0,6|3,1,5,4,2,0,6|4,5,2,0,1,3,6|3,4,1,5,2,0,6|4,3,0,5,2,1,6|1,5,4,3,0,2,6|5,3,2,0,1,4,6|0,5,4,3,2,1,6|5,4,0,1,3,2,6|3,5,4,0,1,2,6|4,2,5,1,0,3,6|5,2,1,4,0,3,6|5,4,0,2,1,3,6|5,0,3,4,2,1,6|4,0,5,3,2,1,6|4,2,3,5,0,1,6|1,4,5,3,2,0,6|5,1,3,4,0,2,6|5,3,0,2,4,1,6|4,3,1,2,5,0,6|5,2,0,4,3,1,6|3,4,5,1,0,2,6|5,0,4,3,1,2,6|4,2,3,1,5,0,6|5,1,3,2,4,0,6|2,4,5,1,3,0,6|3,4,2,1,5,0,6|5,2,3,0,4,1,6|5,2,4,0,1,3,6|1,5,3,4,2,0,6|3,4,5,0,2,1,6|4,3,2,0,5,1,6|3,5,1,2,4,0,6|5,3,0,4,1,2,6|2,5,4,0,3,1,6|4,5,1,0,3,2,6|2,5,1,4,3,0,6|5,1,4,2,3,0,6|3,5,2,1,4,0,6|5,4,2,0,1,3,6|3,5,4,0,2,1,6|2,5,4,1,3,0,6|4,2,3,5,1,0,6|4,3,5,0,2,1,6|5,2,3,4,0,1,6|2,5,4,3,0,1,6|5,3,2,1,0,4,6|4,3,1,5,2,0,6|3,5,1,4,2,0,6|3,4,5,2,0,1,6|4,5,1,3,0,2,6|4,5,2,1,0,3,6|4,2,5,3,0,1,6|4,5,0,3,2,1,6|5,3,0,4,2,1,6|5,4,0,2,3,1,6|4,2,5,1,3,0,6|5,1,4,3,0,2,6|5,2,4,0,3,1,6|5,2,1,4,3,0,6|5,3,1,4,0,2,6|4,1,5,3,2,0,6|3,5,4,1,0,2,6|2,4,5,3,1,0,6|5,0,4,3,2,1,6|5,1,3,4,2,0,6|3,2,5,4,1,0,6|5,3,1,2,4,0,6|5,3,2,0,4,1,6|5,2,3,1,4,0,6|5,2,4,1,0,3,6|4,3,5,1,0,2,6|4,3,2,1,5,0,6|4,5,1,2,3,0,6|5,4,1,2,0,3,6|3,5,2,4,0,1,6|4,3,2,5,0,1,6|5,4,1,0,3,2,6|3,4,5,1,2,0,6|5,4,0,3,1,2,6|3,4,2,5,1,0,6|4,5,2,0,3,1,6|2,5,3,4,1,0,6|1,5,4,3,2,0,6|4,5,3,0,1,2,6|5,3,4,0,1,2,6|4,5,2,1,3,0,6|4,5,2,3,0,1,6|4,3,5,1,2,0,6|5,4,0,3,2,1,6|5,4,1,3,0,2,6|5,3,4,0,2,1,6|4,3,5,2,0,1,6|5,3,1,4,2,0,6|5,4,2,1,0,3,6|2,5,4,3,1,0,6|3,5,2,4,1,0,6|3,4,5,2,1,0,6|5,4,3,0,1,2,6|4,2,5,3,1,0,6|3,5,4,1,2,0,6|5,3,4,1,0,2,6|4,3,2,5,1,0,6|4,5,3,0,2,1,6|5,4,2,0,3,1,6|4,5,1,3,2,0,6|3,5,4,2,0,1,6|4,5,3,1,0,2,6|5,3,2,1,4,0,6|5,4,1,2,3,0,6|5,2,3,4,1,0,6|5,2,4,1,3,0,6|5,1,4,3,2,0,6|5,2,4,3,0,1,6|5,3,2,4,0,1,6|5,2,4,3,1,0,6|4,5,3,2,0,1,6|5,4,3,0,2,1,6|5,4,2,1,3,0,6|5,3,4,1,2,0,6|5,3,2,4,1,0,6|4,5,2,3,1,0,6|3,5,4,2,1,0,6|5,3,4,2,0,1,6|5,4,1,3,2,0,6|5,4,3,1,0,2,6|4,5,3,1,2,0,6|4,3,5,2,1,0,6|5,4,2,3,0,1,6|5,4,3,1,2,0,6|5,3,4,2,1,0,6|5,4,2,3,1,0,6|4,5,3,2,1,0,6|5,4,3,2,0,1,6|5,4,3,2,1,0,6
1134412447760 0,1,3,2,4,5,6|0,1,2,4,3,5,6|0,2,1,3,4,5,6|0,1,4,2,3,5,6|0,2,3,1,4,5,6|0,1,3,4,2,5,6|0,3,1,2,4,5,6|0,2,1,4,3,5,6|0,3,2,1,4,5,6|0,1,4,3,2,5,6|0,2,3,4,1,5,6|0,2,4,1,3,5,6|0,4,1,2,3,5,6|0,3,1,4,2,5,6|0,4,2,1,3,5,6|0,3,2,4,1,5,6|0,2,4,3,1,5,6|0,3,4,1,2,5,6|0,4,1,3,2,5,6|0,4,2,3,1,5,6|0,3,4,2,1,5,6|0,4,3,1,2,5,6|0,4,3,2,1,5,6
1151592316960 0,1,3,2,4,5,6|0,1,2,3,5,4,6|1,0,2,3,4,5,6|0,2,1,3,4,5,6|1,2,0,3,4,5,6|1,0,3,2,4,5,6|0,1,3,2,5,4,6|0,3,1,2,4,5,6|2,0,1,3,4,5,6|0,2,3,1,4,5,6|0,2,1,3,5,4,6|1,0,2,3,5,4,6|1,2,0,3,5,4,6|3,0,1,2,4,5,6|2,0,3,1,4,5,6|0,2,3,1,5,4,6|2,0,1,3,5,4,6|1,0,3,2,5,4,6|2,1,0,3,4,5,6|1,3,0,2,4,5,6|0,3,1,2,5,4,6|1,2,3,0,4,5,6|0,3,2,1,4,5,6|3,0,1,2,5,4,6|3,0,2,1,4,5,6|1,2,3,0,5,4,6|2,3,0,1,4,5,6|1,3,2,0,4,5,6|1,3,0,2,5,4,6|0,3,2,1,5,4,6|2,1,0,3,5,4,6|2,1,3,0,4,5,6|2,0,3,1,5,4,6|3,1,0,2,4,5,6|2,3,0,1,5,4,6|3,0,2,1,5,4,6|3,2,0,1,4,5,6|2,1,3,0,5,4,6|1,3,2,0,5,4,6|3,1,2,0,4,5,6|2,3,1,0,4,5,6|3,1,0,2,5,4,6|3,1,2,0,5,4,6|3,2,1,0,4,5,6|2,3,1,0,5,4,6|3,2,0,1,5,4,6|3,2,1,0,5,4,6
1134412439568 0,1,3,2,4,5,6|0,1,2,4,3,5,6|1,0,2,3,4,5,6|0,1,4,2,3,5,6|0,1,3,4,2,5,6|1,0,2,4,3,5,6|1,0,3,2,4,5,6|1,0,4,2,3,5,6|1,0,3,4,2,5,6|0,1,4,3,2,5,6|1,0,4,3,2,5,6
52080680976 2,3,0,1,4,6,5|1,0,2,3,4,5,6|0,1,3,2,4,5,6|1,0,3,2,4,5,6|2,3,1,0,4,6,5|3,2,0,1,4,6,5|3,2,1,0,4,6,5
1151592308752 2,3,0,1,4,6,5|1,0,2,3,4,5,6|0,1,3,2,4,5,6|1,0,3,2,4,5,6|2,3,1,0,4,6,5|3,2,0,1,4,6,5|3,2,1,0,4,6,5
52349124624 0,2,1,3,4,5,6|0,1,2,4,3,5,6|0,2,1,4,3,5,6
1151860752400 0,2,1,3,4,5,6|0,1,2,4,3,5,6|0,2,1,4,3,5,6
52351221776 0,1,3,2,4,5,6|0,1,2,4,3,5,6|1,0,2,3,4,6,5|0,1,4,2,3,5,6|1,0,3,2,4,6,5|1,0,2,4,3,6,5|0,1,3,4,2,5,6|1,0,3,4,2,6,5|1,0,4,2,3,6,5|0,1,4,3,2,5,6|1,0,4,3,2,6,5
1151862849552 0,1,3,2,4,5,6|0,1,2,4,3,5,6|1,0,2,3,4,6,5|0,1,4,2,3,5,6|1,0,3,2,4,6,5|1,0,2,4,3,6,5|0,1,3,4,2,5,6|1,0,3,4,2,6,5|1,0,4,2,3,6,5|0,1,4,3,2,5,6|1,0,4,3,2,6,5
52351229984 0,1,3,2,4,5,6|0,1,2,4,3,5,6|0,2,1,3,4,5,6|0,1,4,2,3,5,6|0,2,3,1,4,5,6|0,1,3,4,2,5,6|0,3,1,2,4,5,6|0,2,1,4,3,5,6|0,3,2,1,4,5,6|0,1,4,3,2,5,6|0,2,3,4,1,5,6|0,2,4,1,3,5,6|0,4,1,2,3,5,6|0,3,1,4,2,5,6|0,4,2,1,3,5,6|0,3,2,4,1,5,6|0,2,4,3,1,5,6|0,3,4,1,2,5,6|0,4,1,3,2,5,6|0,4,2,3,1,5,6|0,3,4,2,1,5,6|0,4,3,1,2,5,6|0,4,3,2,1,5,6
1151862857760 0,1,3,2,4,5,6|0,1,2,4,3,5,6|0,2,1,3,4,5,6|0,1,4,2,3,5,6|0,2,3,1,4,5,6|0,1,3,4,2,5,6|0,3,1,2,4,5,6|0,2,1,4,3,5,6|0,3,2,1,4,5,6|0,1,4,3,2,5,6|0,2,3,4,1,5,6|0,2,4,1,3,5,6|0,4,1,2,3,5,6|0,3,1,4,2,5,6|0,4,2,1,3,5,6|0,3,2,4,1,5,6|0,2,4,3,1,5,6|0,3,4,1,2,5,6|0,4,1,3,2,5,6|0,4,2,3,1,5,6|0,3,4,2,1,5,6|0,4,3,1,2,5,6|0,4,3,2,1,5,6
52351230000 0,1,2,4,3,5,6|0,1,3,2,4,5,6|0,1,2,3,4,6,5|1,0,2,3,4,5,6|0,2,1,3,4,5,6|0,2,1,3,4,6,5|0,2,3,1,4,5,6|0,1,2,4,3,6,5|0,1,3,2,4,6,5|0,3,1,2,4,5,6|2,0,1,3,4,5,6|0,2,1,4,3,5,6|0,1,4,2,3,5,6|0,1,3,4,2,5,6|1,0,3,2,4,5,6|1,0,2,3,4,6,5|1,0,2,4,3,5,6|1,2,0,3,4,5,6|1,2,0,3,4,6,5|1,0,3,4,2,5,6|0,2,4,1,3,5,6|0,1,4,2,3,6,5|2,0,1,3,4,6,5|1,0,2,4,3,6,5|0,1,3,4,2,6,5|0,1,4,3,2,5,6|0,3,2,1,4,5,6|0,2,3,4,1,5,6|2,0,3,1,4,5,6|1,3,0,2,4,5,6|0,3,1,2,4,6,5|1,0,4,2,3,5,6|0,2,1,4,3,6,5|0,2,3,1,4,6,5|0,4,1,2,3,5,6|1,2,0,4,3,5,6|2,0,1,4,3,5,6|3,0,1,2,4,5,6|1,0,3,2,4,6,5|0,3,1,4,2,5,6|2,1,0,3,4,5,6|1,2,3,0,4,5,6|2,1,0,4,3,5,6|4,0,1,2,3,5,6|1,3,0,2,4,6,5|3,0,2,1,4,5,6|2,1,3,0,4,5,6|1,0,4,2,3,6,5|1,0,4,3,2,5,6|1,2,0,4,3,6,5|1,3,2,0,4,5,6|3,0,1,2,4,6,5|0,3,1,4,2,6,5|0,4,1,2,3,6,5|2,0,4,1,3,5,6|0,1,4,3,2,6,5|0,4,1,3,2,5,6|2,1,0,3,4,6,5|1,2,3,0,4,6,5|0,3,4,1,2,5,6|2,0,1,4,3,6,5|1,2,4,0,3,5,6|0,4,2,1,3,5,6|0,2,4,1,3,6,5|3,1,0,2,4,5,6|1,4,0,2,3,5,6|2,0,3,4,1,5,6|0,3,2,4,1,5,6|3,0,1,4,2,5,6|2,3,0,1,4,5,6|1,0,3,4,2,6,5|1,2,3,4,0,5,6|0,3,2,1,4,6,5|0,2,3,4,1,6,5|2,0,3,1,4,6,5|1,3,0,4,2,5,6|0,2,4,3,1,5,6|1,0,4,3,2,6,5|1,3,2,4,0,5,6|1,3,0,4,2,6,5|3,1,2,0,4,5,6|0,4,1,3,2,6,5|4,1,0,2,3,5,6|2,1,0,4,3,6,5|0,3,4,2,1,5,6|3,0,4,1,2,5,6|0,2,4,3,1,6,5|0,3,4,1,2,6,5|0,4,3,1,2,5,6|1,2,4,0,3,6,5|2,4,0,1,3,5,6|0,4,2,1,3,6,5|3,1,0,4,2,5,6|2,3,0,4,1,5,6|2,0,3,4,1,6,5|0,3,2,4,1,6,5|2,0,4,3,1,5,6|2,3,0,1,4,6,5|1,3,4,0,2,5,6|3,0,2,4,1,5,6|0,4,2,3,1,5,6|1,4,0,2,3,6,5|2,1,4,0,3,5,6|3,0,1,4,2,6,5|1,2,4,3,0,5,6|2,3,1,0,4,5,6|1,2,3,4,0,6,5|1,3,2,0,4,6,5|1,4,0,3,2,5,6|4,0,2,1,3,5,6|3,0,2,1,4,6,5|3,2,0,1,4,5,6|1,4,2,0,3,5,6|4,0,1,3,2,5,6|2,1,3,0,4,6,5|2,0,4,1,3,6,5|2,1,3,4,0,5,6|4,0,1,2,3,6,5|3,1,0,2,4,6,5|4,0,3,1,2,5,6|2,4,1,0,3,5,6|2,1,3,4,0,6,5|3,0,2,4,1,6,5|1,3,4,0,2,6,5|0,4,3,1,2,6,5|1,3,4,2,0,5,6|3,4,0,1,2,5,6|2,4,0,3,1,5,6|3,2,0,4,1,5,6|2,1,4,0,3,6,5|3,1,4,0,2,5,6|4,1,0,3,2,5,6|4,2,0,1,3,5,6|2,3,4,0,1,5,6|0,3,4,2,1,6,5|1,4,0,3,2,6,5|4,1,2,0,3,5,6|3,2,0,1,4,6,5|2,1,4,3,0,5,6|1,4,2,0,3,6,5|4,0,1,3,2,6,5|1,2,4,3,0,6,5|3,0,4,1,2,6,5|3,0,4,2,1,5,6|2,3,1,0,4,6,5|2,3,0,4,1,6,5|4,0,2,3,1,5,6|4,1,0,2,3,6,5|3,1,0,4,2,6,5|1,4,2,3,0,5,6|2,0,4,3,1,6,5|1,3,2,4,0,6,5|4,0,2,1,3,6,5|3,2,1,0,4,5,6|3,1,2,4,0,5,6|0,4,2,3,1,6,5|0,4,3,2,1,5,6|1,4,3,0,2,5,6|3,1,2,0,4,6,5|2,4,0,1,3,6,5|2,3,1,4,0,5,6|2,1,4,3,0,6,5|4,1,2,3,0,5,6|4,2,1,0,3,5,6|2,3,4,1,0,5,6|4,1,3,0,2,5,6|1,4,3,0,2,6,5|3,0,4,2,1,6,5|4,1,0,3,2,6,5|4,2,0,3,1,5,6|3,1,2,4,0,6,5|3,4,0,1,2,6,5|3,1,4,0,2,6,5|4,0,2,3,1,6,5|4,0,3,2,1,5,6|3,2,0,4,1,6,5|3,2,4,0,1,5,6|3,2,1,0,4,6,5|2,3,1,4,0,6,5|2,4,3,0,1,5,6|3,2,1,4,0,5,6|2,4,0,3,1,6,5|0,4,3,2,1,6,5|3,4,1,0,2,5,6|4,1,2,0,3,6,5|4,3,0,1,2,5,6|2,4,1,0,3,6,5|4,0,3,1,2,6,5|1,4,3,2,0,5,6|1,3,4,2,0,6,5|2,4,1,3,0,5,6|2,3,4,0,1,6,5|1,4,2,3,0,6,5|4,2,0,1,3,6,5|3,1,4,2,0,5,6|3,4,0,2,1,5,6|2,4,3,0,1,6,5|3,2,1,4,0,6,5|2,3,4,1,0,6,5|4,3,0,2,1,5,6|2,4,1,3,0,6,5|3,4,1,0,2,6,5|3,2,4,1,0,5,6|3,4,2,0,1,5,6|4,2,1,0,3,6,5|4,3,0,1,2,6,5|4,1,3,0,2,6,5|3,1,4,2,0,6,5|4,2,3,0,1,5,6|1,4,3,2,0,6,5|3,2,4,0,1,6,5|4,2,0,3,1,6,5|4,1,2,3,0,6,5|2,4,3,1,0,5,6|4,1,3,2,0,5,6|4,0,3,2,1,6,5|3,4,1,2,0,5,6|4,2,1,3,0,5,6|4,3,1,0,2,5,6|3,4,0,2,1,6,5|3,4,1,2,0,6,5|4,3,1,2,0,5,6|4,2,1,3,0,6,5|4,1,3,2,0,6,5|4,2,3,0,1,6,5|2,4,3,1,0,6,5|3,4,2,1,0,5,6|3,4,2,0,1,6,5|4,3,2,0,1,5,6|4,3,0,2,1,6,5|4,2,3,1,0,5,6|4,3,1,0,2,6,5|3,2,4,1,0,6,5|4,3,1,2,0,6,5|4,3,2,0,1,6,5|4,3,2,1,0,5,6|3,4,2,1,0,6,5|4,2,3,1,0,6,5|4,3,2,1,0,6,5
1151862857776 0,1,2,4,3,5,6|0,1,3,2,4,5,6|0,1,2,3,4,6,5|1,0,2,3,4,5,6|0,2,1,3,4,5,6|0,2,1,3,4,6,5|0,2,3,1,4,5,6|0,1,2,4,3,6,5|0,1,3,2,4,6,5|0,3,1,2,4,5,6|2,0,1,3,4,5,6|0,2,1,4,3,5,6|0,1,4,2,3,5,6|0,1,3,4,2,5,6|1,0,3,2,4,5,6|1,0,2,3,4,6,5|1,0,2,4,3,5,6|1,2,0,3,4,5,6|1,2,0,3,4,6,5|1,0,3,4,2,5,6|0,2,4,1,3,5,6|0,1,4,2,3,6,5|2,0,1,3,4,6,5|1,0,2,4,3,6,5|0,1,3,4,2,6,5|0,1,4,3,2,5,6|0,3,2,1,4,5,6|0,2,3,4,1,5,6|2,0,3,1,4,5,6|1,3,0,2,4,5,6|0,3,1,2,4,6,5|1,0,4,2,3,5,6|0,2,1,4,3,6,5|0,2,3,1,4,6,5|0,4,1,2,3,5,6|1,2,0,4,3,5,6|2,0,1,4,3,5,6|3,0,1,2,4,5,6|1,0,3,2,4,6,5|0,3,1,4,2,5,6|2,1,0,3,4,5,6|1,2,3,0,4,5,6|2,1,0,4,3,5,6|4,0,1,2,3,5,6|1,3,0,2,4,6,5|3,0,2,1,4,5,6|2,1,3,0,4,5,6|1,0,4,2,3,6,5|1,0,4,3,2,5,6|1,2,0,4,3,6,5|1,3,2,0,4,5,6|3,0,1,2,4,6,5|0,3,1,4,2,6,5|0,4,1,2,3,6,5|2,0,4,1,3,5,6|0,1,4,3,2,6,5|0,4,1,3,2,5,6|2,1,0,3,4,6,5|1,2,3,0,4,6,5|0,3,4,1,2,5,6|2,0,1,4,3,6,5|1,2,4,0,3,5,6|0,4,2,1,3,5,6|0,2,4,1,3,6,5|3,1,0,2,4,5,6|1,4,0,2,3,5,6|2,0,3,4,1,5,6|0,3,2,4,1,5,6|3,0,1,4,2,5,6|2,3,0,1,4,5,6|1,0,3,4,2,6,5|1,2,3,4,0,5,6|0,3,2,1,4,6,5|0,2,3,4,1,6,5|2,0,3,1,4,6,5|1,3,0,4,2,5,6|0,2,4,3,1,5,6|1,0,4,3,2,6,5|1,3,2,4,0,5,6|1,3,0,4,2,6,5|3,1,2,0,4,5,6|0,4,1,3,2,6,5|4,1,0,2,3,5,6|2,1,0,4,3,6,5|0,3,4,2,1,5,6|3,0,4,1,2,5,6|0,2,4,3,1,6,5|0,3,4,1,2,6,5|0,4,3,1,2,5,6|1,2,4,0,3,6,5|2,4,0,1,3,5,6|0,4,2,1,3,6,5|3,1,0,4,2,5,6|2,3,0,4,1,5,6|2,0,3,4,1,6,5|0,3,2,4,1,6,5|2,0,4,3,1,5,6|2,3,0,1,4,6,5|1,3,4,0,2,5,6|3,0,2,4,1,5,6|0,4,2,3,1,5,6|1,4,0,2,3,6,5|2,1,4,0,3,5,6|3,0,1,4,2,6,5|1,2,4,3,0,5,6|2,3,1,0,4,5,6|1,2,3,4,0,6,5|1,3,2,0,4,6,5|1,4,0,3,2,5,6|4,0,2,1,3,5,6|3,0,2,1,4,6,5|3,2,0,1,4,5,6|1,4,2,0,3,5,6|4,0,1,3,2,5,6|2,1,3,0,4,6,5|2,0,4,1,3,6,5|2,1,3,4,0,5,6|4,0,1,2,3,6,5|3,1,0,2,4,6,5|4,0,3,1,2,5,6|2,4,1,0,3,5,6|2,1,3,4,0,6,5|3,0,2,4,1,6,5|1,3,4,0,2,6,5|0,4,3,1,2,6,5|1,3,4,2,0,5,6|3,4,0,1,2,5,6|2,4,0,3,1,5,6|3,2,0,4,1,5,6|2,1,4,0,3,6,5|3,1,4,0,2,5,6|4,1,0,3,2,5,6|4,2,0,1,3,5,6|2,3,4,0,1,5,6|0,3,4,2,1,6,5|1,4,0,3,2,6,5|4,1,2,0,3,5,6|3,2,0,1,4,6,5|2,1,4,3,0,5,6|1,4,2,0,3,6,5|4,0,1,3,2,6,5|1,2,4,3,0,6,5|3,0,4,1,2,6,5|3,0,4,2,1,5,6|2,3,1,0,4,6,5|2,3,0,4,1,6,5|4,0,2,3,1,5,6|4,1,0,2,3,6,5|3,1,0,4,2,6,5|1,4,2,3,0,5,6|2,0,4,3,1,6,5|1,3,2,4,0,6,5|4,0,2,1,3,6,5|3,2,1,0,4,5,6|3,1,2,4,0,5,6|0,4,2,3,1,6,5|0,4,3,2,1,5,6|1,4,3,0,2,5,6|3,1,2,0,4,6,5|2,4,0,1,3,6,5|2,3,1,4,0,5,6|2,1,4,3,0,6,5|4,1,2,3,0,5,6|4,2,1,0,3,5,6|2,3,4,1,0,5,6|4,1,3,0,2,5,6|1,4,3,0,2,6,5|3,0,4,2,1,6,5|4,1,0,3,2,6,5|4,2,0,3,1,5,6|3,1,2,4,0,6,5|3,4,0,1,2,6,5|3,1,4,0,2,6,5|4,0,2,3,1,6,5|4,0,3,2,1,5,6|3,2,0,4,1,6,5|3,2,4,0,1,5,6|3,2,1,0,4,6,5|2,3,1,4,0,6,5|2,4,3,0,1,5,6|3,2,1,4,0,5,6|2,4,0,3,1,6,5|0,4,3,2,1,6,5|3,4,1,0,2,5,6|4,1,2,0,3,6,5|4,3,0,1,2,5,6|2,4,1,0,3,6,5|4,0,3,1,2,6,5|1,4,3,2,0,5,6|1,3,4,2,0,6,5|2,4,1,3,0,5,6|2,3,4,0,1,6,5|1,4,2,3,0,6,5|4,2,0,1,3,6,5|3,1,4,2,0,5,6|3,4,0,2,1,5,6|2,4,3,0,1,6,5|3,2,1,4,0,6,5|2,3,4,1,0,6,5|4,3,0,2,1,5,6|2,4,1,3,0,6,5|3,4,1,0,2,6,5|3,2,4,1,0,5,6|3,4,2,0,1,5,6|4,2,1,0,3,6,5|4,3,0,1,2,6,5|4,1,3,0,2,6,5|3,1,4,2,0,6,5|4,2,3,0,1,5,6|1,4,3,2,0,6,5|3,2,4,0,1,6,5|4,2,0,3,1,6,5|4,1,2,3,0,6,5|2,4,3,1,0,5,6|4,1,3,2,0,5,6|4,0,3,2,1,6,5|3,4,1,2,0,5,6|4,2,1,3,0,5,6|4,3,1,0,2,5,6|3,4,0,2,1,6,5|3,4,1,2,0,6,5|4,3,1,2,0,5,6|4,2,1,3,0,6,5|4,1,3,2,0,6,5|4,2,3,0,1,6,5|2,4,3,1,0,6,5|3,4,2,1,0,5,6|3,4,2,0,1,6,5|4,3,2,0,1,5,6|4,3,0,2,1,6,5|4,2,3,1,0,5,6|4,3,1,0,2,6,5|3,2,4,1,0,6,5|4,3,1,2,0,6,5|4,3,2,0,1,6,5|4,3,2,1,0,5,6|3,4,2,1,0,6,5|4,2,3,1,0,6,5|4,3,2,1,0,6,5
52351221792 0,1,3,2,4,5,6|0,1,2,4,3,5,6|1,0,2,3,4,5,6|0,1,4,2,3,5,6|0,1,3,4,2,5,6|1,0,2,4,3,5,6|1,0,3,2,4,5,6|1,0,4,2,3,5,6|1,0,3,4,2,5,6|0,1,4,3,2,5,6|1,0,4,3,2,5,6
1151862849568 0,1,3,2,4,5,6|0,1,2,4,3,5,6|1,0,2,3,4,5,6|0,1,4,2,3,5,6|0,1,3,4,2,5,6|1,0,2,4,3,5,6|1,0,3,2,4,5,6|1,0,4,2,3,5,6|1,0,3,4,2,5,6|0,1,4,3,2,5,6|1,0,4,3,2,5,6
1117232578568 0,2,1,3,4,5,6|0,1,3,2,4,5,6|0,3,1,2,4,5,6|0,2,3,1,4,5,6|0,3,2,1,4,5,6
1151592316944 0,2,1,3,4,5,6|0,1,3,2,4,5,6|0,3,1,2,4,5,6|0,2,3,1,4,5,6|0,3,2,1,4,5,6
1134278230048 0,2,1,3,4,5,6|0,1,2,3,5,4,6|1,0,2,3,4,5,6|1,2,0,3,4,5,6|2,0,1,3,4,5,6|1,0,2,3,5,4,6|0,2,1,3,5,4,6|1,2,0,3,5,4,6|2,0,1,3,5,4,6|2,1,0,3,4,5,6|2,1,0,3,5,4,6
1151860752416 0,2,1,3,4,5,6|0,1,2,4,3,5,6|1,0,2,3,4,5,6|1,2,0,3,4,5,6|2,0,1,3,4,5,6|1,0,2,4,3,5,6|0,2,1,4,3,5,6|1,2,0,4,3,5,6|2,0,1,4,3,5,6|2,1,0,3,4,5,6|2,1,0,4,3,5,6
1117098360864 0,2,1,3,4,5,6|0,1,2,4,3,5,6|1,0,2,3,4,5,6|1,2,0,3,4,5,6|2,0,1,3,4,5,6|1,0,2,4,3,5,6|0,2,1,4,3,5,6|1,2,0,4,3,5,6|2,0,1,4,3,5,6|2,1,0,3,4,5,6|2,1,0,4,3,5,6
1151458099232 0,2,1,3,4,5,6|0,1,2,3,5,4,6|1,0,2,3,4,5,6|1,2,0,3,4,5,6|2,0,1,3,4,5,6|1,0,2,3,5,4,6|0,2,1,3,5,4,6|1,2,0,3,5,4,6|2,0,1,3,5,4,6|2,1,0,3,4,5,6|2,1,0,3,5,4,6
1151994970144 0,1,2,4,3,5,6|0,1,2,3,5,4,6|1,0,2,3,4,5,6|0,2,1,3,4,5,6|1,0,2,3,5,4,6|2,0,1,3,4,5,6|0,2,1,4,3,5,6|1,2,0,3,4,5,6|0,1,2,4,5,3,6|0,2,1,3,5,4,6|0,1,2,5,3,4,6|1,0,2,4,3,5,6|1,2,0,3,5,4,6|2,0,1,4,3,5,6|0,2,1,5,3,4,6|1,2,0,4,3,5,6|1,0,2,5,3,4,6|2,0,1,3,5,4,6|0,2,1,4,5,3,6|2,1,0,3,4,5,6|0,1,2,5,4,3,6|1,0,2,4,5,3,6|2,1,0,4,3,5,6|1,2,0,5,3,4,6|1,0,2,5,4,3,6|2,0,1,4,5,3,6|2,1,0,3,5,4,6|0,2,1,5,4,3,6|1,2,0,4,5,3,6|2,0,1,5,3,4,6|2,1,0,5,3,4,6|1,2,0,5,4,3,6|2,0,1,5,4,3,6|2,1,0,4,5,3,6|2,1,0,5,4,3,6
1134412439560 0,1,3,2,4,5,6|1,0,2,3,5,4,6|1,0,3,2,5,4,6
1134546665488 0,2,1,3,4,5,6|0,1,2,4,3,5,6|0,2,1,4,3,5,6
1151592841248 0,1,3,2,4,5,6|1,0,2,3,4,5,6|0,1,2,3,5,4,6|0,1,4,5,2,3,6|0,1,4,5,3,2,6|1,0,2,3,5,4,6|0,1,3,2,5,4,6|1,0,4,5,2,3,6|1,0,3,2,4,5,6|0,1,5,4,2,3,6|1,0,3,2,5,4,6|0,1,5,4,3,2,6|1,0,5,4,2,3,6|1,0,4,5,3,2,6|1,0,5,4,3,2,6
1134409826320 0,1,2,4,3,5,6
1151860752386 0,1,2,4,3,5,6
17991483400 0,1,3,2,4,5,6
1117503111176 0,1,3,2,4,5,6
1117367844880 0,1,3,2,4,5,6
1151862849544 0,1,3,2,4,5,6
52351221761 0,1,3,2,4,5,6|0,1,2,4,3,5,6|0,1,4,2,3,5,6|0,1,3,4,2,5,6|0,1,4,3,2,5,6
1151862849537 0,1,3,2,4,5,6|0,1,2,4,3,5,6|0,1,4,2,3,5,6|0,1,3,4,2,5,6|0,1,4,3,2,5,6
52351229960 0,1,3,2,4,5,6|0,1,2,3,4,6,5|0,2,1,3,4,5,6|0,2,3,1,4,5,6|0,3,1,2,4,5,6|0,2,1,3,4,6,5|0,1,3,2,4,6,5|0,2,3,1,4,6,5|0,3,1,2,4,6,5|0,3,2,1,4,5,6|0,3,2,1,4,6,5
1151862857736 0,1,3,2,4,5,6|0,1,2,3,4,6,5|0,2,1,3,4,5,6|0,2,3,1,4,5,6|0,3,1,2,4,5,6|0,2,1,3,4,6,5|0,1,3,2,4,6,5|0,2,3,1,4,6,5|0,3,1,2,4,6,5|0,3,2,1,4,5,6|0,3,2,1,4,6,5
1134412963848 0,1,3,2,4,5,6|1,0,2,3,5,4,6|1,0,3,2,5,4,6
1134546666512 0,2,1,3,4,5,6|0,1,2,4,3,5,6|0,3,4,1,2,5,6|0,3,4,2,1,5,6|0,4,3,1,2,5,6|0,2,1,4,3,5,6|0,4,3,2,1,5,6
1151592841249 0,1,3,2,4,5,6|1,0,2,3,4,5,6|0,1,2,3,5,4,6|2,3,0,1,4,5,6|0,1,4,5,2,3,6|2,3,0,1,5,4,6|0,1,5,4,2,3,6|1,0,2,3,5,4,6|0,1,3,2,5,4,6|0,1,4,5,3,2,6|1,0,4,5,2,3,6|4,5,0,1,2,3,6|2,3,4,5,0,1,6|2,3,1,0,4,5,6|1,0,3,2,4,5,6|3,2,0,1,4,5,6|5,4,0,1,2,3,6|3,2,1,0,4,5,6|4,5,0,1,3,2,6|2,3,1,0,5,4,6|3,2,0,1,5,4,6|2,3,4,5,1,0,6|3,2,4,5,0,1,6|4,5,2,3,0,1,6|1,0,3,2,5,4,6|2,3,5,4,0,1,6|1,0,5,4,2,3,6|4,5,1,0,2,3,6|0,1,5,4,3,2,6|1,0,4,5,3,2,6|3,2,5,4,0,1,6|4,5,3,2,0,1,6|5,4,0,1,3,2,6|4,5,2,3,1,0,6|3,2,1,0,5,4,6|5,4,1,0,2,3,6|1,0,5,4,3,2,6|2,3,5,4,1,0,6|4,5,1,0,3,2,6|5,4,2,3,0,1,6|3,2,4,5,1,0,6|5,4,1,0,3,2,6|3,2,5,4,1,0,6|4,5,3,2,1,0,6|5,4,3,2,0,1,6|5,4,2,3,1,0,6|5,4,3,2,1,0,6
1134410338308 1,0,2,4,3,5,6|0,2,1,3,5,4,6|1,2,0,4,5,3,6|2,0,1,5,3,4,6|2,1,0,5,4,3,6
674250768 1,0,3,2,4,6,5
1100320096264 
1134681923592 1,0,3,2,5,4,6
1151725486096 1,0,3,2,4,6,5
1117231005704 
1151857606658 
1151728631812 
1151593357316 
52351209476 0,1,2,3,4,6,5|1,0,2,4,3,5,6|1,0,2,4,3,6,5
1151862837252 0,1,2,3,4,6,5|1,0,2,4,3,5,6|1,0,2,4,3,6,5
1151997054980 0,1,2,3,4,6,5|1,0,2,4,3,5,6|1,0,2,4,3,6,5
1151858130960 0,1,2,4,3,5,6|1,0,2,3,4,6,5|1,0,2,4,3,6,5
18125701128 
1117637328904 
1117636280336 
1151997067272 
1134814052354 0,1,2,3,5,4,6
52486488080 0,1,3,2,4,5,6|1,0,2,3,4,6,5|1,0,3,2,4,6,5
1151998115856 0,1,3,2,4,5,6|1,0,2,3,4,6,5|1,0,3,2,4,6,5
1151862325264 0,1,2,4,3,5,6
1134146097156 1,0,2,4,3,6,5
1151458083844 0,1,2,3,5,4,6
1151994954768 0,1,2,4,3,5,6
1134546141200 0,1,2,4,3,5,6
1151863373832 0,1,3,2,4,5,6
1134682447880 1,0,3,2,5,4,6
1151461244932 0,1,2,3,5,4,6
1151998115844 0,1,2,3,5,4,6
52487012368 0,1,3,2,4,5,6|0,1,2,4,3,5,6|1,0,2,3,4,6,5|0,1,4,2,3,5,6|1,0,3,2,4,6,5|1,0,2,4,3,6,5|0,1,3,4,2,5,6|1,0,3,4,2,6,5|1,0,4,2,3,6,5|0,1,4,3,2,5,6|1,0,4,3,2,6,5
1151998640144 0,1,3,2,4,5,6|0,1,2,4,3,5,6|1,0,2,3,4,6,5|0,1,4,2,3,5,6|1,0,3,2,4,6,5|1,0,2,4,3,6,5|0,1,3,4,2,5,6|1,0,3,4,2,6,5|1,0,4,2,3,6,5|0,1,4,3,2,5,6|1,0,4,3,2,6,5
1151726010384 1,0,3,2,4,6,5
1134280314884 1,0,2,4,3,6,5
1151861786640 
1100185878544 1,0,3,2,4,6,5
1134679834632 
1151589695504 
1133873993760 0,2,1,3,5,4,6
1151590206496 
1134681927712 0,1,3,2,5,4,6
1134411393056 0,2,1,4,3,5,6
1151593359392 
1134817202208 0,2,1,3,5,4,6
1117099411488 0,2,1,4,3,5,6
1151460198432 
1151997071392 0,2,1,3,5,4,6
17990430752 0,1,3,2,5,4,6
1134545625104 
1151861796896 0,1,3,2,5,4,6
674258992 1,0,2,3,4,5,6|0,1,3,2,4,6,5|1,0,3,2,4,6,5
1100185886768 1,0,2,3,4,5,6|0,1,3,2,4,6,5|1,0,3,2,4,6,5
1117233631252 0,2,1,3,4,5,6
1151862849545 0,1,3,2,4,5,6
52346511408 0,1,2,4,3,5,6|0,1,2,3,4,6,5|1,0,2,3,4,5,6|1,0,2,4,3,5,6|0,1,2,4,3,6,5|1,0,2,3,4,6,5|1,0,2,4,3,6,5
1151858139184 0,1,2,4,3,5,6|0,1,2,3,4,6,5|1,0,2,3,4,5,6|1,0,2,4,3,5,6|0,1,2,4,3,6,5|1,0,2,3,4,6,5|1,0,2,4,3,6,5
1100322197528 0,2,1,3,4,5,6
1134682984472 0,1,3,2,4,5,6
1151191762980 1,0,2,3,4,5,6
1151728640036 0,2,1,3,4,5,6
52213866544 1,0,2,3,4,5,6|0,1,3,2,4,6,5|1,0,3,2,4,6,5
1151725494320 1,0,2,3,4,5,6|0,1,3,2,4,6,5|1,0,3,2,4,6,5
945836056 1,0,2,3,4,6,5|0,2,1,3,5,4,6|2,0,1,3,5,6,4|1,2,0,3,6,4,5|2,1,0,3,6,5,4
1100456407088 0,2,1,3,4,6,5
1134817202200 0,2,1,3,5,4,6
1151997071384 1,0,2,3,4,6,5|0,2,1,3,5,4,6|2,0,1,3,5,6,4|1,2,0,3,6,4,5|2,1,0,3,6,5,4
1134277183522 0,1,2,3,5,4,6|1,0,3,2,4,5,6|1,0,3,2,5,4,6
1151858139170 0,1,2,4,3,5,6
1134818254888 0,1,3,2,4,5,6|1,0,2,3,5,4,6|1,0,3,2,5,4,6
18126757928 0,1,3,2,4,5,6|1,0,2,3,5,4,6|1,0,3,2,5,4,6
1134818242608 0,1,3,2,4,5,6
1151998124072 0,1,3,2,4,5,6|1,0,2,3,5,4,6|1,0,3,2,5,4,6
946892848 0,1,3,2,4,5,6|0,1,2,3,4,6,5|0,2,1,3,4,5,6|0,2,3,1,4,5,6|0,3,1,2,4,5,6|0,2,1,3,4,6,5|0,1,3,2,4,6,5|0,2,3,1,4,6,5|0,3,1,2,4,6,5|0,3,2,1,4,5,6|0,3,2,1,4,6,5
1100458520624 0,1,3,2,4,5,6|0,1,2,3,4,6,5|0,2,1,3,4,5,6|0,2,3,1,4,5,6|0,3,1,2,4,5,6|0,2,1,3,4,6,5|0,1,3,2,4,6,5|0,2,3,1,4,6,5|0,3,1,2,4,6,5|0,3,2,1,4,5,6|0,3,2,1,4,6,5
1100458520616 0,2,1,3,4,5,6|0,1,3,2,4,5,6|0,3,1,2,4,5,6|0,2,3,1,4,5,6|0,3,2,1,4,5,6
1134818258992 0,2,1,3,4,5,6|0,1,3,2,4,5,6|0,3,1,2,4,5,6|0,2,3,1,4,5,6|0,3,2,1,4,5,6
52486500400 0,1,3,2,4,5,6|0,1,2,3,4,6,5|0,2,1,3,4,5,6|0,2,3,1,4,5,6|0,3,1,2,4,5,6|0,2,1,3,4,6,5|0,1,3,2,4,6,5|0,2,3,1,4,6,5|0,3,1,2,4,6,5|0,3,2,1,4,5,6|0,3,2,1,4,6,5
1151998128176 0,1,3,2,4,5,6|0,1,2,3,4,6,5|0,2,1,3,4,5,6|0,2,3,1,4,5,6|0,3,1,2,4,5,6|0,2,1,3,4,6,5|0,1,3,2,4,6,5|0,2,3,1,4,6,5|0,3,1,2,4,6,5|0,3,2,1,4,5,6|0,3,2,1,4,6,5
946892856 0,1,2,3,5,4,6|0,1,3,2,4,5,6|0,1,2,3,4,6,5|1,0,2,3,4,5,6|0,2,1,3,4,5,6|0,1,2,3,5,6,4|1,2,0,3,4,5,6|0,1,2,3,6,4,5|0,1,3,2,5,4,6|0,1,3,2,4,6,5|0,2,1,3,4,6,5|2,0,1,3,4,5,6|0,2,3,1,4,5,6|0,3,1,2,4,5,6|0,2,1,3,5,4,6|1,0,2,3,4,6,5|1,0,3,2,4,5,6|1,0,2,3,5,4,6|1,2,0,3,5,4,6|1,2,0,3,4,6,5|2,0,1,3,4,6,5|0,2,1,3,6,4,5|0,3,2,1,4,5,6|0,2,1,3,5,6,4|2,0,3,1,4,5,6|1,3,0,2,4,5,6|0,3,1,2,4,6,5|0,2,3,1,5,4,6|0,1,2,3,6,5,4|1,0,2,3,5,6,4|0,1,3,2,6,4,5|2,0,1,3,5,4,6|0,2,3,1,4,6,5|0,3,1,2,5,4,6|3,0,1,2,4,5,6|1,0,3,2,4,6,5|0,1,3,2,5,6,4|1,0,2,3,6,4,5|1,0,3,2,5,4,6|2,1,0,3,4,5,6|1,2,3,0,4,5,6|0,3,1,2,6,4,5|0,2,3,1,6,4,5|0,3,2,1,5,4,6|3,0,2,1,4,5,6|2,1,3,0,4,5,6|1,0,3,2,6,4,5|1,0,2,3,6,5,4|1,3,0,2,5,4,6|0,3,1,2,5,6,4|1,3,2,0,4,5,6|0,1,3,2,6,5,4|2,0,1,3,5,6,4|0,2,3,1,5,6,4|3,0,1,2,4,6,5|1,3,0,2,4,6,5|3,0,1,2,5,4,6|2,1,0,3,4,6,5|1,2,0,3,6,4,5|1,2,3,0,4,6,5|2,1,0,3,5,4,6|2,0,1,3,6,4,5|0,2,1,3,6,5,4|3,1,0,2,4,5,6|2,0,3,1,4,6,5|1,2,3,0,5,4,6|2,3,0,1,4,5,6|0,3,2,1,4,6,5|1,2,0,3,5,6,4|2,0,3,1,5,4,6|1,0,3,2,5,6,4|2,1,0,3,6,4,5|1,2,3,0,5,6,4|1,3,2,0,5,4,6|1,2,3,0,6,4,5|1,3,2,0,4,6,5|2,0,1,3,6,5,4|1,2,0,3,6,5,4|0,3,2,1,6,4,5|2,3,0,1,4,6,5|0,3,1,2,6,5,4|2,3,0,1,5,4,6|2,0,3,1,6,4,5|0,2,3,1,6,5,4|3,0,1,2,5,6,4|3,0,2,1,4,6,5|1,3,0,2,6,4,5|2,3,1,0,4,5,6|2,1,0,3,5,6,4|3,0,2,1,5,4,6|3,2,0,1,4,5,6|0,3,2,1,5,6,4|2,1,3,0,5,4,6|3,1,0,2,5,4,6|2,0,3,1,5,6,4|3,0,1,2,6,4,5|1,0,3,2,6,5,4|3,1,0,2,4,6,5|3,1,2,0,4,5,6|2,1,3,0,4,6,5|1,3,0,2,5,6,4|3,2,0,1,4,6,5|1,3,0,2,6,5,4|3,1,0,2,5,6,4|3,2,0,1,5,4,6|1,2,3,0,6,5,4|3,0,2,1,6,4,5|3,1,2,0,5,4,6|2,1,3,0,6,4,5|1,3,2,0,5,6,4|3,0,1,2,6,5,4|2,3,1,0,4,6,5|3,1,0,2,6,4,5|1,3,2,0,6,4,5|2,3,0,1,5,6,4|0,3,2,1,6,5,4|2,1,0,3,6,5,4|3,0,2,1,5,6,4|2,1,3,0,5,6,4|3,2,1,0,4,5,6|2,3,0,1,6,4,5|2,3,1,0,5,4,6|3,1,2,0,4,6,5|2,0,3,1,6,5,4|3,1,0,2,6,5,4|2,3,0,1,6,5,4|1,3,2,0,6,5,4|2,1,3,0,6,5,4|3,2,0,1,5,6,4|3,2,1,0,5,4,6|3,2,0,1,6,4,5|3,2,1,0,4,6,5|2,3,1,0,6,4,5|3,0,2,1,6,5,4|2,3,1,0,5,6,4|3,1,2,0,5,6,4|3,1,2,0,6,4,5|3,2,0,1,6,5,4|2,3,1,0,6,5,4|3,2,1,0,5,6,4|3,2,1,0,6,4,5|3,1,2,0,6,5,4|3,2,1,0,6,5,4
1100458520632 0,1,3,2,4,5,6|0,1,2,3,4,6,5|1,0,2,3,4,5,6|0,2,1,3,4,5,6|1,2,0,3,4,5,6|1,0,3,2,4,5,6|0,1,3,2,4,6,5|0,3,1,2,4,5,6|2,0,1,3,4,5,6|0,2,3,1,4,5,6|0,2,1,3,4,6,5|1,0,2,3,4,6,5|1,2,0,3,4,6,5|3,0,1,2,4,5,6|1,0,3,2,4,6,5|0,2,3,1,4,6,5|2,0,1,3,4,6,5|2,0,3,1,4,5,6|2,1,0,3,4,5,6|1,3,0,2,4,5,6|0,3,1,2,4,6,5|1,2,3,0,4,5,6|0,3,2,1,4,5,6|1,3,2,0,4,5,6|2,3,0,1,4,5,6|2,1,0,3,4,6,5|1,3,0,2,4,6,5|1,2,3,0,4,6,5|3,0,2,1,4,5,6|2,1,3,0,4,5,6|0,3,2,1,4,6,5|3,0,1,2,4,6,5|2,0,3,1,4,6,5|3,1,0,2,4,5,6|1,3,2,0,4,6,5|3,2,0,1,4,5,6|2,1,3,0,4,6,5|3,0,2,1,4,6,5|2,3,1,0,4,5,6|2,3,0,1,4,6,5|3,1,2,0,4,5,6|3,1,0,2,4,6,5|3,2,1,0,4,5,6|3,1,2,0,4,6,5|3,2,0,1,4,6,5|2,3,1,0,4,6,5|3,2,1,0,4,6,5
1134818259000 0,1,3,2,4,5,6|0,1,2,3,5,4,6|1,0,2,3,4,5,6|0,2,1,3,4,5,6|1,2,0,3,4,5,6|1,0,3,2,4,5,6|0,1,3,2,5,4,6|0,3,1,2,4,5,6|2,0,1,3,4,5,6|0,2,3,1,4,5,6|0,2,1,3,5,4,6|1,0,2,3,5,4,6|1,2,0,3,5,4,6|3,0,1,2,4,5,6|2,0,3,1,4,5,6|0,2,3,1,5,4,6|2,0,1,3,5,4,6|1,0,3,2,5,4,6|2,1,0,3,4,5,6|1,3,0,2,4,5,6|0,3,1,2,5,4,6|1,2,3,0,4,5,6|0,3,2,1,4,5,6|3,0,1,2,5,4,6|3,0,2,1,4,5,6|1,2,3,0,5,4,6|2,3,0,1,4,5,6|1,3,2,0,4,5,6|1,3,0,2,5,4,6|0,3,2,1,5,4,6|2,1,0,3,5,4,6|2,1,3,0,4,5,6|2,0,3,1,5,4,6|3,1,0,2,4,5,6|2,3,0,1,5,4,6|3,0,2,1,5,4,6|3,2,0,1,4,5,6|2,1,3,0,5,4,6|1,3,2,0,5,4,6|3,1,2,0,4,5,6|2,3,1,0,4,5,6|3,1,0,2,5,4,6|3,1,2,0,5,4,6|3,2,1,0,4,5,6|2,3,1,0,5,4,6|3,2,0,1,5,4,6|3,2,1,0,5,4,6
1151998128184 0,1,2,3,5,4,6|0,1,3,2,4,5,6|0,1,2,3,4,6,5|1,0,2,3,4,5,6|0,2,1,3,4,5,6|0,1,2,3,5,6,4|1,2,0,3,4,5,6|0,1,2,3,6,4,5|0,1,3,2,5,4,6|0,1,3,2,4,6,5|0,2,1,3,4,6,5|2,0,1,3,4,5,6|0,2,3,1,4,5,6|0,3,1,2,4,5,6|0,2,1,3,5,4,6|1,0,2,3,4,6,5|1,0,3,2,4,5,6|1,0,2,3,5,4,6|1,2,0,3,5,4,6|1,2,0,3,4,6,5|2,0,1,3,4,6,5|0,2,1,3,6,4,5|0,3,2,1,4,5,6|0,2,1,3,5,6,4|2,0,3,1,4,5,6|1,3,0,2,4,5,6|0,3,1,2,4,6,5|0,2,3,1,5,4,6|0,1,2,3,6,5,4|1,0,2,3,5,6,4|0,1,3,2,6,4,5|2,0,1,3,5,4,6|0,2,3,1,4,6,5|0,3,1,2,5,4,6|3,0,1,2,4,5,6|1,0,3,2,4,6,5|0,1,3,2,5,6,4|1,0,2,3,6,4,5|1,0,3,2,5,4,6|2,1,0,3,4,5,6|1,2,3,0,4,5,6|0,3,1,2,6,4,5|0,2,3,1,6,4,5|0,3,2,1,5,4,6|3,0,2,1,4,5,6|2,1,3,0,4,5,6|1,0,3,2,6,4,5|1,0,2,3,6,5,4|1,3,0,2,5,4,6|0,3,1,2,5,6,4|1,3,2,0,4,5,6|0,1,3,2,6,5,4|2,0,1,3,5,6,4|0,2,3,1,5,6,4|3,0,1,2,4,6,5|1,3,0,2,4,6,5|3,0,1,2,5,4,6|2,1,0,3,4,6,5|1,2,0,3,6,4,5|1,2,3,0,4,6,5|2,1,0,3,5,4,6|2,0,1,3,6,4,5|0,2,1,3,6,5,4|3,1,0,2,4,5,6|2,0,3,1,4,6,5|1,2,3,0,5,4,6|2,3,0,1,4,5,6|0,3,2,1,4,6,5|1,2,0,3,5,6,4|2,0,3,1,5,4,6|1,0,3,2,5,6,4|2,1,0,3,6,4,5|1,2,3,0,5,6,4|1,3,2,0,5,4,6|1,2,3,0,6,4,5|1,3,2,0,4,6,5|2,0,1,3,6,5,4|1,2,0,3,6,5,4|0,3,2,1,6,4,5|2,3,0,1,4,6,5|0,3,1,2,6,5,4|2,3,0,1,5,4,6|2,0,3,1,6,4,5|0,2,3,1,6,5,4|3,0,1,2,5,6,4|3,0,2,1,4,6,5|1,3,0,2,6,4,5|2,3,1,0,4,5,6|2,1,0,3,5,6,4|3,0,2,1,5,4,6|3,2,0,1,4,5,6|0,3,2,1,5,6,4|2,1,3,0,5,4,6|3,1,0,2,5,4,6|2,0,3,1,5,6,4|3,0,1,2,6,4,5|1,0,3,2,6,5,4|3,1,0,2,4,6,5|3,1,2,0,4,5,6|2,1,3,0,4,6,5|1,3,0,2,5,6,4|3,2,0,1,4,6,5|1,3,0,2,6,5,4|3,1,0,2,5,6,4|3,2,0,1,5,4,6|1,2,3,0,6,5,4|3,0,2,1,6,4,5|3,1,2,0,5,4,6|2,1,3,0,6,4,5|1,3,2,0,5,6,4|3,0,1,2,6,5,4|2,3,1,0,4,6,5|3,1,0,2,6,4,5|1,3,2,0,6,4,5|2,3,0,1,5,6,4|0,3,2,1,6,5,4|2,1,0,3,6,5,4|3,0,2,1,5,6,4|2,1,3,0,5,6,4|3,2,1,0,4,5,6|2,3,0,1,6,4,5|2,3,1,0,5,4,6|3,1,2,0,4,6,5|2,0,3,1,6,5,4|3,1,0,2,6,5,4|2,3,0,1,6,5,4|1,3,2,0,6,5,4|2,1,3,0,6,5,4|3,2,0,1,5,6,4|3,2,1,0,5,4,6|3,2,0,1,6,4,5|3,2,1,0,4,6,5|2,3,1,0,6,4,5|3,0,2,1,6,5,4|2,3,1,0,5,6,4|3,1,2,0,5,6,4|3,1,2,0,6,4,5|3,2,0,1,6,5,4|2,3,1,0,6,5,4|3,2,1,0,5,6,4|3,2,1,0,6,4,5|3,1,2,0,6,5,4|3,2,1,0,6,5,4
34766595120 0,2,1,4,3,6,5|0,3,4,1,2,5,6|0,4,3,2,1,6,5
1117501018122 
1151861800977 
52483335216 0,1,2,4,3,5,6|0,2,1,3,4,6,5|0,2,1,4,3,6,5
1151994962992 0,1,2,4,3,5,6|0,2,1,3,4,6,5|0,2,1,4,3,6,5
52351754280 0,1,3,2,4,5,6
1151863382056 0,1,3,2,4,5,6
52485448752 0,1,2,4,3,5,6|0,1,2,3,4,6,5|0,3,4,1,2,5,6|0,2,1,3,4,5,6|0,3,4,1,2,6,5|0,1,2,4,3,6,5|0,3,4,2,1,5,6|0,4,3,1,2,5,6|0,2,1,4,3,5,6|0,2,1,3,4,6,5|0,2,1,4,3,6,5|0,4,3,2,1,5,6|0,3,4,2,1,6,5|0,4,3,1,2,6,5|0,4,3,2,1,6,5
1151997076528 0,1,2,4,3,5,6|0,1,2,3,4,6,5|0,3,4,1,2,5,6|0,2,1,3,4,5,6|0,3,4,1,2,6,5|0,1,2,4,3,6,5|0,3,4,2,1,5,6|0,4,3,1,2,5,6|0,2,1,4,3,5,6|0,2,1,3,4,6,5|0,2,1,4,3,6,5|0,4,3,2,1,5,6|0,3,4,2,1,6,5|0,4,3,1,2,6,5|0,4,3,2,1,6,5
1134278762536 1,0,2,3,5,4,6
1151862853668 1,0,2,4,3,5,6
52350167088 0,2,1,4,3,6,5
1151861794864 0,2,1,4,3,6,5
1134278222896 0,2,1,4,3,6,5|0,3,4,1,2,5,6|0,4,3,2,1,6,5
17588834340 1,0,2,4,3,5,6|0,2,1,3,5,4,6|1,2,0,4,5,3,6|2,0,1,5,3,4,6|2,1,0,5,4,3,6
1117099411504 0,2,1,4,3,5,6
1151458631720 1,0,2,3,5,4,6
1151997071396 1,0,2,4,3,5,6|0,2,1,3,5,4,6|1,2,0,4,5,3,6|2,0,1,5,3,4,6|2,1,0,5,4,3,6
1134140852227 0,2,1,4,3,6,5|1,0,3,2,5,4,6|1,3,0,5,2,6,4|2,0,4,1,6,3,5|2,4,0,6,1,5,3|3,1,5,0,6,2,4|3,5,1,6,0,4,2|4,2,6,0,5,1,3|4,6,2,5,0,3,1|5,3,6,1,4,0,2|5,6,3,4,1,2,0|6,4,5,2,3,0,1|6,5,4,3,2,1,0
1099651098672 0,2,1,4,3,6,5
1151593357317 
52479149074 0,1,2,4,3,5,6|1,0,2,3,4,6,5|1,0,2,4,3,6,5
1151990776850 0,1,2,4,3,5,6|1,0,2,3,4,6,5|1,0,2,4,3,6,5
1134546141201 0,1,2,4,3,5,6
1151863373833 0,1,3,2,4,5,6
1151592832048 0,1,3,2,4,5,6
1151863377953 0,1,3,2,4,5,6
18125710376 0,2,1,3,4,5,6
1117637338152 0,2,1,3,4,5,6
1117636285488 0,2,1,3,4,5,6
1151997076520 0,2,1,3,4,5,6
52351231020 0,2,1,3,4,5,6|0,1,2,4,3,5,6|0,2,1,4,3,5,6
1151862858796 0,2,1,3,4,5,6|0,1,2,4,3,5,6|0,2,1,4,3,5,6
52486496305 0,1,3,2,4,5,6|0,1,2,3,4,6,5|1,0,2,3,4,5,6|1,0,3,2,4,5,6|0,1,3,2,4,6,5|1,0,2,3,4,6,5|1,0,3,2,4,6,5
1151998124081 0,1,3,2,4,5,6|0,1,2,3,4,6,5|1,0,2,3,4,5,6|1,0,3,2,4,5,6|0,1,3,2,4,6,5|1,0,2,3,4,6,5|1,0,3,2,4,6,5
52351230988 0,1,2,4,3,5,6|0,1,2,3,4,6,5|0,2,1,3,4,5,6|0,2,1,3,4,6,5|0,2,1,4,3,5,6|0,1,2,4,3,6,5|0,2,1,4,3,6,5
1151862858764 0,1,2,4,3,5,6|0,1,2,3,4,6,5|0,2,1,3,4,5,6|0,2,1,3,4,6,5|0,2,1,4,3,5,6|0,1,2,4,3,6,5|0,2,1,4,3,6,5
1151858121776 0,1,2,4,3,5,6|0,1,2,3,4,6,5|0,2,1,3,4,5,6|0,2,1,3,4,6,5|0,2,1,4,3,5,6|0,1,2,4,3,6,5|0,2,1,4,3,6,5
1151997076492 0,1,2,4,3,5,6|0,1,2,3,4,6,5|0,2,1,3,4,5,6|0,2,1,3,4,6,5|0,2,1,4,3,5,6|0,1,2,4,3,6,5|0,2,1,4,3,6,5
1134682447881 1,0,3,2,5,4,6
1151461244933 0,1,2,3,5,4,6
1151998115845 0,1,2,3,5,4,6
52487012369 0,1,3,2,4,5,6|0,1,2,4,3,5,6|1,0,2,3,4,6,5|0,1,4,2,3,5,6|1,0,3,2,4,6,5|1,0,2,4,3,6,5|0,1,3,4,2,5,6|1,0,3,4,2,6,5|1,0,4,2,3,6,5|0,1,4,3,2,5,6|1,0,4,3,2,6,5
1151998640145 0,1,3,2,4,5,6|0,1,2,4,3,5,6|1,0,2,3,4,6,5|0,1,4,2,3,5,6|1,0,3,2,4,6,5|1,0,2,4,3,6,5|0,1,3,4,2,5,6|1,0,3,4,2,6,5|1,0,4,2,3,6,5|0,1,4,3,2,5,6|1,0,4,3,2,6,5
1151726010385 1,0,3,2,4,6,5
1134415075352 0,2,1,3,5,4,6
1151861803043 1,0,3,2,5,4,6|0,2,1,4,3,5,6|2,0,4,1,5,3,6|1,3,0,5,2,4,6|2,4,0,5,1,3,6|3,1,5,0,4,2,6|3,5,1,4,0,2,6|4,2,5,0,3,1,6|4,5,2,3,0,1,6|5,3,4,1,2,0,6|5,4,3,2,1,0,6
1134544052242 0,1,2,4,3,5,6
1134683508760 0,1,3,2,4,5,6
1134277713960 0,1,3,2,4,5,6|1,0,2,3,5,4,6|1,0,3,2,5,4,6
1151863377944 0,1,3,2,4,5,6|1,0,2,3,4,6,5|1,0,3,2,4,6,5
1134414016532 1,0,2,4,3,5,6
1151192811540 1,0,2,3,4,6,5
1151728115732 
1151997595672 1,0,2,3,4,6,5
1151189141552 
1134814584872 1,0,2,3,5,4,6
1151457052706 0,1,2,3,5,4,6|1,0,3,2,4,5,6|1,0,3,2,5,4,6
18127282216 0,1,3,2,4,5,6|1,0,2,3,5,4,6|1,0,3,2,5,4,6
1117638905904 0,1,3,2,4,5,6
1151998648360 0,1,3,2,4,5,6|1,0,2,3,5,4,6|1,0,3,2,5,4,6
1151993922596 0,1,2,3,5,4,6
1134818779176 0,1,3,2,4,5,6|1,0,2,3,5,4,6|1,0,3,2,5,4,6
1099651627056 0,1,2,4,3,5,6|0,2,1,3,4,6,5|0,2,1,4,3,6,5
1134280336396 0,2,1,3,4,5,6|0,1,2,4,3,6,5|0,2,1,4,3,6,5
1151861806100 0,2,1,3,4,5,6
1151458621474 0,1,2,3,5,4,6
1151997065250 0,1,2,4,3,5,6
1151994446881 0,1,2,4,3,5,6|0,1,2,3,5,4,6|0,1,2,4,5,3,6|0,1,2,5,3,4,6|0,1,2,5,4,3,6
1151998648353 0,1,3,2,4,5,6|0,1,2,4,3,5,6|0,1,4,2,3,5,6|0,1,3,4,2,5,6|0,1,4,3,2,5,6
1151862337542 0,1,3,2,5,4,6
1151998126090 0,1,2,3,4,6,5
1151590738984 0,2,1,3,4,5,6
1134679307304 
1151861797924 
1151997073442 0,1,2,4,3,5,6
1151595460644 0,1,2,3,5,4,6
1151594944536 0,2,1,3,5,4,6
1151592837127 1,0,4,5,2,3,6|0,1,3,2,4,5,6|0,1,2,3,5,4,6|0,1,3,2,5,4,6|1,0,4,5,3,2,6|1,0,5,4,2,3,6|1,0,5,4,3,2,6
1151994971155 0,2,1,3,4,5,6|0,1,2,4,3,5,6|0,2,1,4,3,5,6
1151863377961 2,3,0,1,5,4,6|1,0,2,3,4,5,6|0,1,3,2,4,5,6|1,0,3,2,4,5,6|2,3,1,0,5,4,6|3,2,0,1,5,4,6|3,2,1,0,5,4,6
52214390833 1,0,2,3,4,5,6|0,1,3,2,4,6,5|1,0,3,2,4,6,5
1151458626616 0,2,1,3,4,5,6|0,1,2,3,5,4,6|0,2,1,3,5,4,6
1151997076524 0,2,1,3,4,5,6|0,1,2,4,3,5,6|0,2,1,4,3,5,6
52487020593 0,1,2,4,3,5,6|0,1,3,2,4,5,6|0,1,2,3,4,6,5|1,0,2,3,4,5,6|0,1,2,4,3,6,5|0,1,3,2,4,6,5|0,1,4,2,3,5,6|0,1,3,4,2,5,6|1,0,3,2,4,5,6|1,0,2,3,4,6,5|1,0,2,4,3,5,6|0,1,4,2,3,6,5|1,0,3,4,2,5,6|0,1,4,3,2,5,6|1,0,3,2,4,6,5|1,0,4,2,3,5,6|1,0,2,4,3,6,5|0,1,3,4,2,6,5|0,1,4,3,2,6,5|1,0,3,4,2,6,5|1,0,4,3,2,5,6|1,0,4,2,3,6,5|1,0,4,3,2,6,5
1151998648369 0,1,2,4,3,5,6|0,1,3,2,4,5,6|0,1,2,3,4,6,5|1,0,2,3,4,5,6|0,1,2,4,3,6,5|0,1,3,2,4,6,5|0,1,4,2,3,5,6|0,1,3,4,2,5,6|1,0,3,2,4,5,6|1,0,2,3,4,6,5|1,0,2,4,3,5,6|0,1,4,2,3,6,5|1,0,3,4,2,5,6|0,1,4,3,2,5,6|1,0,3,2,4,6,5|1,0,4,2,3,5,6|1,0,2,4,3,6,5|0,1,3,4,2,6,5|0,1,4,3,2,6,5|1,0,3,4,2,6,5|1,0,4,3,2,5,6|1,0,4,2,3,6,5|1,0,4,3,2,6,5
1151726018609 1,0,2,3,4,5,6|0,1,3,2,4,6,5|1,0,3,2,4,6,5
1151861804060 0,2,1,4,3,5,6
1151997595673 1,0,2,3,4,6,5
1134414016533 1,0,2,4,3,5,6
1151590734904 0,2,1,3,5,4,6|0,1,3,2,4,6,5|0,3,1,2,6,4,5|0,2,3,1,5,6,4|0,3,2,1,6,5,4
52213868594 1,0,3,2,4,6,5
1134817204250 
1151862337574 1,0,4,5,2,3,6|0,1,3,2,5,4,6|1,0,5,4,3,2,6
1151725496370 1,0,3,2,4,6,5
1151458628660 
1151997077546 
52352806964 0,1,2,3,4,6,5|1,0,2,4,3,5,6|1,0,2,4,3,6,5
1151864434740 0,1,2,3,4,6,5|1,0,2,4,3,5,6|1,0,2,4,3,6,5
1151860755482 
1151594944568 0,2,1,3,5,4,6
52083308600 
1151461247025 
1151861282842 
1151995491384 0,1,2,3,5,4,6
1134280857656 0,2,1,3,5,4,6
1151863908396 0,2,1,4,3,5,6
1151862323256 0,2,1,3,4,6,5
1151998126124 1,0,2,3,5,4,6|0,2,1,4,3,5,6|1,2,0,5,3,4,6|2,0,1,4,5,3,6|2,1,0,5,4,3,6
1151594944540 0,2,1,3,5,4,6
1151590750234 1,0,3,2,4,6,5
1134277716010 1,0,3,2,5,4,6
1151860233268 
1151998126122 1,0,3,2,5,4,6
1151863379994 1,0,3,2,4,6,5
1134681923593 1,0,3,2,5,4,6
1134681411608 
34767644720 0,2,1,4,3,6,5
1117502064664 
1134279272496 0,2,1,4,3,6,5
1151861280792 
1134275071024 0,2,1,4,3,6,5
1151857075240 
1134545100810 
1151861280786 
1151589703686 
1134817202194 
52352272408 
1151997071378 
1100185878545 1,0,3,2,4,6,5
1151592310794 1,0,3,2,5,4,6
1151321262114 1,0,3,2,5,4,6
1151724970018 
1151862333480 1,0,3,2,5,4,6
34769758256 0,2,1,4,3,6,5
1117504165928 
1151997072432 
52486498352 0,1,2,3,4,6,5|0,2,1,4,3,5,6|0,2,1,4,3,6,5
1151998126128 0,1,2,3,4,6,5|0,2,1,4,3,5,6|0,2,1,4,3,6,5
1134281386032 0,2,1,4,3,6,5
52345965616 0,1,2,3,4,6,5|0,2,1,4,3,5,6|0,2,1,4,3,6,5
1151857593392 0,1,2,3,4,6,5|0,2,1,4,3,5,6|0,2,1,4,3,6,5
1151991811120 0,1,2,3,4,6,5|0,2,1,4,3,5,6|0,2,1,4,3,6,5
1151860745228 0,1,2,4,3,5,6|0,2,1,3,4,6,5|0,2,1,4,3,6,5
1134411931660 0,1,2,4,3,5,6
1151591794712 0,1,2,3,5,4,6
1151862853638 0,1,3,2,4,5,6
1151591786536 
1151729164300 
1151998117912 0,1,2,3,5,4,6
1151862333452 0,1,2,4,3,5,6
1134545093656 
1151861284874 
52352260144 0,1,2,3,4,6,5
1151997056048 0,1,2,3,4,6,5
34765556784 0,2,1,4,3,6,5|0,4,2,3,1,5,6|0,1,3,2,4,5,6|0,3,1,4,2,6,5|0,4,3,2,1,5,6|0,2,4,1,3,6,5|0,3,4,1,2,6,5
1117503101992 0,1,3,2,4,5,6
1134818242593 0,1,3,2,4,5,6|0,1,2,3,5,4,6|0,1,3,2,5,4,6
1151862331440 0,2,1,3,4,5,6|0,1,2,4,3,5,6|0,2,1,4,3,5,6
1151727578160 0,1,3,2,4,5,6
52484385840 0,2,1,4,3,6,5
1134814588962 0,1,2,3,5,4,6
1151864428592 0,1,2,4,3,5,6
52486499376 0,1,3,2,4,5,6|0,1,2,3,4,6,5|0,2,1,4,3,5,6|0,2,4,1,3,5,6|0,2,1,4,3,6,5|0,3,1,4,2,5,6|0,1,3,2,4,6,5|0,2,4,1,3,6,5|0,4,2,3,1,5,6|0,3,1,4,2,6,5|0,3,4,1,2,5,6|0,3,4,1,2,6,5|0,4,3,2,1,5,6|0,4,2,3,1,6,5|0,4,3,2,1,6,5
1151998127152 0,1,3,2,4,5,6|0,1,2,3,4,6,5|0,2,1,4,3,5,6|0,2,4,1,3,5,6|0,2,1,4,3,6,5|0,3,1,4,2,5,6|0,1,3,2,4,6,5|0,2,4,1,3,6,5|0,4,2,3,1,5,6|0,3,1,4,2,6,5|0,3,4,1,2,5,6|0,3,4,1,2,6,5|0,4,3,2,1,5,6|0,4,2,3,1,6,5|0,4,3,2,1,6,5
1151996013616 0,2,1,4,3,6,5
1100324302860 0,2,1,3,4,5,6|0,1,2,3,4,6,5|0,2,1,3,4,6,5
1151997057027 0,2,1,5,6,3,4|0,1,2,4,3,5,6|0,1,2,3,4,6,5|0,1,2,4,3,6,5|0,2,1,5,6,4,3|0,2,1,6,5,3,4|0,2,1,6,5,4,3
1151996551171 0,1,2,4,3,5,6
1151998648329 0,1,3,2,4,5,6|0,1,2,3,4,6,5|0,1,3,2,4,6,5
1134546140208 0,3,4,1,2,6,5|0,2,1,3,4,5,6|0,1,2,4,3,5,6|0,2,1,4,3,5,6|0,3,4,2,1,6,5|0,4,3,1,2,6,5|0,4,3,2,1,6,5
1151863372840 0,1,3,2,4,5,6
1151998129188 0,2,1,3,4,5,6|0,1,2,3,5,4,6|0,2,1,3,5,4,6
1117099939888 0,2,1,3,4,5,6|0,1,2,4,3,5,6|0,2,1,4,3,5,6
1151460730920 0,2,1,3,4,5,6
1151998128164 0,2,1,3,4,5,6|0,1,2,3,5,4,6|0,2,1,3,5,4,6
1134549823508 0,2,1,3,4,5,6
1151461257252 0,2,1,3,4,5,6|0,1,2,3,5,4,6|0,2,1,3,5,4,6
1134277184560 0,2,1,4,3,6,5|0,4,2,3,1,5,6|0,1,3,2,4,5,6|0,3,1,4,2,6,5|0,4,3,2,1,5,6|0,2,4,1,3,6,5|0,3,4,1,2,6,5
18123596840 
1117635220528 
1117635224616 
1151994974226 
1134814052355 0,1,2,3,5,4,6
52486488081 0,1,3,2,4,5,6|1,0,2,3,4,6,5|1,0,3,2,4,6,5
1151998115857 0,1,3,2,4,5,6|1,0,2,3,4,6,5|1,0,3,2,4,6,5
1151862325265 0,1,2,4,3,5,6
52351216680 0,1,3,2,4,5,6
1117638381601 0,1,3,2,4,5,6
1151998124065 0,1,3,2,4,5,6
1151862844456 0,1,3,2,4,5,6
1134414018608 0,1,2,4,3,5,6
1151862852648 0,1,3,2,4,5,6
1134009278500 
1151591800868 
1151729688612 
1151859183650 
674787376 0,1,3,2,4,6,5
1100457456680 
1151729674273 
1151729162288 
1134816146480 
1134682468376 0,1,3,2,5,4,6
1151726022704 0,1,3,2,4,6,5
1117502071820 
1151992863778 0,1,2,4,3,5,6
1134818766881 0,1,3,2,4,5,6|0,1,2,3,5,4,6|0,1,3,2,5,4,6
1151862332464 0,2,1,3,4,5,6|0,1,2,4,3,5,6|0,2,1,4,3,5,6
1134550333488 0,1,2,4,3,5,6
1134550347796 
1151730214936 
1151461781540 0,1,2,3,5,4,6
1151998652452 0,1,2,3,5,4,6
1134814050338 0,1,2,3,5,4,6
1151997077514 0,1,2,3,4,6,5
1134818244642 0,1,2,3,5,4,6
1134818258950 0,1,3,2,4,5,6|0,1,2,3,5,4,6|0,1,3,2,5,4,6
1151998128134 0,1,2,3,5,4,6|0,1,3,2,4,5,6|0,1,2,3,4,6,5|0,1,2,3,5,6,4|0,1,2,3,6,4,5|0,1,3,2,4,6,5|0,1,3,2,5,4,6|0,1,3,2,5,6,4|0,1,3,2,6,4,5|0,1,2,3,6,5,4|0,1,3,2,6,5,4
1151998652422 0,1,2,3,5,4,6|0,1,3,2,4,5,6|0,1,2,3,4,6,5|0,1,2,3,5,6,4|0,1,2,3,6,4,5|0,1,3,2,4,6,5|0,1,3,2,5,4,6|0,1,3,2,5,6,4|0,1,3,2,6,4,5|0,1,2,3,6,5,4|0,1,3,2,6,5,4
1151998118936 0,1,3,2,4,5,6|0,1,2,3,5,4,6|0,1,3,2,5,4,6
1151861813254 0,1,3,2,5,4,6
1117636271152 
1151997062184 
1151456532514 
34770286640 0,2,1,3,4,5,6|0,1,2,4,3,6,5|0,2,1,4,3,6,5
1117638388776 0,1,3,2,4,5,6
1151998123056 0,1,3,2,4,5,6
52487026736 0,1,2,4,3,5,6|0,1,2,3,4,6,5|0,2,1,3,4,5,6|0,2,1,3,4,6,5|0,2,1,4,3,5,6|0,1,2,4,3,6,5|0,2,1,4,3,6,5
1151998654512 0,1,2,4,3,5,6|0,1,2,3,4,6,5|0,2,1,3,4,5,6|0,2,1,3,4,6,5|0,2,1,4,3,5,6|0,1,2,4,3,6,5|0,2,1,4,3,6,5
1151863909388 0,1,2,3,4,6,5|0,2,1,4,3,5,6|0,2,1,4,3,6,5
1151994460194 0,1,2,4,3,5,6|0,1,2,3,5,4,6|0,1,2,4,5,3,6|0,1,2,5,3,4,6|0,1,2,5,4,3,6
1151998654498 0,1,2,4,3,5,6|0,1,2,3,5,4,6|0,1,2,4,5,3,6|0,1,2,5,3,4,6|0,1,2,5,4,3,6
52487027760 0,1,2,4,3,5,6|0,1,3,2,4,5,6|0,1,2,3,4,6,5|0,2,1,3,4,5,6|0,2,3,1,4,5,6|0,1,2,4,3,6,5|0,1,3,2,4,6,5|0,3,1,2,4,5,6|0,2,1,4,3,5,6|0,1,4,2,3,5,6|0,1,3,4,2,5,6|0,2,1,3,4,6,5|0,2,1,4,3,6,5|0,2,3,1,4,6,5|0,2,3,4,1,5,6|0,1,4,3,2,5,6|0,2,4,1,3,5,6|0,4,1,2,3,5,6|0,1,4,2,3,6,5|0,3,1,4,2,5,6|0,1,3,4,2,6,5|0,3,1,2,4,6,5|0,3,2,1,4,5,6|0,3,2,4,1,5,6|0,4,1,2,3,6,5|0,3,4,1,2,5,6|0,4,1,3,2,5,6|0,1,4,3,2,6,5|0,3,2,1,4,6,5|0,4,2,1,3,5,6|0,2,3,4,1,6,5|0,3,1,4,2,6,5|0,2,4,3,1,5,6|0,2,4,1,3,6,5|0,3,4,1,2,6,5|0,4,1,3,2,6,5|0,3,4,2,1,5,6|0,4,2,3,1,5,6|0,4,2,1,3,6,5|0,4,3,1,2,5,6|0,3,2,4,1,6,5|0,2,4,3,1,6,5|0,4,2,3,1,6,5|0,4,3,2,1,5,6|0,3,4,2,1,6,5|0,4,3,1,2,6,5|0,4,3,2,1,6,5
1151998655536 0,1,2,4,3,5,6|0,1,3,2,4,5,6|0,1,2,3,4,6,5|0,2,1,3,4,5,6|0,2,3,1,4,5,6|0,1,2,4,3,6,5|0,1,3,2,4,6,5|0,3,1,2,4,5,6|0,2,1,4,3,5,6|0,1,4,2,3,5,6|0,1,3,4,2,5,6|0,2,1,3,4,6,5|0,2,1,4,3,6,5|0,2,3,1,4,6,5|0,2,3,4,1,5,6|0,1,4,3,2,5,6|0,2,4,1,3,5,6|0,4,1,2,3,5,6|0,1,4,2,3,6,5|0,3,1,4,2,5,6|0,1,3,4,2,6,5|0,3,1,2,4,6,5|0,3,2,1,4,5,6|0,3,2,4,1,5,6|0,4,1,2,3,6,5|0,3,4,1,2,5,6|0,4,1,3,2,5,6|0,1,4,3,2,6,5|0,3,2,1,4,6,5|0,4,2,1,3,5,6|0,2,3,4,1,6,5|0,3,1,4,2,6,5|0,2,4,3,1,5,6|0,2,4,1,3,6,5|0,3,4,1,2,6,5|0,4,1,3,2,6,5|0,3,4,2,1,5,6|0,4,2,3,1,5,6|0,4,2,1,3,6,5|0,4,3,1,2,5,6|0,3,2,4,1,6,5|0,2,4,3,1,6,5|0,4,2,3,1,6,5|0,4,3,2,1,5,6|0,3,4,2,1,6,5|0,4,3,1,2,6,5|0,4,3,2,1,6,5
1151996542000 0,1,2,4,3,5,6|0,2,1,3,4,6,5|0,2,1,4,3,6,5
1134281914416 0,2,1,3,4,5,6|0,1,2,4,3,6,5|0,2,1,4,3,6,5
1151726019620 
1151997603874 
1151993931810 
1151728636948 
1117368888360 
1151861791792 
18125189168 
1117638387752 
1151997603880 
1117636816944 
52480730160 0,1,2,4,3,5,6|0,1,2,3,4,6,5|0,1,2,4,3,6,5
1151992357922 0,1,2,4,3,5,6
1151996552240 0,1,2,4,3,5,6
52487024688 0,1,3,2,4,5,6|0,1,2,3,4,6,5|0,1,3,2,4,6,5
1151998652464 0,1,3,2,4,5,6|0,1,2,3,4,6,5|0,1,3,2,4,6,5
1151992357936 0,1,2,4,3,5,6|0,1,2,3,4,6,5|0,1,2,4,3,6,5
1100186415152 0,1,3,2,4,6,5
1134412970010 0,1,2,3,5,4,6|1,0,3,2,4,5,6|1,0,3,2,5,4,6
1151862850573 0,1,2,4,3,5,6
1134682468408 1,0,2,3,4,5,6|0,1,3,2,5,4,6|1,0,3,2,5,4,6
1151590742058 1,0,3,2,4,6,5
1134281902105 1,0,2,4,3,6,5|0,1,2,6,4,5,3|0,1,2,3,5,4,6|1,0,2,5,3,6,4|1,0,2,4,6,3,5|0,1,2,6,5,4,3|1,0,2,5,6,3,4
1151864430605 0,1,2,4,3,5,6|0,1,2,3,4,6,5|0,1,2,4,3,6,5
1151998648333 1,0,2,5,6,3,4|0,1,2,4,3,5,6|0,1,2,3,4,6,5|0,1,2,4,3,6,5|1,0,2,5,6,4,3|1,0,2,6,5,3,4|1,0,2,6,5,4,3
1151862316081 0,1,2,4,3,5,6
1151864428593 0,1,2,4,3,5,6
52352809016 0,2,1,3,4,5,6|0,1,2,3,4,6,5|0,2,1,3,4,6,5
1151998127160 0,1,3,2,4,5,6|0,1,2,3,4,6,5|0,1,3,2,4,6,5
1134416132124 0,1,2,4,3,5,6|0,1,2,3,5,4,6|0,2,1,3,4,5,6|0,1,2,4,5,3,6|0,1,2,5,3,4,6|0,2,1,3,5,4,6|0,2,1,4,3,5,6|0,1,2,5,4,3,6|0,2,1,5,3,4,6|0,2,1,4,5,3,6|0,2,1,5,4,3,6
1151193348148 0,2,1,3,4,5,6|0,1,2,3,4,6,5|0,2,1,3,4,6,5
1134818785336 0,2,1,3,4,5,6|0,1,2,3,5,4,6|0,2,1,3,5,4,6
1151998654520 0,1,2,3,5,4,6|0,1,2,3,4,6,5|0,2,1,3,4,5,6|0,1,2,3,5,6,4|0,1,2,3,6,4,5|0,2,1,3,4,6,5|0,2,1,3,5,4,6|0,2,1,3,5,6,4|0,2,1,3,6,4,5|0,1,2,3,6,5,4|0,2,1,3,6,5,4
1151998128135 0,1,2,3,5,4,6|0,1,3,2,4,5,6|0,1,2,3,4,6,5|0,2,1,3,4,5,6|0,1,2,3,5,6,4|0,1,2,3,6,4,5|0,1,3,2,5,4,6|0,1,3,2,4,6,5|0,2,1,3,4,6,5|0,2,3,1,4,5,6|0,3,1,2,4,5,6|0,2,1,3,5,4,6|0,2,3,1,5,4,6|0,1,2,3,6,5,4|0,1,3,2,5,6,4|0,2,3,1,4,6,5|0,1,3,2,6,4,5|0,3,1,2,5,4,6|0,2,1,3,5,6,4|0,3,1,2,4,6,5|0,2,1,3,6,4,5|0,3,2,1,4,5,6|0,3,1,2,6,4,5|0,1,3,2,6,5,4|0,2,3,1,6,4,5|0,3,2,1,5,4,6|0,3,1,2,5,6,4|0,3,2,1,4,6,5|0,2,3,1,5,6,4|0,2,1,3,6,5,4|0,2,3,1,6,5,4|0,3,2,1,6,4,5|0,3,1,2,6,5,4|0,3,2,1,5,6,4|0,3,2,1,6,5,4
1151998652423 0,1,2,3,5,4,6|0,1,3,2,4,5,6|0,1,2,3,4,6,5|0,1,2,3,5,6,4|0,1,2,3,6,4,5|0,1,3,2,4,6,5|0,1,3,2,5,4,6|0,1,3,2,5,6,4|0,1,3,2,6,4,5|0,1,2,3,6,5,4|0,1,3,2,6,5,4
1134818786360 0,1,3,2,4,5,6|0,1,2,3,5,4,6|0,2,1,3,4,5,6|0,2,3,1,4,5,6|0,3,1,2,4,5,6|0,2,1,3,5,4,6|0,1,3,2,5,4,6|0,2,3,1,5,4,6|0,3,1,2,5,4,6|0,3,2,1,4,5,6|0,3,2,1,5,4,6
1151998655544 0,1,2,3,5,4,6|0,1,3,2,4,5,6|0,1,2,3,4,6,5|0,2,1,3,4,5,6|0,1,2,3,5,6,4|0,1,2,3,6,4,5|0,1,3,2,5,4,6|0,1,3,2,4,6,5|0,2,1,3,4,6,5|0,2,3,1,4,5,6|0,3,1,2,4,5,6|0,2,1,3,5,4,6|0,2,3,1,5,4,6|0,1,2,3,6,5,4|0,1,3,2,5,6,4|0,2,3,1,4,6,5|0,1,3,2,6,4,5|0,3,1,2,5,4,6|0,2,1,3,5,6,4|0,3,1,2,4,6,5|0,2,1,3,6,4,5|0,3,2,1,4,5,6|0,3,1,2,6,4,5|0,1,3,2,6,5,4|0,2,3,1,6,4,5|0,3,2,1,5,4,6|0,3,1,2,5,6,4|0,3,2,1,4,6,5|0,2,3,1,5,6,4|0,2,1,3,6,5,4|0,2,3,1,6,5,4|0,3,2,1,6,4,5|0,3,1,2,6,5,4|0,3,2,1,5,6,4|0,3,2,1,6,5,4
1151862856750 2,3,0,1,5,4,6|0,1,3,2,4,5,6|0,5,2,3,4,1,6|0,1,2,4,3,5,6|1,0,2,3,4,5,6|1,5,2,3,4,0,6|1,0,3,2,4,5,6|3,2,0,1,5,4,6|2,4,0,1,5,3,6|5,0,2,3,4,1,6|0,1,3,4,2,5,6|0,1,4,2,3,5,6|2,3,0,5,1,4,6|0,5,3,2,4,1,6|2,3,1,0,5,4,6|0,5,2,4,3,1,6|1,0,2,4,3,5,6|5,1,2,3,4,0,6|1,5,2,4,3,0,6|5,0,2,4,3,1,6|2,4,1,0,5,3,6|4,2,0,1,5,3,6|1,0,4,2,3,5,6|3,2,1,0,5,4,6|3,2,0,5,1,4,6|0,5,4,2,3,1,6|0,5,3,4,2,1,6|1,5,3,2,4,0,6|0,1,4,3,2,5,6|2,4,0,5,1,3,6|2,3,1,5,0,4,6|1,0,3,4,2,5,6|2,3,5,0,1,4,6|3,4,0,1,5,2,6|5,0,3,2,4,1,6|3,4,0,5,1,2,6|3,4,1,0,5,2,6|2,4,5,0,1,3,6|5,1,3,2,4,0,6|2,3,5,1,0,4,6|1,5,4,2,3,0,6|3,2,5,0,1,4,6|1,5,3,4,2,0,6|5,0,3,4,2,1,6|1,0,4,3,2,5,6|5,1,2,4,3,0,6|4,3,0,1,5,2,6|0,5,4,3,2,1,6|4,2,0,5,1,3,6|2,4,1,5,0,3,6|5,0,4,2,3,1,6|3,2,1,5,0,4,6|4,2,1,0,5,3,6|5,0,4,3,2,1,6|5,1,4,2,3,0,6|3,4,5,0,1,2,6|4,2,5,0,1,3,6|2,4,5,1,0,3,6|4,3,0,5,1,2,6|5,1,3,4,2,0,6|4,3,1,0,5,2,6|3,4,1,5,0,2,6|4,2,1,5,0,3,6|3,2,5,1,0,4,6|1,5,4,3,2,0,6|4,3,1,5,0,2,6|4,2,5,1,0,3,6|5,1,4,3,2,0,6|3,4,5,1,0,2,6|4,3,5,0,1,2,6|4,3,5,1,0,2,6
34770284596 1,0,2,4,3,6,5
1117504696364 
52487024692 0,1,2,3,4,6,5|1,0,2,4,3,5,6|1,0,2,4,3,6,5
1151998652468 0,1,2,3,4,6,5|1,0,2,4,3,5,6|1,0,2,4,3,6,5
1134281912372 1,0,2,4,3,6,5
1151730214968 
1134682454043 1,0,3,2,5,4,6|0,4,5,6,1,2,3|1,5,4,6,0,3,2|4,0,6,5,2,1,3|5,1,6,4,3,0,2|4,2,1,3,0,6,5|2,4,3,1,6,0,5|5,3,0,2,1,6,4|3,5,2,0,6,1,4|2,6,0,5,4,3,1|6,2,5,0,3,4,1|3,6,1,4,5,2,0|6,3,4,1,2,5,0
1134281912373 1,0,2,4,3,6,5
1151862339642 1,0,3,2,5,4,6
52486499388 0,1,2,3,4,6,5|0,2,1,4,3,5,6|0,2,1,4,3,6,5
1151998127164 0,1,2,3,4,6,5|0,2,1,4,3,5,6|0,2,1,4,3,6,5
51680667704 0,2,1,3,4,5,6|0,1,2,3,4,6,5|0,2,1,3,4,6,5
1151192819764 1,0,2,3,4,5,6|0,1,2,3,4,6,5|1,0,2,3,4,6,5
1134815637530 0,1,2,3,5,4,6
1151862334508 1,0,3,2,5,4,6|0,1,5,3,4,2,6|0,1,2,4,3,5,6|1,0,4,2,5,3,6|1,0,3,5,2,4,6|0,1,5,4,3,2,6|1,0,4,5,2,3,6
947417144 0,1,2,3,5,4,6|0,1,3,2,4,5,6|0,1,2,3,4,6,5|1,0,2,3,4,5,6|0,1,2,3,5,6,4|0,1,2,3,6,4,5|1,0,2,3,5,4,6|0,1,3,2,4,6,5|1,0,3,2,4,5,6|1,0,2,3,4,6,5|0,1,3,2,5,4,6|0,1,2,3,6,5,4|1,0,3,2,4,6,5|0,1,3,2,5,6,4|1,0,2,3,6,4,5|1,0,3,2,5,4,6|0,1,3,2,6,4,5|1,0,2,3,5,6,4|0,1,3,2,6,5,4|1,0,2,3,6,5,4|1,0,3,2,6,4,5|1,0,3,2,5,6,4|1,0,3,2,6,5,4
1100459044920 0,1,3,2,4,5,6|0,1,2,3,4,6,5|1,0,2,3,4,5,6|1,0,3,2,4,5,6|0,1,3,2,4,6,5|1,0,2,3,4,6,5|1,0,3,2,4,6,5
1134818783288 0,1,3,2,4,5,6|0,1,2,3,5,4,6|1,0,2,3,4,5,6|1,0,3,2,4,5,6|0,1,3,2,5,4,6|1,0,2,3,5,4,6|1,0,3,2,5,4,6
1151998652472 0,1,2,3,5,4,6|0,1,3,2,4,5,6|0,1,2,3,4,6,5|1,0,2,3,4,5,6|0,1,2,3,5,6,4|0,1,2,3,6,4,5|1,0,2,3,5,4,6|0,1,3,2,4,6,5|1,0,3,2,4,5,6|1,0,2,3,4,6,5|0,1,3,2,5,4,6|0,1,2,3,6,5,4|1,0,3,2,4,6,5|0,1,3,2,5,6,4|1,0,2,3,6,4,5|1,0,3,2,5,4,6|0,1,3,2,6,4,5|1,0,2,3,5,6,4|0,1,3,2,6,5,4|1,0,2,3,6,5,4|1,0,3,2,6,4,5|1,0,3,2,5,6,4|1,0,3,2,6,5,4
17990971448 1,0,2,3,4,5,6|0,1,3,2,5,4,6|1,0,3,2,5,4,6
1134818242609 0,1,3,2,4,5,6
1151862337592 1,0,2,3,4,5,6|0,1,3,2,5,4,6|1,0,3,2,5,4,6
1151192295468 0,2,1,3,4,5,6
1151729690676 1,0,2,3,4,5,6
52485976120 1,0,2,3,4,5,6|0,1,2,3,4,6,5|1,0,2,3,4,6,5
1151998128180 0,2,1,3,4,5,6|0,1,2,3,4,6,5|0,2,1,3,4,6,5
1151592839194 0,1,2,3,5,4,6|1,0,3,2,4,5,6|1,0,3,2,5,4,6
1151994973210 0,1,2,3,5,4,6
1134818779177 0,1,3,2,4,5,6|1,0,2,3,5,4,6|1,0,3,2,5,4,6
1134277708856 0,1,3,2,4,5,6|0,1,2,3,5,4,6|0,1,3,2,5,4,6
1151863364664 0,1,3,2,4,5,6|0,1,2,3,4,6,5|0,1,3,2,4,6,5
1151998118940 0,1,2,3,5,4,6
1151998652454 1,0,4,5,2,3,6|0,1,3,2,4,5,6|0,1,2,3,5,4,6|0,1,3,2,5,4,6|1,0,4,5,3,2,6|1,0,5,4,2,3,6|1,0,5,4,3,2,6
1151860237356 0,1,2,4,3,5,6
1151998118968 0,1,3,2,4,5,6|0,1,2,3,5,4,6|0,1,3,2,5,4,6
1151592840222 0,6,2,3,4,5,1|0,1,3,2,4,5,6|1,0,2,3,4,5,6|0,1,2,3,5,4,6|0,1,4,5,2,3,6|0,6,2,3,5,4,1|0,1,5,4,2,3,6|1,0,2,3,5,4,6|0,1,3,2,5,4,6|1,6,2,3,4,5,0|0,6,3,2,4,5,1|1,0,4,5,2,3,6|0,6,4,5,2,3,1|1,0,3,2,4,5,6|6,0,2,3,4,5,1|0,1,4,5,3,2,6|6,0,3,2,4,5,1|0,6,4,5,3,2,1|6,0,4,5,2,3,1|1,0,4,5,3,2,6|1,6,4,5,2,3,0|6,1,2,3,4,5,0|1,0,3,2,5,4,6|6,0,2,3,5,4,1|1,6,3,2,4,5,0|1,0,5,4,2,3,6|0,6,5,4,2,3,1|0,6,3,2,5,4,1|0,1,5,4,3,2,6|1,6,2,3,5,4,0|6,0,3,2,5,4,1|6,0,5,4,2,3,1|6,1,3,2,4,5,0|6,1,4,5,2,3,0|0,6,5,4,3,2,1|6,0,4,5,3,2,1|1,0,5,4,3,2,6|1,6,5,4,2,3,0|1,6,3,2,5,4,0|6,1,2,3,5,4,0|1,6,4,5,3,2,0|6,0,5,4,3,2,1|6,1,4,5,3,2,0|6,1,3,2,5,4,0|6,1,5,4,2,3,0|1,6,5,4,3,2,0|6,1,5,4,3,2,0
1100459044921 0,1,3,2,4,5,6|0,1,2,3,4,6,5|2,3,0,1,4,5,6|1,0,2,3,4,5,6|3,2,0,1,4,5,6|1,0,2,3,4,6,5|0,1,3,2,4,6,5|2,3,1,0,4,5,6|1,0,3,2,4,5,6|2,3,0,1,4,6,5|1,0,3,2,4,6,5|3,2,1,0,4,5,6|2,3,1,0,4,6,5|3,2,0,1,4,6,5|3,2,1,0,4,6,5
1134818783289 0,1,3,2,4,5,6|0,1,2,3,5,4,6|2,3,0,1,4,5,6|1,0,2,3,4,5,6|2,3,0,1,5,4,6|3,2,0,1,4,5,6|1,0,2,3,5,4,6|0,1,3,2,5,4,6|2,3,1,0,4,5,6|1,0,3,2,4,5,6|1,0,3,2,5,4,6|3,2,1,0,4,5,6|2,3,1,0,5,4,6|3,2,0,1,5,4,6|3,2,1,0,5,4,6
1151998652473 0,1,2,3,5,4,6|0,1,3,2,4,5,6|0,1,2,3,4,6,5|2,3,0,1,4,5,6|1,0,2,3,4,5,6|2,3,0,1,5,4,6|0,1,2,3,5,6,4|0,1,2,3,6,4,5|1,0,2,3,5,4,6|0,1,3,2,4,6,5|2,3,1,0,4,5,6|1,0,3,2,4,5,6|1,0,2,3,4,6,5|2,3,0,1,4,6,5|3,2,0,1,4,5,6|0,1,3,2,5,4,6|1,0,3,2,5,4,6|3,2,1,0,4,5,6|3,2,0,1,5,4,6|0,1,2,3,6,5,4|1,0,3,2,4,6,5|2,3,1,0,4,6,5|0,1,3,2,5,6,4|2,3,0,1,5,6,4|0,1,3,2,6,4,5|2,3,0,1,6,4,5|3,2,0,1,4,6,5|1,0,2,3,6,4,5|2,3,1,0,5,4,6|1,0,2,3,5,6,4|1,0,3,2,6,4,5|2,3,0,1,6,5,4|1,0,2,3,6,5,4|3,2,0,1,5,6,4|3,2,1,0,5,4,6|3,2,0,1,6,4,5|0,1,3,2,6,5,4|3,2,1,0,4,6,5|2,3,1,0,5,6,4|1,0,3,2,5,6,4|2,3,1,0,6,4,5|3,2,0,1,6,5,4|2,3,1,0,6,5,4|1,0,3,2,6,5,4|3,2,1,0,5,6,4|3,2,1,0,6,4,5|3,2,1,0,6,5,4
1134147696700 1,0,2,3,4,5,6|0,2,1,3,4,5,6|0,1,2,4,3,6,5|1,0,2,4,3,6,5|0,2,1,4,3,6,5|2,0,1,3,4,5,6|1,2,0,3,4,5,6|2,0,1,4,3,6,5|1,2,0,4,3,6,5|2,1,0,3,4,5,6|2,1,0,4,3,6,5
1151997074462 0,1,2,4,3,5,6|1,0,2,3,4,6,5|1,0,2,4,3,6,5
1151998652455 1,0,4,5,2,3,6|0,1,3,2,4,5,6|0,1,2,3,5,4,6|0,1,3,2,5,4,6|1,0,4,5,3,2,6|1,0,5,4,2,3,6|1,0,5,4,3,2,6
1134818785338 0,1,2,3,5,4,6|1,0,3,2,4,5,6|1,0,3,2,5,4,6
1151998654522 0,1,2,3,5,4,6|0,1,2,3,4,6,5|1,0,3,2,4,5,6|1,0,3,2,5,4,6|0,1,2,3,5,6,4|1,0,3,2,4,6,5|0,1,2,3,6,4,5|1,0,3,2,6,4,5|1,0,3,2,5,6,4|0,1,2,3,6,5,4|1,0,3,2,6,5,4
1134281915452 0,2,1,3,4,5,6|0,1,2,3,5,4,6|0,1,2,4,3,6,5|0,2,1,4,3,6,5|0,1,2,4,6,3,5|0,1,2,5,3,6,4|0,2,1,3,5,4,6|0,2,1,5,3,6,4|0,1,2,6,4,5,3|0,2,1,4,6,3,5|0,1,2,5,6,3,4|0,2,1,5,6,3,4|0,1,2,6,5,4,3|0,2,1,6,4,5,3|0,2,1,6,5,4,3
1151864437820 0,1,2,4,3,5,6|0,1,2,3,4,6,5|0,2,1,3,4,5,6|0,2,1,3,4,6,5|0,2,1,4,3,5,6|0,1,2,4,3,6,5|0,2,1,4,3,6,5
1151998655548 0,1,2,3,5,4,6|0,1,2,4,3,5,6|0,1,2,3,4,6,5|0,2,1,3,4,5,6|0,1,2,3,5,6,4|0,1,2,3,6,4,5|0,2,1,3,4,6,5|0,1,2,4,3,6,5|0,2,1,4,3,5,6|0,1,2,4,5,3,6|0,2,1,3,5,4,6|0,1,2,5,3,4,6|0,1,2,4,6,3,5|0,2,1,4,3,6,5|0,2,1,5,3,4,6|0,1,2,3,6,5,4|0,2,1,4,5,3,6|0,1,2,5,3,6,4|0,1,2,6,3,4,5|0,1,2,4,5,6,3|0,2,1,3,5,6,4|0,1,2,5,4,3,6|0,2,1,3,6,4,5|0,2,1,4,5,6,3|0,1,2,5,4,6,3|0,2,1,4,6,3,5|0,1,2,6,3,5,4|0,1,2,4,6,5,3|0,2,1,5,4,3,6|0,1,2,5,6,3,4|0,2,1,3,6,5,4|0,2,1,6,3,4,5|0,1,2,6,4,3,5|0,2,1,5,3,6,4|0,2,1,5,4,6,3|0,2,1,6,4,3,5|0,2,1,5,6,3,4|0,1,2,5,6,4,3|0,2,1,6,3,5,4|0,1,2,6,4,5,3|0,2,1,4,6,5,3|0,1,2,6,5,3,4|0,2,1,5,6,4,3|0,1,2,6,5,4,3|0,2,1,6,5,3,4|0,2,1,6,4,5,3|0,2,1,6,5,4,3
1151998127151 0,1,3,2,4,5,6|1,0,2,3,5,4,6|0,2,1,4,3,5,6|0,2,4,1,3,5,6|1,0,3,2,5,4,6|1,2,0,5,3,4,6|0,3,1,4,2,5,6|2,0,1,4,5,3,6|2,0,4,1,5,3,6|3,0,1,4,5,2,6|0,4,2,3,1,5,6|0,3,4,1,2,5,6|1,2,5,0,3,4,6|2,1,0,5,4,3,6|1,3,0,5,2,4,6|1,5,2,3,0,4,6|3,0,4,1,5,2,6|2,1,5,0,4,3,6|4,0,2,3,5,1,6|0,4,3,2,1,5,6|3,1,0,5,4,2,6|2,4,0,5,1,3,6|1,3,5,0,2,4,6|2,5,1,4,0,3,6|5,1,2,3,4,0,6|4,0,3,2,5,1,6|2,4,5,0,1,3,6|3,4,0,5,1,2,6|1,5,3,2,0,4,6|4,2,0,5,3,1,6|3,1,5,0,4,2,6|3,4,5,0,1,2,6|5,1,3,2,4,0,6|3,5,1,4,0,2,6|4,2,5,0,3,1,6|5,2,1,4,3,0,6|4,3,0,5,2,1,6|2,5,4,1,0,3,6|4,3,5,0,2,1,6|5,2,4,1,3,0,6|5,3,1,4,2,0,6|3,5,4,1,0,2,6|4,5,2,3,0,1,6|4,5,3,2,0,1,6|5,3,4,1,2,0,6|5,4,2,3,1,0,6|5,4,3,2,1,0,6
1151998654523 0,1,2,3,5,4,6|0,1,2,3,4,6,5|1,0,3,2,4,5,6|0,2,1,3,4,5,6|0,1,2,3,5,6,4|0,1,2,3,6,4,5|0,2,1,3,5,4,6|1,0,3,2,4,6,5|1,0,3,2,5,4,6|2,0,3,1,4,5,6|0,2,1,3,4,6,5|1,3,0,2,4,5,6|1,0,3,2,6,4,5|1,3,0,2,4,6,5|2,3,0,1,4,5,6|0,1,2,3,6,5,4|1,3,0,2,5,4,6|3,1,2,0,4,5,6|2,0,3,1,5,4,6|0,2,1,3,5,6,4|1,0,3,2,5,6,4|2,0,3,1,4,6,5|0,2,1,3,6,4,5|2,3,0,1,5,4,6|3,2,1,0,4,5,6|3,1,2,0,5,4,6|2,0,3,1,6,4,5|2,0,3,1,5,6,4|0,2,1,3,6,5,4|1,0,3,2,6,5,4|1,3,0,2,6,4,5|3,1,2,0,4,6,5|2,3,0,1,4,6,5|1,3,0,2,5,6,4|2,3,0,1,5,6,4|1,3,0,2,6,5,4|3,2,1,0,5,4,6|2,3,0,1,6,4,5|3,2,1,0,4,6,5|3,1,2,0,5,6,4|2,0,3,1,6,5,4|3,1,2,0,6,4,5|3,2,1,0,5,6,4|3,1,2,0,6,5,4|2,3,0,1,6,5,4|3,2,1,0,6,4,5|3,2,1,0,6,5,4
1151998655550 0,1,2,3,5,4,6|0,1,2,4,3,5,6|0,1,2,3,4,6,5|1,0,2,3,4,5,6|0,1,3,2,4,5,6|0,1,2,3,5,6,4|0,1,2,3,6,4,5|1,0,2,3,5,4,6|0,1,2,4,3,6,5|0,1,3,4,2,5,6|0,1,4,2,3,5,6|0,1,2,4,5,3,6|1,0,2,4,3,5,6|1,0,3,2,4,5,6|1,0,2,3,4,6,5|0,1,2,5,3,4,6|0,1,3,2,4,6,5|0,1,3,2,5,4,6|1,0,3,4,2,5,6|0,1,5,2,3,4,6|0,1,3,2,6,4,5|0,1,2,5,3,6,4|0,1,3,4,2,6,5|0,1,3,4,5,2,6|0,1,4,2,5,3,6|0,1,4,3,2,5,6|0,1,3,5,2,4,6|0,1,2,5,4,3,6|1,0,2,3,5,6,4|1,0,2,4,5,3,6|0,1,4,2,3,6,5|0,1,2,3,6,5,4|1,0,4,2,3,5,6|0,1,2,4,5,6,3|0,1,2,4,6,3,5|1,0,2,4,3,6,5|1,0,3,2,4,6,5|0,1,3,2,5,6,4|1,0,2,3,6,4,5|1,0,3,2,5,4,6|0,1,2,6,3,4,5|1,0,2,5,3,4,6|0,1,4,3,5,2,6|0,1,2,5,4,6,3|1,0,2,6,3,4,5|1,0,2,5,3,6,4|1,0,4,2,3,6,5|1,0,3,2,6,4,5|0,1,2,4,6,5,3|0,1,4,5,2,3,6|0,1,5,3,2,4,6|0,1,5,2,3,6,4|0,1,2,6,3,5,4|0,1,3,4,5,6,2|1,0,4,3,2,5,6|1,0,3,5,2,4,6|0,1,2,6,4,3,5|0,1,3,6,2,4,5|0,1,5,2,4,3,6|1,0,4,2,5,3,6|0,1,3,5,4,2,6|0,1,3,5,2,6,4|0,1,3,2,6,5,4|0,1,4,2,6,3,5|0,1,3,4,6,2,5|1,0,2,4,5,6,3|0,1,6,2,3,4,5|1,0,2,5,4,3,6|1,0,3,4,2,6,5|1,0,5,2,3,4,6|1,0,2,3,6,5,4|0,1,4,2,5,6,3|1,0,3,4,5,2,6|0,1,2,5,6,3,4|0,1,4,3,2,6,5|1,0,2,4,6,3,5|1,0,3,2,5,6,4|1,0,4,3,2,6,5|0,1,4,5,3,2,6|1,0,5,2,4,3,6|1,0,2,5,4,6,3|0,1,5,2,6,3,4|0,1,3,5,4,6,2|1,0,4,2,5,6,3|0,1,5,2,4,6,3|0,1,6,2,3,5,4|1,0,3,4,6,2,5|0,1,5,4,2,3,6|1,0,4,2,6,3,5|1,0,2,6,3,5,4|0,1,2,6,5,3,4|1,0,2,4,6,5,3|0,1,5,3,4,2,6|1,0,4,5,2,3,6|0,1,4,5,2,6,3|1,0,5,3,2,4,6|0,1,2,6,4,5,3|0,1,3,6,4,2,5|0,1,5,3,2,6,4|0,1,4,3,6,2,5|1,0,3,4,5,6,2|1,0,3,5,4,2,6|1,0,4,3,5,2,6|1,0,6,2,3,4,5|1,0,3,6,2,4,5|0,1,3,4,6,5,2|0,1,4,2,6,5,3|0,1,2,5,6,4,3|0,1,6,2,4,3,5|0,1,3,5,6,2,4|1,0,3,5,2,6,4|1,0,5,2,3,6,4|0,1,6,3,2,4,5|0,1,3,6,2,5,4|1,0,3,2,6,5,4|1,0,2,6,4,3,5|1,0,2,5,6,3,4|0,1,4,3,5,6,2|0,1,4,6,2,3,5|0,1,4,5,6,2,3|1,0,5,2,6,3,4|0,1,5,4,2,6,3|0,1,6,2,5,3,4|0,1,6,3,2,5,4|0,1,2,6,5,4,3|1,0,4,6,2,3,5|1,0,5,4,2,3,6|1,0,3,6,2,5,4|1,0,6,2,3,5,4|0,1,6,4,2,3,5|0,1,6,2,4,5,3|1,0,4,2,6,5,3|1,0,5,3,2,6,4|0,1,4,6,3,2,5|1,0,3,4,6,5,2|1,0,4,3,5,6,2|1,0,4,5,2,6,3|1,0,3,5,4,6,2|1,0,5,2,4,6,3|0,1,5,4,3,2,6|1,0,2,5,6,4,3|0,1,5,3,6,2,4|1,0,5,3,4,2,6|1,0,4,5,3,2,6|0,1,5,2,6,4,3|0,1,4,5,3,6,2|1,0,6,3,2,4,5|0,1,4,3,6,5,2|1,0,3,6,4,2,5|0,1,3,6,5,2,4|1,0,4,3,6,2,5|1,0,3,5,6,2,4|0,1,5,6,2,3,4|0,1,3,6,4,5,2|1,0,2,6,5,3,4|0,1,4,6,2,5,3|0,1,6,3,4,2,5|1,0,6,2,4,3,5|1,0,2,6,4,5,3|0,1,3,5,6,4,2|0,1,5,3,4,6,2|1,0,5,2,6,4,3|0,1,6,2,5,4,3|1,0,2,6,5,4,3|0,1,4,6,3,5,2|1,0,5,3,4,6,2|1,0,3,5,6,4,2|0,1,6,5,2,3,4|1,0,4,3,6,5,2|1,0,6,2,4,5,3|0,1,6,3,5,2,4|0,1,3,6,5,4,2|0,1,5,6,2,4,3|1,0,4,5,3,6,2|0,1,6,3,4,5,2|1,0,3,6,5,2,4|1,0,6,2,5,3,4|1,0,5,4,2,6,3|0,1,5,6,3,2,4|0,1,4,5,6,3,2|1,0,6,3,2,5,4|1,0,6,4,2,3,5|0,1,6,4,3,2,5|0,1,5,4,3,6,2|1,0,6,3,4,2,5|1,0,3,6,4,5,2|1,0,5,6,2,3,4|1,0,5,3,6,2,4|0,1,5,3,6,4,2|0,1,4,6,5,2,3|1,0,4,6,2,5,3|0,1,6,4,2,5,3|1,0,5,4,3,2,6|1,0,4,5,6,2,3|1,0,4,6,3,2,5|0,1,5,4,6,2,3|1,0,5,3,6,4,2|0,1,6,3,5,4,2|0,1,5,6,3,4,2|1,0,3,6,5,4,2|0,1,6,5,3,2,4|0,1,4,6,5,3,2|0,1,5,6,4,2,3|1,0,4,5,6,3,2|0,1,5,4,6,3,2|1,0,6,3,5,2,4|1,0,6,3,4,5,2|1,0,4,6,3,5,2|1,0,5,4,3,6,2|1,0,6,5,2,3,4|0,1,6,4,5,2,3|1,0,5,6,2,4,3|0,1,6,4,3,5,2|1,0,5,6,3,2,4|1,0,6,2,5,4,3|0,1,6,5,2,4,3|1,0,5,4,6,2,3|1,0,6,4,3,2,5|1,0,6,4,2,5,3|1,0,4,6,5,2,3|1,0,6,4,5,2,3|1,0,4,6,5,3,2|1,0,6,3,5,4,2|1,0,5,6,3,4,2|0,1,6,5,4,2,3|0,1,6,5,3,4,2|1,0,6,5,2,4,3|1,0,5,6,4,2,3|1,0,6,5,3,2,4|0,1,5,6,4,3,2|1,0,5,4,6,3,2|0,1,6,4,5,3,2|1,0,6,4,3,5,2|1,0,5,6,4,3,2|0,1,6,5,4,3,2|1,0,6,5,3,4,2|1,0,6,4,5,3,2|1,0,6,5,4,2,3|1,0,6,5,4,3,2
1151998655551 0,1,2,3,5,4,6|1,0,2,3,4,5,6|0,1,3,2,4,5,6|0,1,2,3,4,6,5|0,2,1,3,4,5,6|0,1,2,4,3,5,6|0,1,2,3,5,6,4|0,2,3,1,4,5,6|0,1,2,3,6,4,5|0,1,3,2,5,4,6|1,0,2,3,4,6,5|0,1,2,5,3,4,6|0,1,2,4,3,6,5|0,3,1,2,4,5,6|2,0,1,3,4,5,6|0,2,1,4,3,5,6|0,1,4,2,3,5,6|0,2,1,3,4,6,5|0,1,2,4,5,3,6|0,2,1,3,5,4,6|1,2,0,3,4,5,6|0,1,3,2,4,6,5|1,0,3,2,4,5,6|0,1,3,4,2,5,6|1,0,2,4,3,5,6|1,0,2,3,5,4,6|1,2,0,3,4,6,5|1,0,3,4,2,5,6|0,1,5,2,3,4,6|0,2,4,1,3,5,6|0,2,3,1,5,4,6|2,0,1,3,4,6,5|1,0,2,4,3,6,5|0,3,1,2,5,4,6|0,2,1,4,5,3,6|0,1,3,4,2,6,5|0,1,4,3,2,5,6|0,1,3,4,5,2,6|0,1,4,2,3,6,5|0,2,1,3,6,4,5|1,2,0,3,5,4,6|0,1,4,2,5,3,6|0,3,2,1,4,5,6|0,2,3,4,1,5,6|0,2,1,5,3,4,6|2,0,3,1,4,5,6|0,1,3,5,2,4,6|0,1,2,5,4,3,6|0,4,1,2,3,5,6|1,0,2,4,5,3,6|0,2,1,4,3,6,5|0,2,3,1,4,6,5|2,1,0,3,4,5,6|0,1,2,3,6,5,4|1,0,2,3,5,6,4|1,3,0,2,4,5,6|1,0,4,2,3,5,6|0,1,3,2,6,4,5|0,1,2,4,5,6,3|1,2,0,4,3,5,6|0,2,1,3,5,6,4|2,0,1,3,5,4,6|0,1,2,4,6,3,5|0,1,2,5,3,6,4|2,0,1,4,3,5,6|3,0,1,2,4,5,6|1,0,3,2,4,6,5|0,1,3,2,5,6,4|0,3,1,2,4,6,5|1,0,2,3,6,4,5|1,0,3,2,5,4,6|0,3,1,4,2,5,6|0,1,2,6,3,4,5|1,0,2,5,3,4,6|1,2,3,0,4,5,6|0,3,1,2,6,4,5|0,1,4,3,5,2,6|0,2,4,1,5,3,6|1,3,0,2,4,6,5|0,2,1,5,4,3,6|2,1,3,0,4,5,6|0,2,3,5,1,4,6|0,4,1,2,3,6,5|0,2,5,1,3,4,6|0,1,2,4,6,5,3|0,1,5,3,2,4,6|1,3,2,0,4,5,6|0,1,3,4,5,6,2|0,2,1,6,3,4,5|0,4,1,2,5,3,6|0,2,3,1,6,4,5|0,1,3,5,2,6,4|0,2,1,5,3,6,4|1,2,4,0,3,5,6|2,0,1,3,6,4,5|0,2,1,3,6,5,4|1,2,0,4,5,3,6|2,0,1,5,3,4,6|1,0,2,4,5,6,3|0,2,3,4,5,1,6|1,0,3,4,5,2,6|0,1,2,5,6,3,4|1,0,4,2,5,3,6|2,0,1,4,3,6,5|1,0,2,4,6,3,5|1,0,3,2,5,6,4|3,0,1,2,5,4,6|1,2,0,5,3,4,6|1,0,2,6,3,4,5|0,1,2,5,4,6,3|1,2,0,4,3,6,5|1,0,3,2,6,4,5|0,3,1,2,5,6,4|1,0,4,3,2,5,6|1,0,3,5,2,4,6|0,2,3,1,5,6,4|1,3,0,4,2,5,6|0,3,1,4,2,6,5|2,1,0,4,3,5,6|0,1,4,2,6,3,5|1,2,0,3,6,4,5|1,2,3,0,4,6,5|2,1,0,3,5,4,6|1,2,3,4,0,5,6|0,4,2,1,3,5,6|3,1,0,2,4,5,6|0,1,6,2,3,4,5|1,0,2,5,4,3,6|1,0,5,2,3,4,6|0,1,5,2,4,3,6|0,2,3,4,1,6,5|2,0,3,1,5,4,6|0,3,1,4,5,2,6|1,3,0,2,5,4,6|4,0,1,2,3,5,6|3,0,2,1,4,5,6|1,0,2,5,3,6,4|0,4,1,3,2,5,6|2,0,1,4,5,3,6|1,0,2,3,6,5,4|0,1,5,2,3,6,4|2,0,1,3,5,6,4|0,1,3,6,2,4,5|3,0,1,2,4,6,5|2,0,4,1,3,5,6|2,1,0,3,4,6,5|0,3,4,1,2,5,6|1,2,3,0,5,4,6|0,2,4,1,3,6,5|0,1,3,4,6,2,5|2,3,0,1,4,5,6|0,1,4,2,5,6,3|0,3,2,1,4,6,5|1,2,0,3,5,6,4|0,1,4,3,2,6,5|0,3,2,1,5,4,6|0,2,1,4,5,6,3|0,1,4,5,2,3,6|1,0,4,2,3,6,5|0,2,1,4,6,3,5|0,1,2,6,3,5,4|0,1,2,6,4,3,5|0,1,3,5,4,2,6|0,1,3,2,6,5,4|1,4,0,2,3,5,6|2,0,3,4,1,5,6|0,3,2,4,1,5,6|3,0,1,4,2,5,6|1,0,3,4,2,6,5|0,3,1,5,2,4,6|0,5,1,2,3,4,6|2,0,3,1,4,6,5|0,2,4,3,1,5,6|0,1,4,2,6,5,3|1,3,2,0,5,4,6|1,2,3,0,6,4,5|1,0,2,5,4,6,3|1,2,3,0,5,6,4|3,1,0,4,2,5,6|1,0,4,2,5,6,3|1,3,2,0,4,6,5|4,1,0,2,3,5,6|2,0,4,1,3,6,5|1,0,5,2,4,3,6|1,2,4,0,3,6,5|0,2,3,4,6,1,5|2,1,0,3,5,6,4|1,2,0,5,4,3,6|1,3,2,4,0,5,6|1,0,5,3,2,4,6|0,1,5,3,2,6,4|1,3,4,0,2,5,6|1,2,4,0,5,3,6|3,0,1,4,5,2,6|2,0,1,4,5,6,3|1,2,0,4,5,6,3|0,4,2,3,1,5,6|4,0,1,2,3,6,5|0,2,1,6,3,5,4|0,4,2,1,5,3,6|0,2,1,4,6,5,3|0,5,1,2,4,3,6|4,0,2,1,3,5,6|2,0,1,4,6,3,5|1,0,2,6,3,5,4|2,3,0,1,5,4,6|4,0,1,3,2,5,6|1,3,0,5,2,4,6|2,0,1,5,3,6,4|2,0,1,6,3,4,5|0,2,6,1,3,4,5|3,0,1,2,6,4,5|4,0,1,2,5,3,6|0,2,5,3,1,4,6|1,0,5,2,3,6,4|3,1,0,2,5,4,6|2,1,0,3,6,4,5|2,0,4,1,5,3,6|3,0,1,5,2,4,6|0,1,5,2,4,6,3|0,2,5,1,4,3,6|0,2,5,1,3,6,4|0,2,3,5,1,6,4|1,2,4,3,0,5,6|0,5,1,2,3,6,4|0,3,2,4,5,1,6|0,2,4,3,1,6,5|1,2,3,4,0,6,5|1,2,0,4,6,3,5|0,2,1,5,6,3,4|0,3,4,2,1,5,6|0,3,2,1,6,4,5|0,3,1,4,6,2,5|1,0,4,5,2,3,6|1,0,3,6,2,4,5|0,3,2,4,1,6,5|2,0,4,3,1,5,6|0,2,4,5,1,3,6|1,5,0,2,3,4,6|0,3,1,2,6,5,4|0,1,4,3,6,2,5|2,0,3,1,6,4,5|0,2,3,1,6,5,4|1,0,2,6,4,3,5|0,1,4,5,2,6,3|2,0,1,5,4,3,6|1,4,0,2,3,6,5|2,1,4,0,3,5,6|1,3,0,2,6,4,5|0,1,4,3,5,6,2|2,0,5,1,3,4,6|2,3,0,4,1,5,6|1,4,0,3,2,5,6|3,0,2,1,5,4,6|0,2,4,1,6,3,5|2,0,3,4,5,1,6|0,3,2,1,5,6,4|1,4,0,2,5,3,6|2,0,3,5,1,4,6|1,2,0,6,3,4,5|3,1,0,2,4,6,5|1,2,0,5,3,6,4|0,1,3,5,6,2,4|1,0,6,2,3,4,5|0,2,3,5,4,1,6|0,4,1,3,2,6,5|1,2,3,4,5,0,6|1,2,3,5,0,4,6|2,0,1,3,6,5,4|0,2,3,6,1,4,5|0,1,4,5,3,2,6|3,0,4,1,2,5,6|0,3,4,1,2,6,5|0,4,1,5,2,3,6|0,1,5,4,2,3,6|1,0,3,5,2,6,4|0,2,3,4,5,6,1|1,0,2,4,6,5,3|0,1,5,3,4,2,6|1,0,3,4,6,2,5|0,1,2,6,4,5,3|0,2,1,5,4,6,3|2,3,0,1,4,6,5|0,2,4,1,5,6,3|1,0,3,4,5,6,2|0,4,1,2,6,3,5|0,3,1,5,2,6,4|0,1,3,5,4,6,2|2,1,0,5,3,4,6|2,3,1,0,4,5,6|1,0,4,2,6,3,5|3,2,0,1,4,5,6|5,0,1,2,3,4,6|0,3,2,5,1,4,6|1,4,2,0,3,5,6|2,0,3,1,5,6,4|1,0,3,2,6,5,4|0,3,5,1,2,4,6|1,0,2,5,6,3,4|0,6,1,2,3,4,5|0,1,4,6,2,3,5|2,1,3,0,4,6,5|1,3,0,2,5,6,4|2,1,0,4,5,3,6|1,0,4,3,2,6,5|1,2,0,3,6,5,4|0,1,5,2,6,3,4|1,3,0,4,2,6,5|0,1,3,4,6,5,2|0,5,1,3,2,4,6|2,1,0,4,3,6,5|1,2,5,0,3,4,6|0,2,4,3,5,1,6|0,1,2,6,5,3,4|0,3,1,5,4,2,6|2,1,3,4,0,5,6|0,1,6,2,4,3,5|0,4,1,3,5,2,6|0,2,1,6,4,3,5|0,1,6,2,3,5,4|0,4,2,1,3,6,5|0,3,4,1,5,2,6|2,0,3,4,1,6,5|0,4,3,1,2,5,6|0,1,3,6,4,2,5|3,0,1,4,2,6,5|0,4,1,2,5,6,3|0,5,2,1,3,4,6|1,0,4,3,5,2,6|3,0,1,2,5,6,4|1,3,0,4,5,2,6|3,1,2,0,4,5,6|0,3,1,6,2,4,5|3,0,2,1,4,6,5|0,3,1,4,5,6,2|2,1,3,0,5,4,6|0,1,6,3,2,4,5|0,1,3,6,2,5,4|2,4,0,1,3,5,6|1,0,3,5,4,2,6|3,0,2,4,1,5,6|0,1,2,5,6,4,3|2,0,4,3,1,6,5|0,3,6,1,2,4,5|3,4,0,1,2,5,6|2,1,4,3,0,5,6|1,3,0,5,2,6,4|1,4,0,3,5,2,6|5,0,1,2,3,6,4|0,1,3,6,5,2,4|1,0,2,6,5,3,4|0,5,1,3,4,2,6|0,2,1,6,4,5,3|4,2,0,1,3,5,6|5,1,0,2,3,4,6|2,1,3,0,6,4,5|0,3,4,2,1,6,5|3,0,4,2,1,5,6|0,3,2,5,4,1,6|1,2,3,5,4,0,6|0,5,2,3,1,4,6|2,0,1,6,4,3,5|0,6,1,2,3,5,4|0,2,4,5,1,6,3|2,0,3,5,1,6,4|1,0,4,5,3,2,6|1,3,2,5,0,4,6|0,1,5,6,2,3,4|2,0,4,1,5,6,3|1,4,0,2,5,6,3|0,2,3,6,1,5,4|0,1,5,4,2,6,3|1,2,6,0,3,4,5|2,3,0,1,5,6,4|3,2,1,0,4,5,6|0,4,1,5,3,2,6|2,1,4,0,5,3,6|2,0,3,5,4,1,6|3,1,0,4,5,2,6|0,1,4,5,3,6,2|3,0,2,4,5,1,6|1,0,4,6,2,3,5|3,1,0,2,6,4,5|3,0,2,5,1,4,6|2,1,3,0,5,6,4|0,2,4,1,6,5,3|0,5,1,2,4,6,3|1,5,0,2,4,3,6|2,0,1,4,6,5,3|0,2,1,5,6,4,3|1,3,0,5,4,2,6|4,0,1,5,2,3,6|0,4,3,1,5,2,6|0,4,2,3,5,1,6|0,2,5,4,1,3,6|1,3,2,0,5,6,4|2,1,3,4,5,0,6|2,4,0,3,1,5,6|2,4,1,0,3,5,6|0,3,4,1,5,6,2|2,0,1,6,3,5,4|0,1,5,2,6,4,3|3,2,0,1,5,4,6|2,3,0,4,5,1,6|0,5,1,4,2,3,6|1,2,0,6,3,5,4|0,1,6,3,2,5,4|4,0,2,1,5,3,6|0,5,2,1,4,3,6|1,2,3,4,6,0,5|0,4,1,6,2,3,5|0,3,2,6,1,4,5|0,1,5,4,3,2,6|3,0,1,6,2,4,5|2,3,4,0,1,5,6|1,2,4,3,5,0,6|0,2,5,3,4,1,6|0,1,6,4,2,3,5|2,3,0,1,6,4,5|0,4,1,2,6,5,3|1,2,3,0,6,5,4|0,5,1,3,2,6,4|1,3,0,6,2,4,5|1,0,4,3,5,6,2|3,0,1,5,2,6,4|1,2,3,5,0,6,4|1,3,0,4,5,6,2|1,3,5,0,2,4,6|0,3,1,6,4,2,5|1,4,3,0,2,5,6|0,3,2,5,1,6,4|3,0,4,1,5,2,6|0,3,2,1,6,5,4|2,1,0,5,4,3,6|2,3,0,4,1,6,5|0,3,2,4,6,1,5|0,2,4,3,5,6,1|0,3,5,1,2,6,4|0,3,4,2,5,1,6|1,0,3,6,4,2,5|3,1,4,0,2,5,6|1,3,2,4,0,6,5|2,1,0,5,3,6,4|2,4,0,1,3,6,5|1,0,3,5,4,6,2|1,4,0,5,2,3,6|0,3,1,5,4,6,2|4,1,0,2,3,6,5|2,3,0,5,1,4,6|2,0,3,1,6,5,4|0,2,3,5,4,6,1|1,0,4,2,6,5,3|0,4,2,3,1,6,5|1,2,5,0,3,6,4|2,4,0,1,5,3,6|1,2,0,5,6,3,4|4,0,1,2,6,3,5|2,3,1,0,5,4,6|0,2,4,6,1,3,5|0,1,4,6,2,5,3|3,0,1,4,6,2,5|4,0,3,1,2,5,6|0,2,1,6,5,3,4|0,4,2,5,1,3,6|1,2,3,6,0,4,5|0,3,2,4,5,6,1|1,0,6,3,2,4,5|1,6,0,2,3,4,5|1,3,4,0,2,6,5|3,0,1,4,5,6,2|1,5,0,2,3,6,4|2,1,3,4,0,6,5|4,0,2,3,1,5,6|0,2,5,3,1,6,4|2,1,0,4,6,3,5|3,1,2,0,4,6,5|0,2,3,6,4,1,5|0,2,5,1,6,3,4|3,1,0,2,5,6,4|0,1,6,2,4,5,3|3,2,0,1,4,6,5|2,0,6,1,3,4,5|0,2,6,1,3,5,4|0,2,6,3,1,4,5|1,0,4,5,2,6,3|2,0,5,3,1,4,6|2,5,0,1,3,4,6|6,0,1,2,3,4,5|0,4,2,1,6,3,5|2,0,3,4,6,1,5|1,0,5,2,4,6,3|4,1,2,0,3,5,6|4,0,1,3,2,6,5|3,0,2,1,5,6,4|0,3,5,2,1,4,6|1,5,2,0,3,4,6|2,0,3,4,5,6,1|3,0,1,2,6,5,4|2,0,5,1,4,3,6|4,1,0,3,2,5,6|0,1,6,2,5,3,4|3,1,0,4,2,6,5|1,4,2,0,3,6,5|2,1,0,3,6,5,4|0,2,3,5,6,1,4|5,0,2,1,3,4,6|1,3,4,0,5,2,6|3,2,0,4,1,5,6|1,0,4,3,6,2,5|2,0,1,5,6,3,4|1,2,4,3,0,6,5|0,1,4,6,3,2,5|1,4,0,2,6,3,5|0,1,6,3,4,2,5|1,3,2,4,5,0,6|0,4,3,1,2,6,5|2,0,4,5,1,3,6|0,4,3,2,1,5,6|0,2,4,3,6,1,5|1,0,2,5,6,4,3|1,0,5,3,4,2,6|0,1,3,5,6,4,2|0,3,1,6,2,5,4|2,0,5,1,3,6,4|0,4,1,3,5,6,2|2,3,1,4,0,5,6|4,0,1,3,5,2,6|0,1,4,5,6,2,3|0,4,5,1,2,3,6|1,0,5,2,6,3,4|0,3,4,5,1,2,6|0,6,1,2,4,3,5|1,5,0,3,2,4,6|1,2,5,3,0,4,6|1,3,0,2,6,5,4|1,3,0,4,6,2,5|0,3,5,1,4,2,6|4,1,0,2,5,3,6|1,3,4,2,0,5,6|0,1,2,6,5,4,3|1,2,4,0,5,6,3|1,0,6,2,4,3,5|1,0,5,4,2,3,6|3,0,2,4,1,6,5|0,1,5,3,6,2,4|1,2,5,0,4,3,6|2,0,4,1,6,3,5|1,0,3,6,2,5,4|2,1,0,6,3,4,5|0,2,4,5,3,1,6|2,1,4,0,3,6,5|0,3,4,1,6,2,5|1,2,0,4,6,5,3|0,6,1,3,2,4,5|2,1,3,5,0,4,6|0,2,3,4,6,5,1|1,0,3,4,6,5,2|0,5,1,2,6,3,4|0,2,5,1,4,6,3|3,1,2,4,0,5,6|3,1,2,0,5,4,6|1,2,0,5,4,6,3|0,4,1,5,2,6,3|1,0,6,2,3,5,4|5,0,1,2,4,3,6|0,3,1,5,6,2,4|0,4,1,3,6,2,5|3,0,4,1,2,6,5|0,2,6,1,4,3,5|1,2,3,4,5,6,0|2,1,0,4,5,6,3|4,0,1,2,5,6,3|1,0,2,6,4,5,3|3,0,1,5,4,2,6|1,3,2,0,6,4,5|2,0,3,6,1,4,5|1,2,0,6,4,3,5|0,3,1,4,6,5,2|5,0,1,3,2,4,6|1,4,2,3,0,5,6|1,2,4,0,6,3,5|0,1,4,3,6,5,2|0,6,2,1,3,4,5|0,4,2,1,5,6,3|3,0,5,1,2,4,6|1,0,3,5,6,2,4|1,2,4,5,0,3,6|4,0,2,1,3,6,5|0,1,3,6,4,5,2|1,0,5,3,2,6,4|1,4,2,0,5,3,6|0,5,2,1,3,6,4|2,0,4,3,5,1,6|0,5,3,1,2,4,6|2,0,1,5,4,6,3|3,1,0,5,2,4,6|2,3,1,0,4,6,5|2,1,5,0,3,4,6|0,1,5,3,4,6,2|3,0,2,1,6,4,5|1,4,0,3,2,6,5|0,2,6,4,1,3,5|4,2,1,0,3,5,6|4,0,2,1,5,6,3|0,3,5,4,1,2,6|1,4,0,6,2,3,5|1,3,4,5,0,2,6|2,3,4,1,0,5,6|0,6,1,3,4,2,5|0,3,1,6,4,5,2|3,4,0,1,5,2,6|1,3,2,4,5,6,0|0,2,4,6,3,1,5|1,2,5,3,4,0,6|1,5,0,3,2,6,4|0,1,5,6,3,2,4|1,2,4,5,0,6,3|0,3,4,5,1,6,2|1,4,2,5,0,3,6|0,2,4,5,6,1,3|1,0,5,3,4,6,2|2,0,5,1,4,6,3|0,2,3,6,5,1,4|1,2,4,3,5,6,0|0,2,6,3,4,1,5|3,0,4,2,5,1,6|3,0,1,6,2,5,4|0,4,6,1,2,3,5|0,1,6,5,2,3,4|6,0,1,3,2,4,5|1,0,4,3,6,5,2|1,6,2,0,3,4,5|3,0,1,6,4,2,5|0,5,1,3,6,2,4|3,0,1,5,4,6,2|0,2,1,6,5,4,3|0,4,3,1,6,2,5|1,0,5,4,2,6,3|2,4,0,3,1,6,5|1,6,0,3,2,4,5|6,0,2,1,3,4,5|2,3,0,5,4,1,6|3,1,2,4,5,0,6|0,1,5,3,6,4,2|1,2,5,0,4,6,3|1,2,3,5,6,0,4|2,3,0,4,5,6,1|3,1,0,2,6,5,4|0,5,2,3,4,1,6|1,2,3,6,0,5,4|2,4,1,0,5,3,6|2,5,0,3,1,4,6|1,4,3,0,5,2,6|1,0,6,2,5,3,4|1,4,2,0,6,3,5|4,0,2,3,1,6,5|3,4,0,2,1,5,6|0,3,1,5,6,4,2|3,0,2,5,1,6,4|5,1,2,0,3,4,6|2,0,1,6,4,5,3|6,0,1,2,4,3,5|0,3,1,6,5,2,4|2,3,0,1,6,5,4|0,4,3,2,1,6,5|1,3,2,6,0,4,5|3,2,1,0,5,4,6|0,3,4,6,1,2,5|1,0,5,6,2,3,4|0,5,2,4,1,3,6|3,0,5,2,1,4,6|0,6,1,4,2,3,5|0,5,1,3,4,6,2|1,0,6,2,4,5,3|1,0,4,6,3,2,5|0,5,2,3,1,6,4|2,1,0,5,4,6,3|2,0,3,5,4,6,1|0,2,6,1,5,3,4|2,3,0,4,6,1,5|0,4,1,5,3,6,2|0,2,3,5,6,4,1|2,1,3,5,0,6,4|6,1,0,2,3,4,5|0,4,3,5,1,2,6|0,4,2,3,6,1,5|3,1,4,0,2,6,5|3,0,2,4,5,6,1|1,3,4,0,6,2,5|1,3,2,5,4,0,6|1,2,0,6,5,3,4|3,0,4,1,5,6,2|0,4,1,5,6,2,3|2,1,0,5,6,3,4|4,0,1,5,2,6,3|0,4,1,6,2,5,3|4,0,1,3,6,2,5|1,2,5,3,0,6,4|0,3,5,2,1,6,4|5,2,0,1,3,4,6|0,5,1,4,2,6,3|3,0,1,4,6,5,2|0,3,6,2,1,4,5|0,4,3,2,5,1,6|2,0,4,3,6,1,5|3,0,5,1,4,2,6|2,1,3,4,6,0,5|5,0,1,3,2,6,4|0,3,5,1,4,6,2|5,1,0,3,2,4,6|0,3,4,2,5,6,1|1,4,3,2,0,5,6|2,1,3,0,6,5,4|3,1,0,6,2,4,5|2,3,0,5,1,6,4|1,2,4,6,0,3,5|1,2,3,4,6,5,0|4,1,2,3,0,5,6|0,2,4,3,6,5,1|2,0,1,6,5,3,4|1,4,3,0,2,6,5|0,6,2,3,1,4,5|0,3,4,5,2,1,6|3,1,0,4,6,2,5|2,1,0,4,6,5,3|3,4,1,0,2,5,6|2,0,4,1,6,5,3|4,0,3,1,5,2,6|3,2,0,5,1,4,6|0,1,6,3,4,5,2|2,5,0,1,3,6,4|2,3,1,0,6,4,5|1,4,0,2,6,5,3|3,0,2,4,6,1,5|0,5,1,6,2,3,4|1,3,4,2,5,0,6|2,0,6,1,4,3,5|1,2,5,0,6,3,4|1,4,0,3,5,6,2|3,5,0,1,2,4,6|6,0,1,2,3,5,4|5,0,2,3,1,4,6|1,5,0,4,2,3,6|1,2,0,5,6,4,3|2,1,4,0,5,6,3|2,3,0,6,1,4,5|4,2,0,1,3,6,5|0,2,5,6,1,3,4|1,4,2,0,5,6,3|1,5,0,2,6,3,4|2,0,5,1,6,3,4|3,2,0,4,1,6,5|5,0,2,1,3,6,4|1,0,4,5,3,6,2|2,0,5,3,1,6,4|2,0,3,6,4,1,5|5,0,1,4,2,3,6|0,3,5,1,6,2,4|0,1,4,5,6,3,2|0,5,3,2,1,4,6|0,3,2,6,1,5,4|4,3,0,1,2,5,6|0,6,3,1,2,4,5|2,4,0,3,5,1,6|3,1,5,0,2,4,6|1,5,2,0,4,3,6|1,0,5,4,3,2,6|2,1,4,3,0,6,5|0,4,3,1,5,6,2|1,0,6,3,4,2,5|0,2,3,6,4,5,1|2,3,1,0,5,6,4|0,1,3,6,5,4,2|3,0,2,5,4,1,6|4,1,0,3,5,2,6|4,0,1,6,2,3,5|4,2,0,1,5,3,6|4,0,3,2,1,5,6|0,3,2,4,6,5,1|2,3,1,5,0,4,6|0,4,5,1,2,6,3|2,5,1,0,3,4,6|1,3,2,5,0,6,4|0,1,6,4,3,2,5|0,4,5,1,3,2,6|0,2,4,5,3,6,1|2,0,6,3,1,4,5|0,2,6,3,1,5,4|4,0,1,5,3,2,6|1,2,6,0,4,3,5|1,0,5,2,6,4,3|3,2,0,4,5,1,6|0,3,6,1,2,5,4|2,3,1,4,0,6,5|0,5,1,4,3,2,6|1,5,2,0,3,6,4|0,4,2,5,3,1,6|3,2,0,1,6,4,5|2,1,5,3,0,4,6|1,2,0,6,4,5,3|2,5,0,1,4,3,6|1,3,2,4,6,0,5|2,1,4,5,0,3,6|0,6,1,3,2,5,4|1,5,3,0,2,4,6|4,1,0,2,6,3,5|1,0,4,6,2,5,3|1,4,2,3,0,6,5|4,0,5,1,2,3,6|1,3,4,2,0,6,5|0,3,5,2,4,1,6|1,3,2,0,6,5,4|2,1,4,0,6,3,5|0,4,2,5,1,6,3|0,6,2,1,3,5,4|0,5,4,1,2,3,6|0,1,6,3,5,2,4|2,0,4,5,3,1,6|3,1,4,0,5,2,6|1,0,6,4,2,3,5|2,4,0,5,1,3,6|1,2,4,5,3,0,6|2,1,0,6,4,3,5|2,0,4,5,1,6,3|2,4,1,3,0,5,6|5,0,2,1,4,3,6|0,1,5,4,6,2,3|2,4,0,1,6,3,5|2,1,0,6,3,5,4|5,0,1,3,4,2,6|4,1,0,3,2,6,5|0,4,2,3,5,6,1|3,4,0,1,2,6,5|1,3,6,0,2,4,5|1,3,5,0,2,6,4|3,1,2,5,0,4,6|3,1,2,0,6,4,5|4,0,2,5,1,3,6|4,1,0,5,2,3,6|0,4,2,6,1,3,5|1,4,5,0,2,3,6|1,0,5,3,6,2,4|1,3,0,6,2,5,4|0,1,4,6,5,2,3|4,0,2,1,6,3,5|2,6,0,1,3,4,5|1,0,4,5,6,2,3|3,1,0,5,2,6,4|0,3,4,1,6,5,2|2,0,4,3,5,6,1|0,3,6,1,4,2,5|2,3,5,0,1,4,6|4,2,0,3,1,5,6|1,3,0,5,4,6,2|2,1,5,0,4,3,6|0,2,4,6,1,5,3|3,0,1,5,6,2,4|2,0,4,6,1,3,5|3,0,2,6,1,4,5|0,6,1,2,5,3,4|0,5,2,1,6,3,4|0,1,5,4,3,6,2|5,1,0,2,4,3,6|2,0,6,1,3,5,4|4,0,3,1,2,6,5|1,0,3,6,4,5,2|0,1,6,4,2,5,3|3,1,0,4,5,6,2|1,3,5,2,0,4,6|0,6,1,2,4,5,3|2,0,3,5,6,1,4|2,4,1,0,3,6,5|0,4,1,3,6,5,2|3,1,2,0,5,6,4|2,1,3,4,5,6,0|0,5,3,1,2,6,4|1,0,3,6,5,2,4|1,3,4,0,5,6,2|0,2,5,3,6,1,4|4,1,2,0,5,3,6|1,4,0,5,2,6,3|2,3,1,4,5,0,6|4,0,1,3,5,6,2|1,4,0,3,6,2,5|2,1,5,0,3,6,4|0,4,5,2,1,3,6|1,4,0,5,3,2,6|1,5,2,3,0,4,6|1,3,0,5,6,2,4|1,6,0,2,4,3,5|2,0,3,6,1,5,4|2,1,4,3,5,0,6|1,3,0,6,4,2,5|5,1,0,2,3,6,4|1,5,0,3,4,2,6|0,3,2,6,4,1,5|2,0,3,4,6,5,1|3,0,6,1,2,4,5|1,2,6,0,3,5,4|0,4,2,1,6,5,3|0,5,1,2,6,4,3|1,4,2,3,5,0,6|4,0,2,3,5,1,6|5,0,3,1,2,4,6|2,0,5,3,4,1,6|4,1,2,0,3,6,5|5,0,1,2,4,6,3|1,2,4,3,6,0,5|0,1,5,6,2,4,3|0,2,5,1,6,4,3|1,2,3,6,4,0,5|3,1,0,5,4,2,6|0,4,1,6,3,2,5|3,2,0,1,5,6,4|0,3,4,2,6,1,5|3,0,4,1,6,2,5|0,1,4,6,3,5,2|1,0,3,5,6,4,2|0,2,6,1,4,5,3|4,1,0,2,5,6,3|0,3,2,5,4,6,1|5,0,1,2,6,3,4|2,0,1,5,6,4,3|0,6,2,1,4,3,5|2,1,3,6,0,4,5|3,2,1,0,4,6,5|2,4,3,0,1,5,6|3,2,1,4,0,5,6|0,5,2,1,4,6,3|3,0,2,1,6,5,4|1,2,3,5,4,6,0|3,2,4,0,1,5,6|3,0,5,1,2,6,4|2,3,4,0,1,6,5|2,0,5,4,1,3,6|3,1,4,2,0,5,6|0,1,6,2,5,4,3|1,0,2,6,5,4,3|0,2,5,4,3,1,6|4,1,3,0,2,5,6|3,0,4,2,1,6,5|0,5,3,1,4,2,6|3,0,4,5,1,2,6|0,2,5,3,4,6,1|2,4,0,1,5,6,3|3,1,2,4,0,6,5|2,1,3,5,4,0,6|2,1,6,0,3,4,5|1,3,0,4,6,5,2|1,2,5,4,0,3,6|1,2,6,3,0,4,5|1,0,6,3,2,5,4|1,2,4,0,6,5,3|0,3,2,5,6,1,4|0,2,5,4,1,6,3|1,6,0,2,3,5,4|2,3,4,0,5,1,6|1,5,0,2,4,6,3|4,0,1,2,6,5,3|1,3,5,0,4,2,6|1,6,0,4,2,3,5|2,4,0,5,3,1,6|6,0,2,1,4,3,5|1,0,6,4,3,2,5|6,0,3,1,2,4,5|2,3,5,1,0,4,6|1,4,2,3,5,6,0|1,4,2,5,3,0,6|2,1,0,6,4,5,3|4,1,0,3,5,6,2|1,3,4,6,0,2,5|4,1,5,0,2,3,6|3,2,0,5,4,1,6|1,3,0,6,5,2,4|3,0,2,6,1,5,4|2,4,3,1,0,5,6|2,4,0,5,1,6,3|2,1,3,5,4,6,0|1,5,2,3,4,0,6|0,5,1,4,6,2,3|0,3,5,2,4,6,1|0,6,3,2,1,4,5|4,0,2,5,3,1,6|2,4,1,5,0,3,6|4,2,1,0,5,3,6|5,0,2,3,4,1,6|2,3,1,6,0,4,5|2,0,4,5,3,6,1|0,6,1,2,5,4,3|1,6,2,0,4,3,5|0,3,2,6,5,1,4|2,0,6,3,1,5,4|1,2,5,6,0,3,4|3,2,1,0,5,6,4|0,1,5,4,6,3,2|3,1,5,0,4,2,6|1,3,5,4,0,2,6|1,2,4,3,6,5,0|2,3,6,0,1,4,5|1,2,3,6,4,5,0|4,0,2,5,1,6,3|3,1,0,4,6,5,2|2,5,0,3,4,1,6|2,1,4,5,3,0,6|1,2,4,5,6,0,3|0,4,6,2,1,3,5|1,3,4,5,2,0,6|5,0,1,4,2,6,3|1,5,3,0,2,6,4|4,0,3,2,1,6,5|4,0,5,1,3,2,6|2,4,0,3,5,6,1|0,5,3,2,4,1,6|5,0,1,6,2,3,4|0,4,2,5,3,6,1|6,1,0,2,4,3,5|0,4,5,1,6,2,3|3,2,1,4,0,6,5|1,2,4,6,3,0,5|0,4,3,2,5,6,1|6,0,1,3,4,2,5|0,1,4,6,5,3,2|0,2,5,4,6,1,3|0,5,2,6,1,3,4|5,1,0,3,4,2,6|0,3,4,5,2,6,1|2,1,5,0,4,6,3|2,6,0,3,1,4,5|5,0,2,4,1,3,6|1,0,6,3,5,2,4|0,5,1,4,3,6,2|3,2,4,0,1,6,5|1,5,0,6,2,3,4|4,0,2,3,5,6,1|4,2,0,3,5,1,6|5,1,0,2,4,6,3|1,4,0,5,3,6,2|2,3,0,5,4,6,1|3,4,1,2,0,5,6|3,2,1,5,0,4,6|2,5,1,0,3,6,4|2,5,0,1,4,6,3|2,4,0,3,6,1,5|1,0,6,4,2,5,3|2,1,4,5,0,6,3|4,0,2,6,1,3,5|0,4,6,1,2,5,3|1,5,2,4,0,3,6|3,2,1,4,5,0,6|0,3,5,6,1,2,4|2,3,0,6,4,1,5|2,1,5,3,0,6,4|4,0,6,1,2,3,5|4,1,2,5,0,3,6|1,5,3,2,0,4,6|5,1,0,3,2,6,4|1,0,6,3,4,5,2|2,0,3,6,4,5,1|3,0,1,6,4,5,2|1,2,3,5,6,4,0|1,0,6,5,2,3,4|3,2,0,4,6,1,5|1,4,2,5,0,6,3|2,3,4,1,0,6,5|2,4,1,3,5,0,6|3,1,4,0,5,6,2|1,3,6,0,2,5,4|3,0,4,6,1,2,5|3,2,0,4,5,6,1|2,1,3,6,4,0,5|1,4,3,0,5,6,2|1,6,0,2,5,3,4|3,1,2,0,6,5,4|1,2,3,6,5,0,4|0,4,2,6,1,5,3|0,1,6,4,3,5,2|3,4,0,5,1,2,6|3,0,1,6,5,2,4|0,5,6,1,2,3,4|1,5,2,3,0,6,4|0,3,4,5,6,1,2|4,2,0,5,1,3,6|2,3,4,0,6,1,5|6,2,0,1,3,4,5|5,0,2,1,4,6,3|3,2,4,0,5,1,6|3,4,1,0,5,2,6|3,0,5,1,6,2,4|1,3,4,0,6,5,2|0,3,6,2,4,1,5|4,1,3,0,2,6,5|2,6,0,1,3,5,4|1,5,2,0,6,3,4|1,6,2,3,0,4,5|1,4,3,2,0,6,5|2,1,6,0,3,5,4|0,4,1,6,3,5,2|2,1,5,3,4,0,6|5,3,0,1,2,4,6|0,3,5,4,2,1,6|0,5,4,1,2,6,3|6,0,1,4,2,3,5|0,3,2,5,6,4,1|3,6,0,1,2,4,5|5,0,4,1,2,3,6|3,1,2,4,5,6,0|4,1,0,3,6,2,5|2,0,4,6,1,5,3|2,5,0,3,1,6,4|4,1,0,5,2,6,3|5,2,0,3,1,4,6|3,2,1,0,6,4,5|3,4,0,1,6,2,5|1,4,5,0,2,6,3|1,3,2,5,4,6,0|0,6,2,1,4,5,3|2,4,3,0,1,6,5|2,4,0,1,6,5,3|3,5,0,2,1,4,6|2,1,3,5,6,0,4|0,5,3,1,4,6,2|2,5,0,1,6,3,4|0,1,5,6,3,4,2|1,4,0,6,2,5,3|4,0,5,2,1,3,6|2,3,0,4,6,5,1|0,3,6,1,5,2,4|0,5,4,1,3,2,6|1,3,4,2,5,6,0|0,5,3,4,1,2,6|0,1,6,4,5,2,3|2,1,0,6,5,3,4|0,2,3,6,5,4,1|1,3,5,0,4,6,2|4,0,2,1,6,5,3|3,1,0,6,4,2,5|4,1,2,0,6,3,5|2,0,5,3,6,1,4|3,4,0,2,1,6,5|4,2,0,1,5,6,3|3,1,2,6,0,4,5|2,3,1,5,0,6,4|4,2,1,0,3,6,5|5,0,1,4,3,2,6|0,1,6,5,3,2,4|4,2,0,1,6,3,5|1,3,6,0,4,2,5|2,1,6,3,0,4,5|1,5,0,2,6,4,3|0,2,4,6,3,5,1|1,4,5,2,0,3,6|3,0,6,1,2,5,4|4,0,1,6,3,2,5|0,4,5,2,3,1,6|2,3,5,0,4,1,6|5,0,3,1,2,6,4|1,3,5,2,4,0,6|0,3,1,6,5,4,2|3,0,5,2,4,1,6|3,2,0,5,1,6,4|0,5,1,6,2,4,3|0,2,6,3,4,5,1|4,1,2,0,5,6,3|0,6,2,4,1,3,5|0,1,6,5,2,4,3|3,1,2,4,6,0,5|1,0,5,4,6,2,3|3,0,5,4,1,2,6|0,4,5,3,1,2,6|1,0,4,5,6,3,2|0,2,6,5,1,3,4|6,0,2,3,1,4,5|4,1,0,2,6,5,3|5,0,2,3,1,6,4|0,5,4,2,1,3,6|3,4,1,0,2,6,5|2,0,5,1,6,4,3|5,0,1,2,6,4,3|1,6,2,0,3,5,4|3,2,0,6,1,4,5|1,4,0,5,6,2,3|1,5,3,0,4,2,6|0,5,1,6,3,2,4|4,3,0,1,5,2,6|0,3,2,6,4,5,1|2,0,6,1,4,5,3|1,0,3,6,5,4,2|2,1,5,4,0,3,6|2,3,1,0,6,5,4|0,6,2,3,4,1,5|3,4,0,2,5,1,6|1,0,5,6,3,2,4|1,2,5,3,4,6,0|2,1,3,6,0,5,4|0,5,3,2,1,6,4|0,5,2,1,6,4,3|3,0,2,5,6,1,4|1,0,6,2,5,4,3|2,1,4,3,6,0,5|1,3,2,6,4,0,5|0,4,2,5,6,1,3|3,1,5,0,2,6,4|2,1,3,4,6,5,0|0,5,2,3,6,1,4|0,2,4,6,5,1,3|0,3,4,2,6,5,1|1,2,5,4,3,0,6|0,2,6,4,1,5,3|2,5,3,0,1,4,6|2,0,5,4,3,1,6|0,2,5,4,3,6,1|2,4,1,0,6,3,5|1,0,5,4,3,6,2|0,5,1,3,6,4,2|3,1,5,2,0,4,6|4,1,2,3,0,6,5|5,1,0,4,2,3,6|2,0,5,3,4,6,1|3,0,6,1,4,2,5|3,1,4,2,5,0,6|2,1,5,0,6,3,4|0,2,5,3,6,4,1|1,6,0,2,4,5,3|4,2,1,3,0,5,6|2,1,6,0,4,3,5|2,4,3,0,5,1,6|1,2,6,3,0,5,4|0,6,1,4,3,2,5|4,0,3,5,1,2,6|0,6,4,1,2,3,5|0,4,2,6,3,1,5|0,5,2,4,3,1,6|2,0,5,4,1,6,3|5,1,0,2,6,3,4|1,3,2,5,6,0,4|3,1,2,5,4,0,6|0,1,5,6,4,2,3|0,4,3,6,1,2,5|1,2,6,4,0,3,5|2,3,0,5,6,1,4|0,3,5,1,6,4,2|3,1,4,2,0,6,5|2,1,0,5,6,4,3|2,0,6,4,1,3,5|6,1,0,3,2,4,5|1,0,4,6,3,5,2|2,6,0,1,4,3,5|2,5,0,4,1,3,6|4,3,1,0,2,5,6|1,3,6,2,0,4,5|0,3,5,2,6,1,4|2,1,4,6,0,3,5|2,3,1,5,4,0,6|4,1,2,3,5,0,6|5,1,2,0,4,3,6|4,0,1,5,3,6,2|1,0,4,6,5,2,3|3,0,5,2,1,6,4|0,3,6,1,4,5,2|4,0,3,1,6,2,5|2,3,4,1,5,0,6|2,0,4,6,3,1,5|0,4,1,6,5,2,3|5,0,1,3,6,2,4|2,3,0,6,1,5,4|1,2,6,3,4,0,5|0,6,2,1,5,3,4|2,0,4,5,6,1,3|2,3,1,4,6,0,5|3,0,2,6,4,1,5|4,1,0,6,2,3,5|3,4,2,0,1,5,6|4,1,0,5,3,2,6|3,0,5,1,4,6,2|2,6,1,0,3,4,5|0,3,4,6,2,1,5|0,6,3,1,4,2,5|1,4,5,0,3,2,6|5,0,3,2,1,4,6|4,1,3,0,5,2,6|3,0,4,1,6,5,2|3,4,0,1,5,6,2|3,1,4,5,0,2,6|4,2,0,3,1,6,5|1,4,3,5,0,2,6|1,4,3,2,5,0,6|3,5,0,1,2,6,4|0,4,3,5,1,6,2|4,5,0,1,2,3,6|2,0,1,6,5,4,3|2,3,4,0,5,6,1|1,2,5,3,6,0,4|1,6,0,3,2,5,4|0,5,2,4,1,6,3|6,0,2,1,3,5,4|3,1,2,5,0,6,4|4,3,0,2,1,5,6|0,3,5,4,1,6,2|5,2,1,0,3,4,6|5,1,2,0,3,6,4|3,0,2,4,6,5,1|1,2,5,0,6,4,3|5,2,0,1,4,3,6|6,1,2,0,3,4,5|0,4,5,2,1,6,3|0,6,1,3,5,2,4|1,4,2,6,0,3,5|1,5,0,3,4,6,2|1,4,2,0,6,5,3|1,0,5,6,2,4,3|5,1,3,0,2,4,6|0,2,5,6,1,4,3|4,0,1,3,6,5,2|4,0,2,3,6,1,5|1,0,5,3,6,4,2|1,3,2,6,0,5,4|0,1,6,3,5,4,2|5,0,3,1,4,2,6|0,6,1,4,2,5,3|4,0,1,6,2,5,3|2,4,1,0,5,6,3|1,3,2,4,6,5,0|3,0,4,5,1,6,2|1,2,6,0,5,3,4|3,2,0,1,6,5,4|3,0,4,2,6,1,5|0,2,5,6,3,1,4|2,3,5,0,1,6,4|3,0,4,5,2,1,6|2,0,6,1,5,3,4|1,2,0,6,5,4,3|3,0,1,5,6,4,2|0,6,1,3,4,5,2|0,6,1,5,2,3,4|4,0,3,2,5,1,6|2,4,5,0,1,3,6|1,5,0,4,2,6,3|1,2,4,5,3,6,0|6,1,0,2,3,5,4|2,0,3,5,6,4,1|1,5,0,4,3,2,6|1,4,6,0,2,3,5|1,4,2,3,6,0,5|0,4,6,1,3,2,5|0,2,6,3,5,1,4|2,4,0,6,1,3,5|1,3,5,2,0,6,4|6,0,1,2,5,3,4|0,4,1,5,6,3,2|3,2,4,1,0,5,6|3,2,5,0,1,4,6|1,6,0,3,4,2,5|4,2,3,0,1,5,6|1,5,0,3,6,2,4|0,4,5,1,3,6,2|1,4,0,3,6,5,2|3,5,0,1,4,2,6|3,5,1,0,2,4,6|0,3,6,2,1,5,4|0,4,2,3,6,5,1|0,4,3,1,6,5,2|2,0,3,6,5,1,4|1,3,4,2,6,0,5|4,3,0,1,2,6,5|1,5,2,0,4,6,3|2,1,4,0,6,5,3|1,2,6,0,4,5,3|6,0,1,2,4,5,3|1,3,0,6,4,5,2|3,1,0,5,6,2,4|3,1,4,0,6,2,5|1,2,5,4,0,6,3|0,3,6,4,1,2,5|2,0,6,3,4,1,5|5,2,0,1,3,6,4|2,3,4,5,0,1,6|3,1,0,6,2,5,4|1,2,4,6,0,5,3|2,5,1,3,0,4,6|4,0,1,5,6,2,3|2,1,4,3,5,6,0|2,0,4,3,6,5,1|0,2,6,4,3,1,5|0,6,2,3,1,5,4|1,3,4,5,0,6,2|1,5,4,0,2,3,6|3,0,4,2,5,6,1|0,2,6,1,5,4,3|2,5,1,0,4,3,6|0,3,4,6,1,5,2|0,5,2,3,4,6,1|3,0,2,5,4,6,1|5,0,2,1,6,3,4|2,4,1,3,0,6,5|3,0,6,2,1,4,5|1,4,0,6,3,2,5|0,5,3,1,6,2,4|2,0,5,6,1,3,4|0,6,3,1,2,5,4|4,0,3,1,5,6,2|3,1,0,5,4,6,2|1,4,3,0,6,2,5|2,3,1,4,5,6,0|3,1,6,0,2,4,5|6,0,1,3,2,5,4|0,4,3,2,6,1,5|4,1,3,2,0,5,6|1,3,5,0,6,2,4|1,6,3,0,2,4,5|0,4,3,5,2,1,6|5,1,2,3,0,4,6|0,2,4,5,6,3,1|4,0,5,1,2,6,3|1,3,0,5,6,4,2|5,0,1,3,4,6,2|5,3,0,1,4,2,6|4,2,1,5,0,3,6|2,5,0,4,3,1,6|4,1,0,5,3,6,2|0,6,1,3,5,4,2|0,4,6,2,3,1,5|2,6,0,1,4,5,3|0,6,2,4,1,5,3|3,0,6,4,1,2,5|3,1,0,5,6,4,2|1,6,0,3,5,2,4|2,1,4,6,0,5,3|3,5,0,2,4,1,6|3,0,5,2,4,6,1|1,4,3,5,0,6,2|2,0,6,5,1,3,4|6,0,2,3,1,5,4|0,2,6,5,3,1,4|1,4,2,6,0,5,3|4,1,6,0,2,3,5|2,5,0,4,1,6,3|3,0,5,6,1,2,4|0,5,1,6,4,2,3|3,1,2,6,4,0,5|3,1,6,0,4,2,5|5,1,2,0,4,6,3|0,4,2,6,5,1,3|4,2,0,3,5,6,1|1,0,5,6,3,4,2|1,4,2,5,6,0,3|2,4,0,5,6,1,3|1,3,2,6,5,0,4|2,5,4,0,1,3,6|4,2,3,0,1,6,5|2,1,4,5,3,6,0|1,3,5,0,6,4,2|2,0,6,3,4,5,1|3,1,0,6,5,2,4|1,4,2,6,3,0,5|4,1,3,0,6,2,5|4,2,0,6,1,3,5|3,4,0,1,6,5,2|2,1,0,6,5,4,3|2,3,6,0,1,5,4|1,5,2,4,3,0,6|1,3,4,6,0,5,2|0,2,5,6,3,4,1|0,5,4,2,3,1,6|1,2,4,6,3,5,0|1,5,2,6,0,3,4|1,3,4,2,6,5,0|1,4,3,5,2,0,6|2,3,6,0,4,1,5|3,1,5,2,0,6,4|2,3,0,5,6,4,1|5,1,4,0,2,3,6|2,0,4,6,5,1,3|0,3,6,5,1,2,4|4,0,3,6,1,2,5|2,0,6,1,5,4,3|0,6,3,4,1,2,5|2,4,1,6,0,3,5|5,1,0,3,6,2,4|2,4,1,0,6,5,3|5,0,3,1,4,6,2|2,0,5,4,3,6,1|2,1,4,5,6,0,3|5,1,2,3,4,0,6|3,6,0,1,4,2,5|1,5,0,3,6,4,2|2,6,0,4,1,3,5|3,2,4,0,5,6,1|0,5,2,6,1,4,3|1,6,2,3,0,5,4|6,1,3,0,2,4,5|3,1,0,6,4,5,2|1,2,5,4,6,0,3|2,0,5,3,6,4,1|4,0,1,6,5,2,3|1,0,5,4,6,3,2|2,4,3,0,5,6,1|1,6,0,5,2,3,4|1,0,6,4,3,5,2|2,3,5,0,4,6,1|4,0,1,5,6,3,2|5,2,0,1,4,6,3|4,3,0,2,1,6,5|1,6,2,4,0,3,5|1,5,0,6,2,4,3|3,2,0,4,6,5,1|5,2,0,3,4,1,6|2,5,3,0,1,6,4|1,4,6,2,0,3,5|1,4,3,6,0,2,5|3,1,5,0,6,2,4|6,0,3,2,1,4,5|4,2,1,3,5,0,6|6,2,1,0,3,4,5|3,0,5,4,1,6,2|1,5,0,4,3,6,2|1,0,6,4,5,2,3|3,2,4,5,0,1,6|2,0,6,4,1,5,3|1,2,3,6,5,4,0|5,0,2,6,1,3,4|0,6,2,5,1,3,4|0,1,6,4,5,3,2|2,6,0,3,4,1,5|0,2,5,4,6,3,1|6,0,1,2,5,4,3|2,1,5,3,4,6,0|1,3,6,2,0,5,4|0,4,5,2,6,1,3|2,4,5,0,1,6,3|4,0,3,5,1,6,2|3,6,1,0,2,4,5|3,4,0,2,6,1,5|3,2,0,6,4,1,5|3,4,2,0,1,6,5|3,4,0,5,2,1,6|2,4,1,3,6,0,5|5,3,0,1,2,6,4|1,4,2,5,3,6,0|3,0,4,5,6,1,2|4,0,5,1,3,6,2|3,1,4,5,2,0,6|1,4,6,0,3,2,5|3,1,2,4,6,5,0|6,1,0,4,2,3,5|1,6,2,3,4,0,5|0,6,5,1,2,3,4|3,0,1,6,5,4,2|0,1,5,6,4,3,2|2,1,6,0,4,5,3|0,6,4,1,2,5,3|1,4,0,6,5,2,3|3,5,0,4,1,2,6|1,4,5,2,3,0,6|0,5,2,4,3,6,1|0,4,5,2,3,6,1|0,4,3,6,2,1,5|1,5,2,0,6,4,3|2,3,4,5,1,0,6|0,2,6,4,3,5,1|0,3,4,6,5,1,2|2,4,0,6,3,1,5|2,4,3,0,6,1,5|4,1,2,3,6,0,5|3,0,6,2,1,5,4|4,1,3,0,5,6,2|4,0,2,5,3,6,1|5,1,3,0,2,6,4|1,5,3,2,0,6,4|0,6,3,2,1,5,4|2,3,4,1,6,0,5|1,6,0,3,4,5,2|2,1,6,0,5,3,4|3,4,2,0,5,1,6|0,6,2,3,4,5,1|4,3,0,1,6,2,5|5,2,0,4,1,3,6|0,5,3,4,2,1,6|1,2,6,3,5,0,4|0,3,6,4,2,1,5|3,2,0,6,1,5,4|6,1,2,0,3,5,4|4,2,0,5,1,6,3|6,1,2,0,4,3,5|4,1,3,2,0,6,5|4,5,0,1,2,6,3|4,3,1,0,5,2,6|2,0,5,6,1,4,3|4,1,0,6,2,5,3|2,1,6,4,0,3,5|2,4,0,3,6,5,1|0,6,2,4,3,1,5|2,6,0,1,5,3,4|1,0,6,5,3,2,4|1,4,3,2,6,0,5|0,4,5,3,2,1,6|0,4,1,6,5,3,2|5,1,0,6,2,3,4|1,3,5,2,6,0,4|1,6,2,0,5,3,4|1,4,5,2,0,6,3|3,0,5,1,6,4,2|3,4,0,2,5,6,1|2,1,4,6,3,0,5|4,0,6,1,3,2,5|0,6,2,1,5,4,3|2,1,5,4,3,0,6|4,3,0,2,5,1,6|1,5,2,3,6,0,4|1,5,4,0,2,6,3|2,1,5,6,0,3,4|2,0,5,6,3,1,4|1,4,0,6,3,5,2|3,4,1,0,5,6,2|1,5,4,0,3,2,6|2,5,0,1,6,4,3|2,1,6,3,4,0,5|2,5,1,0,4,6,3|0,3,5,6,2,1,4|3,0,5,2,6,1,4|3,0,6,1,5,2,4|5,1,2,4,0,3,6|0,5,6,2,1,3,4|3,0,6,2,4,1,5|2,6,1,3,0,4,5|3,0,2,6,5,1,4|5,0,1,4,6,2,3|0,5,3,6,1,2,4|4,0,2,3,6,5,1|1,6,2,0,4,5,3|5,2,0,1,6,3,4|4,0,3,1,6,5,2|5,1,3,2,0,4,6|1,3,4,5,2,6,0|0,2,6,4,5,1,3|0,5,2,3,6,4,1|3,5,0,2,1,6,4|2,4,5,0,3,1,6|1,4,6,0,2,5,3|1,3,4,5,6,0,2|3,4,1,2,0,6,5|3,0,4,2,6,5,1|2,4,1,3,5,6,0|2,0,6,3,5,1,4|0,5,3,1,6,4,2|4,1,2,5,3,0,6|2,4,1,5,3,0,6|0,5,6,1,3,2,4|4,2,5,0,1,3,6|6,0,2,1,4,5,3|5,0,4,2,1,3,6|0,4,3,5,6,1,2|4,1,0,3,6,5,2|1,3,6,0,4,5,2|2,4,3,1,5,0,6|1,6,3,0,4,2,5|3,5,2,0,1,4,6|2,5,3,1,0,4,6|5,0,1,6,3,2,4|3,6,0,2,1,4,5|6,1,0,3,2,5,4|1,5,3,0,6,2,4|6,0,1,3,4,5,2|2,1,4,3,6,5,0|5,1,2,0,6,3,4|2,4,6,0,1,3,5|1,5,0,4,6,2,3|4,0,5,1,6,2,3|1,4,3,2,5,6,0|2,1,3,6,4,5,0|3,2,4,1,0,6,5|4,2,1,0,6,3,5|5,0,2,4,3,1,6|3,0,4,5,2,6,1|1,0,5,6,4,2,3|0,6,3,2,4,1,5|3,2,1,4,5,6,0|2,6,1,0,4,3,5|0,3,4,5,6,2,1|4,1,5,0,3,2,6|5,0,1,4,3,6,2|4,0,5,2,1,6,3|0,1,6,5,4,2,3|2,1,5,4,0,6,3|2,6,1,0,3,5,4|4,2,3,0,5,1,6|2,5,3,0,4,1,6|0,6,1,4,5,2,3|2,4,5,1,0,3,6|0,6,2,3,5,1,4|0,5,2,4,6,1,3|0,5,1,4,6,3,2|2,5,1,3,4,0,6|4,2,0,1,6,5,3|4,0,3,2,6,1,5|0,3,6,2,5,1,4|1,2,6,3,4,5,0|1,3,5,4,2,0,6|4,0,3,5,2,1,6|0,6,1,5,2,4,3|3,2,1,5,4,0,6|0,3,6,1,5,4,2|1,3,0,6,5,4,2|3,1,4,2,6,0,5|5,4,0,1,2,3,6|1,5,2,3,4,6,0|0,4,2,5,6,3,1|5,2,3,0,1,4,6|3,0,2,5,6,4,1|1,6,3,2,0,4,5|6,1,0,2,4,5,3|6,0,2,4,1,3,5|1,5,3,4,0,2,6|4,5,0,2,1,3,6|2,1,5,0,6,4,3|5,0,3,4,1,2,6|2,3,1,5,4,6,0|5,0,3,2,1,6,4|6,2,0,3,1,4,5|0,5,4,1,6,2,3|0,6,1,4,3,5,2|3,2,0,5,6,1,4|2,5,1,3,0,6,4|2,3,0,6,4,5,1|0,2,4,6,5,3,1|4,3,0,1,5,6,2|1,6,4,0,2,3,5|0,1,6,5,3,4,2|3,1,5,4,0,2,6|1,3,6,0,5,2,4|2,5,0,6,1,3,4|5,1,0,2,6,4,3|3,1,6,0,2,5,4|3,2,1,6,0,4,5|2,5,0,3,6,1,4|4,0,2,6,3,1,5|2,0,4,5,6,3,1|6,3,0,1,2,4,5|0,4,5,1,6,3,2|1,2,6,4,3,0,5|1,3,5,2,4,6,0|3,0,6,1,4,5,2|1,0,6,3,5,4,2|0,5,4,3,1,2,6|4,1,3,2,5,0,6|6,0,2,3,4,1,5|1,5,6,0,2,3,4|3,5,1,0,4,2,6|0,2,5,6,4,1,3|0,5,6,1,2,4,3|5,1,2,3,0,6,4|2,6,0,3,1,5,4|5,0,6,1,2,3,4|2,3,1,5,6,0,4|5,2,1,0,3,6,4|3,2,5,1,0,4,6|2,3,6,1,0,4,5|4,0,6,2,1,3,5|3,2,1,0,6,5,4|1,3,4,6,2,0,5|4,2,0,3,6,1,5|2,1,5,3,6,0,4|1,2,5,6,0,4,3|1,5,2,4,0,6,3|5,1,3,0,4,2,6|4,1,0,5,6,2,3|1,4,5,0,6,2,3|3,0,2,6,4,5,1|1,3,2,5,6,4,0|0,3,5,2,6,4,1|3,1,4,0,6,5,2|3,4,1,0,6,2,5|1,0,4,6,5,3,2|0,5,4,1,3,6,2|2,3,1,6,0,5,4|4,0,3,2,5,6,1|4,6,0,1,2,3,5|5,0,2,1,6,4,3|0,4,5,6,1,2,3|0,4,6,1,5,2,3|5,2,1,3,0,4,6|4,1,5,0,2,6,3|2,1,3,5,6,4,0|6,0,4,1,2,3,5|0,4,3,5,2,6,1|5,0,1,6,2,4,3|3,2,5,0,4,1,6|3,0,5,4,2,1,6|2,5,0,3,4,6,1|4,1,2,0,6,5,3|0,4,6,2,1,5,3|1,3,5,4,0,6,2|0,6,3,1,4,5,2|4,3,0,5,1,2,6|3,0,4,6,1,5,2|2,3,4,1,5,6,0|1,4,3,0,6,5,2|2,5,1,4,0,3,6|5,0,1,3,6,4,2|2,4,1,5,0,6,3|4,2,1,0,5,6,3|2,0,3,6,5,4,1|4,1,3,5,0,2,6|6,0,1,4,3,2,5|0,6,4,1,3,2,5|4,3,1,0,2,6,5|2,1,6,3,0,5,4|1,3,5,6,0,2,4|3,2,6,0,1,4,5|2,4,0,6,1,5,3|2,3,1,4,6,5,0|2,0,5,4,6,1,3|1,3,2,6,4,5,0|2,3,1,6,4,0,5|3,1,4,2,5,6,0|0,4,3,2,6,5,1|3,2,0,5,4,6,1|5,0,4,1,2,6,3|0,5,2,6,3,1,4|3,2,1,5,0,6,4|0,3,4,6,2,5,1|5,0,4,1,3,2,6|1,4,5,0,3,6,2|6,0,2,1,5,3,4|6,2,0,1,4,3,5|3,2,4,1,5,0,6|3,2,5,0,1,6,4|1,5,0,6,3,2,4|3,1,4,5,0,6,2|5,0,2,3,4,6,1|6,0,3,1,4,2,5|4,5,1,0,2,3,6|1,4,2,3,6,5,0|4,0,2,6,1,5,3|0,3,5,4,2,6,1|2,5,1,0,6,3,4|3,4,2,1,0,5,6|1,2,5,3,6,4,0|4,1,2,5,0,6,3|0,5,1,6,3,4,2|4,1,0,6,3,2,5|5,0,2,4,1,6,3|3,4,1,5,0,2,6|3,4,1,2,5,0,6|3,4,0,6,1,2,5|0,4,5,3,1,6,2|6,2,0,1,3,5,4|1,6,0,2,5,4,3|2,6,3,0,1,4,5|2,3,5,4,0,1,6|4,0,1,6,3,5,2|0,5,3,2,4,6,1|3,1,5,0,4,6,2|0,5,3,2,6,1,4|1,5,3,0,4,6,2|2,3,5,1,4,0,6|1,6,3,0,2,5,4|1,2,5,4,3,6,0|1,2,5,6,3,0,4|4,0,2,5,6,1,3|5,3,0,2,1,4,6|5,0,3,1,6,2,4|6,0,1,3,5,2,4|2,3,4,6,0,1,5|5,3,1,0,2,4,6|0,3,2,6,5,4,1|0,3,5,4,6,1,2|6,1,0,3,4,2,5|6,1,2,3,0,4,5|5,2,0,3,1,6,4|3,0,4,6,2,1,5|3,1,2,5,4,6,0|2,3,4,5,0,6,1|3,5,0,1,6,2,4|6,1,0,2,5,3,4|1,5,3,2,4,0,6|0,4,6,1,3,5,2|0,2,6,3,5,4,1|3,2,1,4,6,0,5|0,3,5,6,1,4,2|6,0,1,4,2,5,3|1,2,4,5,6,3,0|1,5,4,2,0,3,6|3,1,5,2,4,0,6|3,6,0,1,2,5,4|0,5,4,2,1,6,3|4,2,1,3,0,6,5|3,4,0,5,1,6,2|3,2,4,0,6,1,5|5,0,3,2,4,1,6|4,1,2,3,5,6,0|4,0,6,1,2,5,3|2,4,3,1,0,6,5|2,3,4,0,6,5,1|1,2,6,4,0,5,3|1,2,6,5,0,3,4|2,0,4,6,3,5,1|5,1,0,3,4,6,2|1,2,4,6,5,0,3|0,3,6,2,4,5,1|0,6,1,5,3,2,4|6,0,1,5,2,3,4|4,3,2,0,1,5,6|2,1,3,6,5,0,4|1,6,0,4,2,5,3|1,4,0,5,6,3,2|2,4,3,5,0,1,6|2,3,5,0,6,1,4|4,1,2,6,0,3,5|4,0,5,2,3,1,6|3,1,2,5,6,0,4|3,1,4,6,0,2,5|0,4,2,6,3,5,1|0,3,6,4,1,5,2|3,5,1,0,2,6,4|0,5,3,4,1,6,2|3,4,5,0,1,2,6|3,1,6,2,0,4,5|2,3,5,1,0,6,4|1,3,6,2,4,0,5|1,3,6,4,0,2,5|1,0,6,5,2,4,3|4,2,0,5,3,1,6|0,4,6,3,1,2,5|4,5,0,1,3,2,6|1,6,0,4,3,2,5|5,2,1,0,4,3,6|3,5,0,1,4,6,2|0,2,6,5,1,4,3|0,6,3,1,5,2,4|4,0,5,3,1,2,6|3,5,1,2,0,4,6|2,3,0,6,5,1,4|3,1,2,6,0,5,4|5,0,2,3,6,1,4|4,3,1,2,0,5,6|4,2,3,1,0,5,6|5,1,0,4,2,6,3|2,4,0,5,3,6,1|1,4,5,3,0,2,6|6,0,3,1,2,5,4|0,6,4,2,1,3,5|5,1,0,4,3,2,6|0,4,3,6,1,5,2|4,1,5,2,0,3,6|2,0,6,4,3,1,5|1,2,6,0,5,4,3|2,1,5,3,6,4,0|6,1,2,0,4,5,3|5,1,3,0,4,6,2|1,2,6,3,5,4,0|2,5,0,6,3,1,4|6,2,1,0,4,3,5|2,4,0,5,6,3,1|4,2,5,0,3,1,6|5,3,0,1,6,2,4|2,3,0,6,5,4,1|2,5,4,1,0,3,6|5,0,2,4,3,6,1|3,0,6,2,4,5,1|1,4,2,6,5,0,3|1,3,5,6,0,4,2|4,1,5,0,6,2,3|4,3,2,0,5,1,6|2,3,4,6,1,0,5|6,1,0,3,5,2,4|2,4,3,6,0,1,5|0,4,3,5,6,2,1|6,2,1,0,3,5,4|1,3,6,5,0,2,4|6,0,1,5,3,2,4|4,5,2,0,1,3,6|2,6,0,4,3,1,5|3,4,5,0,1,6,2|0,5,6,1,4,2,3|2,4,6,0,1,5,3|1,3,5,4,2,6,0|2,1,5,6,3,0,4|5,1,3,2,4,0,6|1,5,3,2,4,6,0|6,1,2,0,5,3,4|4,2,1,6,0,3,5|4,2,1,0,6,5,3|2,5,0,4,6,1,3|2,6,0,1,5,4,3|5,1,4,2,0,3,6|2,3,6,4,0,1,5|3,6,0,1,5,2,4|4,0,2,5,6,3,1|1,2,6,5,0,4,3|2,6,1,0,4,5,3|5,4,1,0,2,3,6|2,1,6,4,3,0,5|1,6,3,0,5,2,4|1,5,2,6,0,4,3|6,1,2,4,0,3,5|3,4,2,0,6,1,5|4,2,3,0,5,6,1|4,6,0,2,1,3,5|6,1,3,2,0,4,5|4,3,1,0,5,6,2|1,6,0,3,5,4,2|1,2,5,6,4,0,3|2,1,3,6,5,4,0|3,2,1,4,6,5,0|0,4,2,6,5,3,1|5,0,1,4,6,3,2|2,1,6,4,0,5,3|6,0,4,2,1,3,5|5,0,4,1,3,6,2|2,3,5,1,4,6,0|0,6,3,2,4,5,1|0,6,5,1,3,2,4|4,0,5,1,6,3,2|3,6,0,2,4,1,5|4,1,5,0,3,6,2|3,5,1,4,0,2,6|6,0,1,3,5,4,2|3,0,5,6,2,1,4|3,6,0,1,4,5,2|5,1,0,4,3,6,2|0,4,6,1,5,3,2|6,0,2,4,1,5,3|3,6,1,0,4,2,5|2,5,1,4,0,6,3|3,5,2,0,4,1,6|4,2,1,3,6,0,5|3,2,6,0,4,1,5|1,2,4,6,5,3,0|2,4,5,1,0,6,3|1,6,0,5,2,4,3|4,2,1,5,3,0,6|3,0,6,4,1,5,2|2,0,4,6,5,3,1|2,6,1,3,0,5,4|3,4,1,5,0,6,2|2,4,6,1,0,3,5|1,2,6,4,3,5,0|1,6,2,3,4,5,0|1,6,0,4,3,5,2|5,0,3,4,2,1,6|0,3,6,5,2,1,4|5,3,0,2,4,1,6|3,2,1,5,6,0,4|1,3,6,2,4,5,0|1,5,3,0,6,4,2|2,4,5,1,3,0,6|4,1,3,0,6,5,2|2,3,5,1,6,0,4|3,2,5,1,0,6,4|6,2,0,1,5,3,4|1,5,3,6,0,2,4|4,1,6,0,3,2,5|3,4,2,5,0,1,6|3,2,4,6,0,1,5|1,5,6,0,3,2,4|3,4,6,0,1,2,5|4,0,6,1,5,2,3|2,4,6,0,3,1,5|2,0,5,6,4,1,3|1,6,2,4,0,5,3|5,1,0,3,6,4,2|1,3,6,4,0,5,2|6,0,1,4,5,2,3|5,2,0,3,6,1,4|4,1,3,6,0,2,5|2,3,4,6,0,5,1|4,5,0,3,1,2,6|3,4,0,6,1,5,2|3,5,0,4,2,1,6|4,0,3,5,2,6,1|0,1,6,5,4,3,2|0,5,4,3,2,1,6|6,0,4,1,2,5,3|4,0,6,2,1,5,3|1,0,5,6,4,3,2|5,2,0,4,1,6,3|3,4,1,5,2,0,6|2,3,4,5,6,0,1|1,5,0,6,3,4,2|6,0,3,4,1,2,5|1,6,3,4,0,2,5|3,4,5,1,0,2,6|3,5,0,2,6,1,4|3,1,5,6,0,2,4|6,1,2,3,0,5,4|0,6,5,2,1,3,4|3,5,1,0,4,6,2|3,1,5,2,6,0,4|3,6,1,2,0,4,5|3,4,1,0,6,5,2|2,5,4,0,3,1,6|4,1,2,5,6,0,3|2,3,4,1,6,5,0|0,6,3,4,1,5,2|4,5,1,0,2,6,3|2,3,1,5,6,4,0|1,6,5,0,2,3,4|5,1,2,4,3,0,6|5,1,2,6,0,3,4|2,5,3,4,0,1,6|4,2,0,3,6,5,1|3,1,6,4,0,2,5|3,0,5,4,2,6,1|1,3,2,6,5,4,0|6,1,3,0,4,2,5|2,5,4,0,1,6,3|4,2,3,0,6,1,5|1,4,5,2,6,0,3|1,6,3,2,4,0,5|3,4,0,6,2,1,5|1,3,5,6,2,0,4|0,3,6,5,1,4,2|1,6,2,3,5,0,4|2,5,0,6,1,4,3|1,4,3,2,6,5,0|2,6,0,4,1,5,3|3,4,1,6,0,2,5|0,6,2,3,5,4,1|3,2,6,0,1,5,4|1,4,2,6,3,5,0|1,4,3,6,0,5,2|2,1,4,6,3,5,0|3,5,1,2,4,0,6|3,1,4,5,2,6,0|4,3,0,5,2,1,6|2,4,3,1,5,6,0|1,5,4,2,0,6,3|5,6,0,1,2,3,4|3,5,0,1,6,4,2|2,6,3,0,4,1,5|5,2,3,1,0,4,6|4,0,5,3,1,6,2|0,6,3,2,5,1,4|3,2,0,5,6,4,1|0,4,5,6,1,3,2|3,1,5,2,4,6,0|6,2,3,0,1,4,5|5,2,0,6,1,3,4|1,4,5,2,3,6,0|5,0,6,1,2,4,3|2,3,6,0,5,1,4|5,1,0,6,2,4,3|0,3,5,6,4,1,2|1,4,5,3,0,6,2|5,1,2,3,6,0,4|0,5,6,2,1,4,3|4,1,5,2,3,0,6|4,2,1,3,5,6,0|4,6,0,1,2,5,3|5,1,3,4,0,2,6|3,1,0,6,5,4,2|6,0,5,1,2,3,4|4,5,1,0,3,2,6|5,0,2,3,6,4,1|2,1,5,6,0,4,3|3,6,0,2,1,5,4|4,1,0,5,6,3,2|5,2,1,3,0,6,4|1,4,5,0,6,3,2|6,0,2,3,5,1,4|1,4,6,0,3,5,2|5,0,3,2,6,1,4|4,2,6,0,1,3,5|0,4,6,2,3,5,1|4,2,5,0,1,6,3|2,1,6,5,0,3,4|6,1,0,4,3,2,5|0,6,4,2,3,1,5|5,2,3,0,4,1,6|5,0,6,1,3,2,4|3,0,5,4,6,1,2|1,4,6,0,5,2,3|1,4,3,5,6,0,2|2,6,1,4,0,3,5|4,0,6,1,3,5,2|1,5,4,0,6,2,3|5,3,1,0,2,6,4|2,1,6,3,5,0,4|2,3,1,6,5,0,4|3,0,5,2,6,4,1|2,4,0,6,3,5,1|1,6,4,2,0,3,5|4,5,1,2,0,3,6|1,4,5,3,2,0,6|0,3,5,6,2,4,1|2,6,1,3,4,0,5|0,4,5,6,2,1,3|5,0,1,6,4,2,3|5,3,2,0,1,4,6|2,4,1,6,0,5,3|1,4,0,6,5,3,2|2,1,4,6,5,0,3|4,2,0,5,3,6,1|6,3,0,1,2,5,4|4,3,0,1,6,5,2|0,2,6,4,5,3,1|4,2,5,1,0,3,6|2,4,1,5,6,0,3|5,1,2,0,6,4,3|3,1,5,0,6,4,2|0,2,6,5,4,1,3|3,2,5,4,0,1,6|0,5,3,2,6,4,1|0,6,1,5,4,2,3|5,2,3,0,1,6,4|0,5,4,6,1,2,3|4,0,2,6,3,5,1|0,6,2,5,3,1,4|2,0,6,3,5,4,1|2,4,1,6,3,0,5|1,2,5,6,3,4,0|3,4,1,2,6,0,5|5,1,3,2,0,6,4|0,4,5,2,6,3,1|6,0,2,1,5,4,3|1,6,2,5,0,3,4|4,0,6,3,1,2,5|3,1,4,2,6,5,0|6,1,4,0,2,3,5|1,4,6,2,0,5,3|5,0,3,2,4,6,1|4,2,3,5,0,1,6|6,1,2,3,4,0,5|5,0,2,6,3,1,4|0,5,3,4,6,1,2|0,5,4,3,1,6,2|0,4,6,2,5,1,3|0,5,6,2,3,1,4|3,0,5,6,1,4,2|3,0,4,6,2,5,1|0,4,6,5,1,2,3|3,0,6,5,1,2,4|3,0,6,4,2,1,5|1,6,2,4,3,0,5|4,0,5,3,2,1,6|1,6,4,0,3,2,5|4,1,2,3,6,5,0|1,4,6,2,3,0,5|1,5,0,6,4,2,3|1,5,3,4,2,0,6|3,5,2,0,1,6,4|5,0,3,6,1,2,4|3,1,4,6,2,0,5|1,5,3,2,6,0,4|4,0,3,6,1,5,2|3,5,1,2,0,6,4|0,5,6,3,1,2,4|2,4,0,6,5,1,3|2,6,1,0,5,3,4|3,6,1,0,2,5,4|3,1,6,2,0,5,4|4,3,2,0,1,6,5|2,3,5,4,1,0,6|1,5,2,4,3,6,0|6,4,0,1,2,3,5|5,0,2,6,1,4,3|4,0,6,2,3,1,5|6,2,0,1,4,5,3|2,5,0,3,6,4,1|5,1,4,0,2,6,3|2,5,3,0,6,1,4|6,2,1,3,0,4,5|6,3,0,2,1,4,5|3,2,5,0,4,6,1|1,4,3,5,2,6,0|2,6,0,3,4,5,1|2,5,1,3,4,6,0|3,4,5,0,2,1,6|0,6,4,1,5,2,3|3,5,2,1,0,4,6|5,2,0,1,6,4,3|3,2,0,6,4,5,1|2,6,0,5,1,3,4|2,3,4,5,1,6,0|3,1,2,5,6,4,0|2,4,5,0,6,1,3|1,4,3,6,2,0,5|2,6,4,0,1,3,5|4,1,3,2,6,0,5|0,6,4,2,1,5,3|4,0,2,6,5,1,3|1,2,6,5,3,0,4|2,5,1,4,3,0,6|0,6,2,5,1,4,3|1,3,4,5,6,2,0|6,1,0,2,5,4,3|2,5,1,6,0,3,4|3,4,2,1,5,0,6|0,3,6,4,5,1,2|6,0,3,2,4,1,5|0,6,3,5,1,2,4|4,0,3,6,2,1,5|0,6,3,4,2,1,5|2,4,1,5,3,6,0|3,1,6,2,4,0,5|5,1,2,3,4,6,0|4,1,2,6,0,5,3|2,6,3,1,0,4,5|3,2,4,0,6,5,1|1,0,6,5,3,4,2|0,5,4,2,3,6,1|4,3,0,2,5,6,1|6,3,1,0,2,4,5|2,0,6,5,3,1,4|5,1,3,0,6,2,4|4,1,5,3,0,2,6|4,1,0,6,5,2,3|4,3,0,2,6,1,5|0,3,5,4,6,2,1|2,5,3,1,4,0,6|3,4,2,1,0,6,5|4,1,5,2,0,6,3|3,5,1,0,6,2,4|2,4,3,0,6,5,1|2,4,3,5,0,6,1|3,2,5,0,6,1,4|1,5,6,2,0,3,4|4,3,5,0,1,2,6|1,3,6,0,5,4,2|5,0,3,4,1,6,2|5,2,1,0,6,3,4|0,6,1,5,3,4,2|5,2,0,3,4,6,1|3,0,4,6,5,1,2|4,5,0,1,6,2,3|2,3,5,6,0,1,4|6,2,0,4,1,3,5|0,5,4,1,6,3,2|0,2,5,6,4,3,1|2,6,3,0,1,5,4|4,1,3,5,2,0,6|2,1,4,5,6,3,0|0,5,3,6,1,4,2|5,0,4,2,3,1,6|0,3,6,4,2,5,1|4,1,2,6,3,0,5|2,0,5,6,3,4,1|3,2,6,1,0,4,5|1,2,5,4,6,3,0|2,3,1,6,4,5,0|4,1,6,2,0,3,5|3,0,2,6,5,4,1|0,5,2,6,3,4,1|2,3,5,0,6,4,1|4,5,0,2,3,1,6|3,5,4,0,1,2,6|0,6,2,4,3,5,1|1,4,2,5,6,3,0|1,5,2,4,6,0,3|1,6,0,4,5,2,3|5,0,4,3,1,2,6|4,1,2,5,3,6,0|1,6,2,0,5,4,3|0,4,3,6,2,5,1|1,3,6,2,5,0,4|6,0,2,4,3,1,5|3,5,0,2,4,6,1|6,2,0,3,4,1,5|4,6,1,0,2,3,5|3,5,0,6,1,2,4|3,1,2,6,5,0,4|4,1,6,0,2,5,3|0,4,6,3,1,5,2|5,0,6,2,1,3,4|4,0,5,2,6,1,3|1,5,2,3,6,4,0|5,2,1,4,0,3,6|3,2,4,1,6,0,5|6,1,3,0,2,5,4|0,3,6,2,5,4,1|3,1,5,4,0,6,2|2,3,6,0,4,5,1|1,5,4,0,3,6,2|3,4,0,5,2,6,1|1,3,5,2,6,4,0|0,5,2,4,6,3,1|3,0,6,2,5,1,4|1,6,0,5,3,2,4|0,5,2,6,4,1,3|2,0,6,5,1,4,3|3,1,6,0,5,2,4|0,5,6,1,3,4,2|5,3,1,0,4,2,6|1,3,6,4,2,0,5|4,3,1,0,6,2,5|0,6,4,1,3,5,2|1,5,4,2,3,0,6|4,5,0,1,3,6,2|3,2,4,5,0,6,1|2,1,6,0,5,4,3|4,3,0,5,1,6,2|1,5,2,6,3,0,4|3,2,5,1,4,0,6|2,5,1,0,6,4,3|2,0,5,4,6,3,1|2,4,3,5,1,0,6|4,1,3,2,5,6,0|5,1,6,0,2,3,4|5,2,1,3,4,0,6|5,4,0,2,1,3,6|4,3,1,2,5,0,6|4,0,5,2,3,6,1|4,2,3,1,5,0,6|0,5,1,6,4,3,2|4,3,2,1,0,5,6|3,6,0,4,1,2,5|0,2,6,5,3,4,1|6,0,3,1,4,5,2|3,0,6,1,5,4,2|4,1,3,5,0,6,2|2,1,5,4,3,6,0|4,6,0,1,3,2,5|6,0,1,5,2,4,3|0,6,2,4,5,1,3|3,1,6,0,4,5,2|5,0,3,1,6,4,2|4,3,1,2,0,6,5|0,6,1,4,5,3,2|4,1,0,6,3,5,2|4,0,5,6,1,2,3|4,2,3,1,0,6,5|0,6,4,3,1,2,5|3,4,0,2,6,5,1|6,3,0,1,4,2,5|1,6,3,0,4,5,2|6,0,1,4,3,5,2|5,1,0,4,6,2,3|2,5,6,0,1,3,4|6,2,0,3,1,5,4|5,3,1,2,0,4,6|1,3,4,6,2,5,0|4,2,1,5,0,6,3|5,3,0,2,1,6,4|2,5,1,3,6,0,4|5,2,4,0,1,3,6|2,1,5,4,6,0,3|0,3,4,6,5,2,1|0,5,3,6,2,1,4|5,2,1,0,4,6,3|3,0,4,5,6,2,1|1,6,3,2,0,5,4|4,0,1,6,5,3,2|3,4,1,2,5,6,0|1,2,6,4,5,0,3|1,6,4,0,2,5,3|3,4,0,5,6,1,2|0,4,5,3,2,6,1|5,0,4,1,6,2,3|2,5,3,1,0,6,4|1,3,5,4,6,0,2|1,0,6,5,4,2,3|1,4,6,3,0,2,5|3,4,2,0,5,6,1|3,5,0,4,1,6,2|0,4,6,3,2,1,5|5,0,1,6,3,4,2|4,0,3,2,6,5,1|1,0,6,4,5,3,2|3,1,5,4,2,0,6|5,3,0,1,4,6,2|2,0,6,4,3,5,1|0,5,4,2,6,1,3|3,2,4,5,1,0,6|5,2,0,4,3,1,6|5,1,2,4,0,6,3|3,2,1,6,0,5,4|0,6,3,1,5,4,2|1,5,3,4,0,6,2|3,2,1,6,4,0,5|4,3,0,6,1,2,5|4,3,1,5,0,2,6|0,4,3,6,5,1,2|1,5,0,4,6,3,2|6,1,0,4,2,5,3|3,1,4,6,0,5,2|3,1,4,5,6,0,2|1,5,6,0,2,4,3|3,2,4,1,5,6,0|5,1,0,6,3,2,4|1,5,4,3,0,2,6|5,3,0,4,1,2,6|5,0,2,4,6,1,3|6,0,3,1,5,2,4|3,6,2,0,1,4,5|0,4,5,3,6,1,2|2,4,5,3,0,1,6|5,1,4,0,3,2,6|2,3,6,1,0,5,4|2,6,0,3,5,1,4|2,1,6,3,4,5,0|1,3,4,6,5,0,2|4,0,3,5,6,1,2|2,5,0,4,3,6,1|0,6,5,1,2,4,3|2,4,1,3,6,5,0|5,4,0,1,2,6,3|2,3,6,1,4,0,5|2,3,5,4,0,6,1|6,0,2,3,4,5,1|4,2,0,6,1,5,3|3,2,0,6,5,1,4|5,4,0,1,3,2,6|6,0,4,1,3,2,5|3,2,1,5,4,6,0|6,1,0,5,2,3,4|1,4,5,6,0,2,3|6,0,2,5,1,3,4|2,0,6,4,5,1,3|4,2,0,6,3,1,5|4,5,0,2,1,6,3|5,0,4,2,1,6,3|6,1,0,3,4,5,2|2,4,5,0,3,6,1|2,5,3,0,4,6,1|6,0,3,2,1,5,4|3,1,2,6,4,5,0|4,2,0,5,6,1,3|2,4,3,1,6,0,5|0,5,3,4,2,6,1|2,6,0,3,5,4,1|4,5,0,2,6,1,3|2,5,0,4,6,3,1|4,3,1,5,2,0,6|3,5,2,0,4,6,1|4,3,5,0,1,6,2|6,3,0,1,5,2,4|5,0,6,1,3,4,2|0,6,4,1,5,3,2|5,1,0,6,3,4,2|4,0,6,2,5,1,3|5,3,0,2,4,6,1|5,0,6,2,3,1,4|6,0,3,1,5,4,2|1,6,4,2,0,5,3|0,6,3,2,5,4,1|2,0,6,4,5,3,1|5,3,1,4,0,2,6|3,1,6,0,5,4,2|3,0,6,5,2,1,4|5,2,3,4,0,1,6|2,5,1,4,3,6,0|2,1,6,3,5,4,0|6,3,2,0,1,4,5|2,0,6,5,4,1,3|2,4,5,1,3,6,0|2,1,4,6,5,3,0|6,1,2,0,5,4,3|3,1,6,4,0,5,2|1,5,2,4,6,3,0|5,4,1,0,3,2,6|3,4,2,1,5,6,0|1,4,5,6,2,0,3|1,5,3,2,6,4,0|3,6,0,1,5,4,2|2,4,3,1,6,5,0|4,6,0,2,1,5,3|2,3,6,5,0,1,4|4,3,0,5,6,1,2|5,0,4,3,1,6,2|4,6,1,2,0,3,5|6,0,5,1,2,4,3|6,2,0,3,4,5,1|3,5,2,1,0,6,4|1,3,6,4,5,0,2|5,2,3,0,6,1,4|6,2,3,0,4,1,5|4,2,5,1,0,6,3|6,0,4,2,3,1,5|5,1,3,4,0,6,2|2,4,1,5,6,3,0|2,5,6,0,1,4,3|6,2,0,5,1,3,4|2,3,6,0,5,4,1|4,2,1,3,6,5,0|0,6,4,2,5,1,3|5,1,0,4,6,3,2|3,2,4,6,1,0,5|4,3,2,1,0,6,5|0,3,6,4,5,2,1|1,6,3,2,4,5,0|4,0,6,5,1,2,3|3,1,4,5,6,2,0|1,4,6,0,5,3,2|3,6,2,0,1,5,4|5,3,1,0,4,6,2|3,2,6,1,0,5,4|3,4,6,0,2,1,5|2,1,5,6,4,0,3|2,1,6,5,3,0,4|3,4,1,5,6,0,2|6,1,2,5,0,3,4|4,6,1,0,3,2,5|6,3,0,2,1,5,4|6,2,3,1,0,4,5|3,1,6,5,0,2,4|5,0,1,6,4,3,2|2,1,5,6,3,4,0|1,6,2,5,3,0,4|5,1,3,4,2,0,6|6,1,2,3,5,0,4|5,3,1,2,4,0,6|2,6,0,5,3,1,4|1,6,4,3,0,2,5|6,1,4,0,2,5,3|2,3,5,6,1,0,4|2,5,6,1,0,3,4|3,2,5,4,1,0,6|4,3,1,0,6,5,2|4,3,2,1,5,0,6|1,4,5,6,0,3,2|4,0,3,6,5,1,2|3,1,5,4,2,6,0|1,3,5,6,2,4,0|6,2,3,0,1,5,4|2,3,6,1,4,5,0|5,3,0,1,6,4,2|4,1,5,2,3,6,0|1,6,2,5,0,4,3|3,0,6,4,2,5,1|5,1,4,0,6,2,3|4,5,2,1,0,3,6|2,5,1,4,6,0,3|2,6,3,1,0,5,4|1,5,4,6,0,2,3|5,3,0,2,6,1,4|0,6,2,4,5,3,1|1,4,3,5,6,2,0|5,4,0,2,1,6,3|1,6,5,2,0,3,4|6,3,1,0,2,5,4|3,6,0,4,1,5,2|2,4,5,6,0,1,3|2,6,1,4,3,0,5|5,3,2,1,0,4,6|6,1,0,4,5,2,3|6,0,3,2,4,5,1|0,6,2,5,3,4,1|4,0,3,6,2,5,1|3,4,0,5,6,2,1|4,1,6,2,0,5,3|0,5,6,2,3,4,1|5,2,1,3,4,6,0|6,2,0,4,1,5,3|1,5,4,3,2,0,6|2,0,5,6,4,3,1|5,2,0,3,6,4,1|5,2,3,0,4,6,1|4,2,3,1,5,6,0|2,6,1,5,0,3,4|3,4,5,0,6,1,2|0,4,6,5,1,3,2|1,6,4,0,5,2,3|4,5,1,2,0,6,3|0,6,4,2,3,5,1|5,1,2,6,0,4,3|1,6,3,0,5,4,2|2,3,5,4,6,0,1|1,6,4,2,3,0,5|6,3,0,2,4,1,5|2,5,3,6,0,1,4|4,1,5,2,6,0,3|2,6,4,1,0,3,5|3,2,1,5,6,4,0|0,6,2,5,4,1,3|2,5,1,6,3,0,4|5,2,1,4,3,0,6|5,0,6,1,4,2,3|1,5,4,2,6,0,3|5,2,4,1,0,3,6|6,2,1,0,5,3,4|1,5,4,2,3,6,0|3,1,5,6,0,4,2|2,6,0,5,1,4,3|5,3,2,0,4,1,6|3,6,0,5,1,2,4|5,2,3,1,0,6,4|4,3,2,0,6,1,5|3,6,4,0,1,2,5|3,6,0,4,2,1,5|6,1,0,5,3,2,4|3,1,5,6,2,0,4|2,5,4,0,6,1,3|3,6,0,2,4,5,1|4,2,3,5,0,6,1|4,6,1,0,2,5,3|2,1,6,4,3,5,0|2,3,1,6,5,4,0|6,4,1,0,2,3,5|3,5,0,2,6,4,1|5,6,0,1,2,4,3|4,5,0,3,2,1,6|2,6,1,0,5,4,3|2,3,4,6,5,0,1|3,2,5,4,0,6,1|5,6,0,2,1,3,4|1,5,4,3,0,6,2|1,5,6,2,3,0,4|5,0,2,6,3,4,1|3,5,4,0,1,6,2|3,4,6,0,1,5,2|5,1,4,3,0,2,6|0,5,3,4,6,2,1|1,0,6,5,4,3,2|1,3,5,6,4,0,2|3,0,5,6,4,1,2|4,1,3,5,2,6,0|6,0,5,2,1,3,4|2,5,1,3,6,4,0|5,1,3,6,0,2,4|4,1,5,3,0,6,2|0,4,6,3,5,1,2|3,2,4,5,1,6,0|6,0,3,4,1,5,2|3,4,2,5,1,0,6|6,1,3,0,5,2,4|3,6,2,0,4,1,5|3,5,2,4,0,1,6|0,5,6,1,4,3,2|5,1,6,0,3,2,4|3,4,2,0,6,5,1|3,4,2,5,0,6,1|4,2,1,5,6,0,3|5,1,3,2,4,6,0|3,2,6,0,5,1,4|4,3,0,5,2,6,1|0,6,5,3,1,2,4|2,0,6,5,3,4,1|4,2,1,6,3,0,5|2,6,0,4,3,5,1|0,2,6,5,4,3,1|6,4,0,1,3,2,5|4,0,5,3,2,6,1|3,2,1,6,4,5,0|2,4,1,6,5,0,3|4,0,6,2,3,5,1|5,0,2,6,4,1,3|6,0,2,3,5,4,1|2,5,4,3,0,1,6|3,2,5,1,4,6,0|4,0,6,3,2,1,5|1,6,0,4,5,3,2|2,6,5,0,1,3,4|3,5,1,4,2,0,6|6,1,0,4,3,5,2|4,1,6,2,3,0,5|4,5,2,0,3,1,6|3,4,1,6,0,5,2|5,2,1,3,6,0,4|4,1,6,0,5,2,3|4,5,0,2,3,6,1|6,0,1,5,4,2,3|1,6,0,5,4,2,3|5,0,6,3,1,2,4|5,3,1,0,6,2,4|4,1,6,3,0,2,5|2,5,6,0,3,1,4|3,2,5,6,0,1,4|1,4,6,2,5,0,3|5,0,4,2,6,1,3|5,2,4,0,3,1,6|1,5,3,6,0,4,2|4,2,0,6,5,1,3|5,2,1,0,6,4,3|6,0,5,1,3,2,4|2,4,3,6,0,5,1|3,0,6,5,1,4,2|0,4,5,6,2,3,1|4,3,5,1,0,2,6|4,1,5,0,6,3,2|2,6,4,0,3,1,5|1,5,4,0,6,3,2|0,3,5,6,4,2,1|6,2,0,3,5,1,4|3,1,4,6,5,0,2|6,3,1,2,0,4,5|1,4,6,3,2,0,5|2,3,4,6,1,5,0|3,0,6,4,5,1,2|4,3,1,2,5,6,0|5,1,4,2,0,6,3|5,3,4,0,1,2,6|3,4,6,1,0,2,5|0,3,6,5,2,4,1|1,2,6,4,5,3,0|0,5,6,2,4,1,3|4,3,2,0,5,6,1|2,4,3,5,1,6,0|3,4,5,2,0,1,6|4,0,6,3,1,5,2|2,4,6,0,5,1,3|2,6,0,4,5,1,3|2,5,1,6,0,4,3|1,4,3,6,2,5,0|3,5,4,1,0,2,6|4,1,2,6,5,0,3|4,1,3,2,6,5,0|0,4,6,3,2,5,1|4,2,5,0,6,1,3|5,0,4,2,3,6,1|0,6,3,4,5,1,2|2,6,4,0,1,5,3|6,2,1,4,0,3,5|6,1,0,5,2,4,3|4,1,0,6,5,3,2|4,5,0,1,6,3,2|0,4,6,2,5,3,1|5,0,3,4,6,1,2|3,6,1,0,4,5,2|4,0,3,5,6,2,1|3,2,4,6,0,5,1|3,1,6,2,4,5,0|6,1,3,0,4,5,2|1,6,3,2,5,0,4|1,4,2,6,5,3,0|4,5,0,6,1,2,3|4,2,6,1,0,3,5|3,5,2,1,4,0,6|6,2,0,4,3,1,5|2,5,4,1,3,0,6|4,2,3,5,1,0,6|3,5,0,6,1,4,2|2,4,6,1,0,5,3|3,4,2,1,6,0,5|3,6,1,2,0,5,4|1,6,5,0,3,2,4|3,4,2,6,0,1,5|4,2,3,0,6,5,1|6,0,2,5,3,1,4|2,4,0,6,5,3,1|4,1,2,5,6,3,0|5,3,1,2,0,6,4|3,6,1,2,4,0,5|6,2,1,3,4,0,5|6,2,0,1,5,4,3|2,5,0,6,4,1,3|2,5,3,0,6,4,1|1,5,3,4,6,0,2|6,0,1,4,5,3,2|3,2,1,6,5,0,4|6,2,4,0,1,3,5|4,5,1,0,6,2,3|6,2,1,0,4,5,3|1,5,3,4,2,6,0|3,4,5,1,0,6,2|1,4,3,6,5,0,2|5,1,0,6,4,2,3|0,6,5,2,1,4,3|4,3,5,0,2,1,6|5,0,3,6,2,1,4|0,6,3,5,2,1,4|4,3,0,2,6,5,1|0,6,4,3,1,5,2|6,1,3,2,4,0,5|6,1,4,2,0,3,5|3,2,5,1,6,0,4|0,5,6,3,2,1,4|1,6,3,4,0,5,2|1,6,5,0,2,4,3|3,1,2,6,5,4,0|3,0,5,4,6,2,1|2,1,5,4,6,3,0|5,4,0,1,6,2,3|4,2,3,1,6,0,5|6,1,4,0,3,2,5|4,0,2,6,5,3,1|2,4,6,3,0,1,5|5,1,4,2,3,0,6|3,5,1,6,0,2,4|6,1,5,0,2,3,4|0,6,5,1,3,4,2|3,0,5,6,2,4,1|5,2,1,4,0,6,3|1,2,5,6,4,3,0|1,5,6,2,0,4,3|0,6,5,2,3,1,4|1,6,3,4,2,0,5|2,4,5,0,6,3,1|2,3,6,4,0,5,1|1,5,6,0,3,4,2|6,1,3,4,0,2,5|3,5,4,0,2,1,6|2,5,4,1,0,6,3|4,6,0,1,5,2,3|3,1,6,2,5,0,4|3,2,4,5,6,0,1|3,5,2,0,6,1,4|1,4,6,3,0,5,2|2,3,6,4,1,0,5|5,2,3,1,4,0,6|3,0,4,6,5,2,1|4,5,2,0,1,6,3|6,0,4,1,5,2,3|5,4,1,2,0,3,6|4,2,1,5,3,6,0|5,2,4,0,1,6,3|0,6,3,5,1,4,2|3,4,1,5,2,6,0|3,2,4,1,6,5,0|6,4,0,2,1,3,5|6,2,1,3,0,5,4|6,1,3,2,0,5,4|6,3,1,0,4,2,5|4,3,0,6,1,5,2|2,4,1,6,3,5,0|6,0,4,2,1,5,3|5,2,0,4,6,1,3|4,5,1,0,3,6,2|0,5,2,6,4,3,1|5,1,3,2,6,0,4|3,4,1,6,2,0,5|6,0,2,5,1,4,3|3,1,5,4,6,0,2|3,1,4,6,2,5,0|1,6,2,4,5,0,3|5,1,3,0,6,4,2|0,5,6,3,1,4,2|6,1,2,3,4,5,0|5,4,1,0,2,6,3|1,4,5,3,6,0,2|2,5,3,1,4,6,0|4,0,5,6,2,1,3|6,0,3,5,1,2,4|6,0,3,4,2,1,5|1,3,6,2,5,4,0|4,0,5,3,6,1,2|2,1,6,4,5,0,3|3,6,0,2,5,1,4|2,4,6,0,3,5,1|1,6,2,4,3,5,0|2,5,4,0,3,6,1|0,3,6,5,4,1,2|5,2,0,6,3,1,4|2,6,3,1,4,0,5|2,1,6,5,0,4,3|1,4,6,2,3,5,0|1,5,2,6,4,0,3|4,1,5,6,0,2,3|2,5,3,4,1,0,6|1,5,3,6,2,0,4|2,4,3,6,1,0,5|5,0,3,4,2,6,1|3,6,2,1,0,4,5|2,5,3,4,0,6,1|3,5,1,2,4,6,0|4,3,1,2,6,0,5|5,2,0,4,3,6,1|3,5,0,6,2,1,4|2,3,5,4,1,6,0|6,1,2,4,0,5,3|4,0,5,2,6,3,1|4,2,3,6,0,1,5|1,3,4,6,5,2,0|5,1,6,0,2,4,3|0,6,4,3,2,1,5|3,1,5,2,6,4,0|1,6,2,3,5,4,0|3,2,6,0,4,5,1|2,6,3,4,0,1,5|3,6,1,0,5,2,4|2,6,1,3,4,5,0|3,5,0,4,2,6,1|0,5,3,6,4,1,2|1,3,5,4,6,2,0|4,2,5,1,3,0,6|4,5,0,3,1,6,2|4,1,3,6,2,0,5|0,5,4,3,2,6,1|1,6,3,5,0,2,4|2,3,5,1,6,4,0|6,0,2,4,3,5,1|4,3,1,5,0,6,2|2,3,4,5,6,1,0|0,6,4,5,1,2,3|2,6,3,0,4,5,1|4,2,6,0,3,1,5|4,2,0,6,3,5,1|1,6,0,5,3,4,2|5,1,6,2,0,3,4|6,1,2,4,3,0,5|2,3,6,1,5,0,4|5,2,1,6,0,3,4|0,5,3,6,2,4,1|6,0,3,2,5,1,4|4,1,5,3,2,0,6|5,4,0,1,3,6,2|4,5,1,3,0,2,6|3,5,6,0,1,2,4|0,5,4,2,6,3,1|0,4,5,3,6,2,1|5,2,6,0,1,3,4|5,0,4,1,6,3,2|1,5,6,0,4,2,3|4,6,0,1,3,5,2|6,1,0,3,5,4,2|4,0,5,6,1,3,2|4,3,0,6,2,1,5|2,4,5,3,0,6,1|5,6,1,0,2,3,4|1,4,6,5,0,2,3|3,4,5,0,2,6,1|3,2,6,1,4,0,5|6,0,1,5,3,4,2|1,4,5,3,2,6,0|4,1,3,6,0,5,2|1,5,2,6,3,4,0|3,1,6,4,2,0,5|6,0,4,1,3,5,2|5,0,4,6,1,2,3|1,2,6,5,3,4,0|3,5,1,0,6,4,2|1,5,0,6,4,3,2|5,1,2,4,6,0,3|0,4,3,6,5,2,1|2,3,5,6,0,4,1|5,0,3,2,6,4,1|3,2,0,6,5,4,1|0,5,4,6,2,1,3|4,2,5,3,0,1,6|4,2,6,0,1,5,3|2,4,5,1,6,0,3|5,4,2,0,1,3,6|5,3,0,4,2,1,6|4,5,3,0,1,2,6|5,4,0,2,3,1,6|0,6,5,1,4,2,3|5,2,0,6,1,4,3|2,4,3,5,6,0,1|3,4,0,6,5,1,2|4,1,2,6,3,5,0|2,4,6,1,3,0,5|5,1,2,3,6,4,0|3,5,0,4,6,1,2|2,4,5,3,1,0,6|4,2,1,6,0,5,3|3,6,1,4,0,2,5|5,6,0,1,3,2,4|5,1,4,0,3,6,2|3,2,6,4,0,1,5|0,6,1,5,4,3,2|0,5,4,3,6,1,2|0,5,4,6,1,3,2|1,6,4,0,3,5,2|3,4,0,6,2,5,1|1,5,6,3,0,2,4|4,5,1,2,3,0,6|2,6,1,3,5,0,4|4,2,5,0,3,6,1|2,6,3,0,5,1,4|5,4,0,3,1,2,6|0,4,5,6,3,1,2|3,0,6,2,5,4,1|1,3,6,5,2,0,4|6,0,2,4,5,1,3|1,3,6,5,0,4,2|4,6,0,3,1,2,5|4,0,6,1,5,3,2|4,3,1,6,0,2,5|0,4,6,5,2,1,3|2,5,0,6,3,4,1|5,1,2,4,3,6,0|6,4,0,1,2,5,3|3,5,1,4,0,6,2|4,2,0,5,6,3,1|5,1,2,6,3,0,4|3,2,5,0,6,4,1|1,4,5,2,6,3,0|6,0,4,3,1,2,5|3,5,1,2,6,0,4|4,1,6,0,3,5,2|6,5,0,1,2,3,4|1,2,6,5,4,0,3|0,6,3,4,2,5,1|5,3,0,4,1,6,2|4,6,2,0,1,3,5|5,3,0,6,1,2,4|5,0,3,6,1,4,2|4,3,6,0,1,2,5|5,0,6,2,1,4,3|6,3,0,1,4,5,2|4,1,3,5,6,0,2|2,6,1,4,0,5,3|1,3,6,4,2,5,0|3,4,1,2,6,5,0|5,3,2,0,1,6,4|2,5,3,1,6,0,4|4,3,2,5,0,1,6|3,4,5,1,2,0,6|5,0,4,3,2,1,6|5,0,2,4,6,3,1|6,3,0,4,1,2,5|0,5,6,4,1,2,3|4,6,0,2,3,1,5|4,0,5,6,2,3,1|6,2,4,0,3,1,5|4,6,2,1,0,3,5|3,6,2,0,4,5,1|3,5,6,1,0,2,4|6,0,5,1,4,2,3|6,1,4,2,0,5,3|2,5,3,4,6,0,1|4,5,0,3,6,1,2|4,5,0,6,1,3,2|1,5,4,2,6,3,0|4,2,3,5,1,6,0|3,0,6,5,4,1,2|4,2,1,5,6,3,0|4,3,0,6,5,1,2|2,4,5,6,0,3,1|6,0,1,5,4,3,2|4,5,6,0,1,2,3|5,1,6,0,4,2,3|6,2,0,4,5,1,3|6,3,2,0,4,1,5|3,4,6,0,2,5,1|5,4,1,0,6,2,3|5,1,2,6,3,4,0|4,5,1,0,6,3,2|6,2,1,4,0,5,3|1,6,2,5,3,4,0|3,5,1,2,6,4,0|4,0,6,3,2,5,1|2,6,4,0,3,5,1|5,0,6,3,1,4,2|5,1,0,6,4,3,2|3,2,4,6,1,5,0|3,5,2,4,0,6,1|6,1,5,2,0,3,4|4,0,5,3,6,2,1|4,0,6,2,5,3,1|6,3,0,2,4,5,1|4,2,1,6,5,0,3|4,1,6,2,5,0,3|6,0,3,4,2,5,1|5,4,0,1,6,3,2|3,5,2,6,0,1,4|2,4,5,3,1,6,0|2,6,4,1,3,0,5|4,3,5,0,2,6,1|3,5,4,0,6,1,2|1,5,3,4,6,2,0|5,0,3,4,6,2,1|3,6,2,1,4,0,5|3,4,0,6,5,2,1|2,6,3,5,0,1,4|4,5,3,0,2,1,6|3,4,6,1,2,0,5|3,4,5,2,0,6,1|2,4,6,3,0,5,1|5,1,6,3,0,2,4|6,2,1,3,5,0,4|6,1,3,2,5,0,4|5,2,3,4,1,0,6|3,6,5,0,1,2,4|4,5,2,1,0,6,3|4,6,0,1,5,3,2|4,1,5,2,6,3,0|3,4,5,1,2,6,0|0,6,3,5,4,1,2|6,4,1,0,2,5,3|4,5,2,0,3,6,1|5,2,3,4,0,6,1|3,5,6,0,1,4,2|6,0,4,1,5,3,2|2,3,5,4,6,1,0|6,1,3,0,5,4,2|0,5,4,3,6,2,1|5,0,4,3,2,6,1|6,0,3,2,5,4,1|4,1,5,6,2,0,3|3,2,5,4,1,6,0|5,4,1,0,3,6,2|0,4,5,6,3,2,1|5,2,3,6,0,1,4|4,3,5,0,6,1,2|1,6,3,2,5,4,0|1,3,5,6,4,2,0|4,1,3,5,6,2,0|6,3,1,2,0,5,4|2,6,1,4,3,5,0|3,1,6,2,5,4,0|5,6,1,0,3,2,4|0,5,4,6,2,3,1|2,4,5,1,6,3,0|5,2,1,6,0,4,3|1,6,4,5,0,2,3|2,5,3,4,1,6,0|4,1,5,6,0,3,2|4,1,3,6,5,0,2|1,6,4,3,0,5,2|3,4,2,6,0,5,1|5,2,6,0,1,4,3|5,3,1,4,0,6,2|5,0,4,3,6,1,2|5,4,3,0,1,2,6|3,6,4,0,2,1,5|1,4,6,3,5,0,2|1,6,4,2,3,5,0|5,6,1,0,2,4,3|2,3,5,6,4,0,1|6,1,5,0,3,2,4|3,2,1,6,5,4,0|2,6,3,1,4,5,0|5,1,4,3,0,6,2|6,2,1,5,0,3,4|4,3,0,5,6,2,1|6,3,1,2,4,0,5|6,3,0,5,1,2,4|4,3,6,0,1,5,2|2,5,1,6,4,0,3|2,5,4,0,6,3,1|5,2,0,6,3,4,1|5,2,4,0,6,1,3|5,3,0,2,6,4,1|5,2,6,0,3,1,4|5,0,6,3,2,1,4|3,6,1,2,5,0,4|6,4,0,2,1,5,3|1,4,6,5,2,0,3|5,3,1,4,2,0,6|6,3,0,4,1,5,2|3,2,5,1,6,4,0|4,6,1,0,3,5,2|2,3,6,1,5,4,0|5,6,2,0,1,3,4|6,1,0,5,4,2,3|1,3,6,5,4,0,2|0,5,3,6,4,2,1|5,4,0,3,1,6,2|4,3,1,5,2,6,0|2,4,3,6,5,0,1|1,3,6,5,2,4,0|5,4,0,3,2,1,6|3,1,4,6,5,2,0|4,3,1,5,6,0,2|3,6,1,4,2,0,5|3,2,6,4,0,5,1|6,2,3,4,0,1,5|5,2,3,1,6,0,4|1,5,6,0,4,3,2|3,6,1,4,0,5,2|4,5,1,6,0,2,3|0,5,4,6,3,1,2|6,1,4,3,0,2,5|3,1,6,5,0,4,2|3,5,2,4,1,0,6|5,3,4,1,0,2,6|5,0,6,2,3,4,1|3,5,6,0,2,1,4|3,4,6,2,0,1,5|3,4,1,5,6,2,0|5,0,6,4,1,2,3|6,1,2,4,3,5,0|5,6,0,2,3,1,4|3,5,4,0,2,6,1|5,3,1,2,4,6,0|3,6,2,1,0,5,4|6,1,4,2,3,0,5|2,5,3,1,6,4,0|6,0,4,3,1,5,2|2,6,1,5,3,0,4|6,0,2,5,3,4,1|0,5,6,4,2,1,3|5,3,2,4,0,1,6|2,5,3,6,1,0,4|0,6,5,1,4,3,2|5,1,4,2,6,0,3|6,4,1,0,3,2,5|4,6,0,2,3,5,1|2,1,6,4,5,3,0|2,3,6,4,5,0,1|4,5,2,0,6,1,3|2,3,6,5,0,4,1|3,2,6,5,0,1,4|4,3,5,1,0,6,2|2,5,1,6,3,4,0|6,0,4,2,3,5,1|1,5,6,3,0,4,2|6,0,4,3,2,1,5|3,2,5,4,6,0,1|4,6,1,2,0,5,3|5,1,2,4,6,3,0|5,3,0,4,2,6,1|1,5,2,6,4,3,0|5,1,4,6,0,2,3|5,4,1,3,0,2,6|6,3,1,0,5,2,4|5,1,4,2,3,6,0|3,1,5,6,2,4,0|2,1,6,5,4,0,3|4,0,3,6,5,2,1|4,2,3,6,0,5,1|5,4,2,0,3,1,6|4,5,1,3,2,0,6|0,6,4,3,2,5,1|5,3,2,1,4,0,6|2,6,1,4,5,0,3|5,2,1,4,6,0,3|5,1,4,3,2,0,6|4,6,0,5,1,2,3|1,5,6,2,3,4,0|4,1,6,5,0,2,3|3,5,2,0,6,4,1|1,4,6,3,2,5,0|6,3,0,4,2,1,5|6,2,3,0,4,5,1|0,4,6,5,3,1,2|3,5,0,4,6,2,1|2,3,6,5,1,0,4|6,5,1,0,2,3,4|5,3,0,4,6,1,2|5,1,6,0,3,4,2|0,5,6,4,1,3,2|4,3,2,1,5,6,0|3,1,6,5,2,0,4|3,6,4,0,1,5,2|6,3,1,0,4,5,2|2,5,6,0,4,1,3|5,0,2,6,4,3,1|3,6,0,2,5,4,1|2,6,5,1,0,3,4|6,3,0,1,5,4,2|6,1,4,0,5,2,3|5,3,1,6,0,2,4|0,6,5,2,4,1,3|6,1,2,4,5,0,3|6,3,0,2,5,1,4|4,6,0,2,5,1,3|6,1,3,4,2,0,5|3,4,5,0,6,2,1|5,2,4,1,0,6,3|4,2,5,3,0,6,1|2,4,3,5,6,1,0|1,6,5,3,0,2,4|5,2,4,3,0,1,6|6,1,2,5,0,4,3|4,5,0,6,2,1,3|6,0,4,2,5,1,3|4,3,0,6,2,5,1|3,2,4,5,6,1,0|4,2,5,6,0,1,3|4,2,6,1,0,5,3|5,1,6,2,3,0,4|5,0,4,2,6,3,1|6,0,5,3,1,2,4|3,6,1,5,0,2,4|4,2,0,6,5,3,1|6,1,3,5,0,2,4|0,5,6,3,2,4,1|5,4,2,1,0,3,6|1,5,6,4,0,2,3|2,5,4,3,1,0,6|3,1,5,4,6,2,0|2,5,6,1,0,4,3|6,4,0,3,1,2,5|6,2,0,3,5,4,1|1,4,5,3,6,2,0|1,5,4,3,2,6,0|4,5,3,0,1,6,2|1,6,2,5,4,0,3|2,5,0,6,4,3,1|4,3,1,6,2,0,5|4,2,6,3,0,1,5|3,5,0,6,2,4,1|4,1,5,3,6,0,2|3,2,6,1,5,0,4|1,5,4,3,6,0,2|3,4,6,1,0,5,2|3,0,6,5,2,4,1|6,5,0,1,2,4,3|4,6,2,0,1,5,3|2,3,5,6,1,4,0|5,2,1,4,3,6,0|0,3,6,5,4,2,1|6,4,2,0,1,3,5|3,5,4,1,2,0,6|4,3,5,1,2,0,6|4,0,6,5,1,3,2|2,6,0,4,5,3,1|1,6,5,2,0,4,3|5,1,3,6,2,0,4|3,6,0,5,1,4,2|3,0,5,6,4,2,1|3,2,6,1,4,5,0|6,3,2,1,0,4,5|2,4,5,3,6,0,1|2,6,0,5,4,1,3|3,2,5,6,0,4,1|4,2,5,0,6,3,1|5,2,1,6,3,0,4|0,6,4,2,5,3,1|6,0,4,5,1,2,3|4,0,6,3,5,1,2|6,4,0,2,3,1,5|2,5,4,1,6,0,3|1,4,5,6,2,3,0|5,1,3,2,6,4,0|2,5,4,6,0,1,3|5,0,4,6,1,3,2|1,2,6,5,4,3,0|3,1,6,4,5,0,2|1,5,4,6,2,0,3|5,1,3,4,2,6,0|3,6,2,0,5,1,4|1,6,4,2,5,0,3|5,3,0,6,1,4,2|4,3,6,0,2,1,5|5,4,0,6,1,2,3|3,5,4,1,0,6,2|4,2,1,6,3,5,0|6,1,5,0,2,4,3|6,3,2,0,1,5,4|3,4,2,5,6,0,1|4,5,1,2,3,6,0|5,1,3,4,6,0,2|5,1,3,6,0,4,2|4,3,5,2,0,1,6|2,5,4,1,3,6,0|1,5,3,6,2,4,0|0,6,3,5,2,4,1|0,4,6,3,5,2,1|3,4,1,6,2,5,0|5,2,3,0,6,4,1|4,3,2,0,6,5,1|4,1,6,2,3,5,0|6,4,1,2,0,3,5|5,1,4,0,6,3,2|6,1,3,2,4,5,0|3,5,1,4,2,6,0|5,4,1,2,3,0,6|4,2,6,0,3,5,1|1,5,4,6,0,3,2|5,3,2,1,0,6,4|2,4,6,3,1,0,5|6,1,4,0,3,5,2|2,5,6,3,0,1,4|3,4,6,0,5,1,2|1,6,5,0,4,2,3|0,6,5,3,1,4,2|2,4,6,5,0,1,3|5,0,3,6,2,4,1|2,6,1,3,5,4,0|2,6,4,1,0,5,3|4,5,1,3,0,6,2|6,2,4,0,1,5,3|5,4,0,2,6,1,3|6,1,0,4,5,3,2|4,2,3,6,1,0,5|5,0,4,6,2,1,3|6,2,0,5,3,1,4|3,5,4,2,0,1,6|6,1,3,4,0,5,2|6,4,0,1,3,5,2|3,2,6,0,5,4,1|2,6,3,4,1,0,5|2,3,6,4,1,5,0|2,6,1,5,0,4,3|6,0,3,4,5,1,2|4,5,0,2,6,3,1|4,6,0,3,1,5,2|3,5,1,6,0,4,2|5,6,0,3,1,2,4|2,6,4,3,0,1,5|6,0,5,2,1,4,3|3,0,6,4,5,2,1|5,3,4,0,2,1,6|6,0,3,5,2,1,4|5,2,3,1,4,6,0|2,6,3,1,5,0,4|3,5,1,6,2,0,4|4,5,3,1,0,2,6|5,2,0,6,4,1,3|3,4,1,6,5,0,2|1,4,5,6,3,0,2|0,5,6,2,4,3,1|6,2,3,1,0,5,4|5,0,6,1,4,3,2|5,4,2,0,1,6,3|5,2,0,4,6,3,1|6,2,1,4,3,0,5|4,0,5,6,3,1,2|6,1,0,5,3,4,2|4,5,2,1,3,0,6|6,0,5,1,3,4,2|5,4,1,2,0,6,3|4,5,2,3,0,1,6|1,6,5,0,3,4,2|4,1,3,6,2,5,0|4,6,1,0,5,2,3|1,6,3,4,5,0,2|5,4,0,2,3,6,1|6,0,5,2,3,1,4|1,6,4,3,2,0,5|2,4,5,6,1,0,3|1,4,6,5,0,3,2|2,1,6,5,3,4,0|3,4,5,1,6,0,2|3,6,0,5,2,1,4|4,3,6,1,0,2,5|4,1,2,6,5,3,0|5,3,2,0,4,6,1|1,4,3,6,5,2,0|6,5,0,2,1,3,4|4,2,6,0,5,1,3|3,4,5,2,1,0,6|3,5,1,4,6,0,2|4,6,1,3,0,2,5|6,0,3,5,1,4,2|6,1,2,3,5,4,0|6,2,4,1,0,3,5|3,4,2,1,6,5,0|4,0,6,5,2,1,3|3,2,5,6,1,0,4|6,2,3,1,4,0,5|3,2,4,6,5,0,1|4,1,6,3,2,0,5|1,5,6,2,4,0,3|3,6,1,2,4,5,0|6,2,0,5,1,4,3|0,6,3,4,5,2,1|4,1,6,3,0,5,2|5,6,1,2,0,3,4|5,1,6,2,0,4,3|1,5,3,6,4,0,2|5,0,3,6,4,1,2|3,5,2,1,6,0,4|0,6,4,5,2,1,3|4,2,5,1,6,0,3|3,1,6,4,2,5,0|2,6,5,0,3,1,4|3,2,6,4,1,0,5|2,6,3,0,5,4,1|1,6,3,4,2,5,0|4,2,3,5,6,0,1|4,2,6,1,3,0,5|4,2,5,3,1,0,6|6,2,1,0,5,4,3|2,5,1,4,6,3,0|3,5,2,1,4,6,0|6,2,3,0,5,1,4|4,3,2,1,6,0,5|3,6,2,4,0,1,5|4,3,2,5,0,6,1|5,0,6,2,4,1,3|2,4,6,1,3,5,0|5,3,4,0,1,6,2|6,5,0,1,3,2,4|1,6,0,5,4,3,2|5,3,1,2,6,0,4|3,6,0,4,5,1,2|4,6,2,0,3,1,5|0,6,5,3,2,1,4|4,6,0,3,2,1,5|2,5,3,6,0,4,1|5,6,0,2,1,4,3|6,1,2,5,3,0,4|2,6,3,4,0,5,1|5,2,1,3,6,4,0|0,4,6,5,2,3,1|1,6,4,0,5,3,2|1,6,3,5,0,4,2|5,2,6,1,0,3,4|4,1,6,0,5,3,2|1,3,6,4,5,2,0|2,4,6,0,5,3,1|1,6,3,5,2,0,4|4,5,0,3,2,6,1|2,3,4,6,5,1,0|5,3,6,0,1,2,4|2,5,6,1,3,0,4|6,3,1,4,0,2,5|5,6,0,1,4,2,3|3,5,0,6,4,1,2|4,1,5,3,2,6,0|5,1,2,6,4,0,3|5,2,4,1,3,0,6|5,3,1,0,6,4,2|6,2,0,4,3,5,1|0,6,4,5,1,3,2|3,6,0,4,2,5,1|2,6,0,5,3,4,1|4,3,2,6,0,1,5|3,4,2,5,1,6,0|6,3,4,0,1,2,5|3,4,2,6,1,0,5|4,3,2,5,1,0,6|3,1,5,6,4,0,2|0,6,4,3,5,1,2|2,4,1,6,5,3,0|6,2,1,3,4,5,0|0,5,6,3,4,1,2|0,6,5,2,3,4,1|4,5,1,2,6,0,3|6,4,0,1,5,2,3|6,2,5,0,1,3,4|2,4,6,1,5,0,3|5,2,4,0,3,6,1|0,6,5,4,1,2,3|2,5,4,3,0,6,1|2,6,4,0,5,1,3|1,6,5,2,3,0,4|3,6,4,1,0,2,5|4,6,1,2,3,0,5|3,6,1,0,5,4,2|0,6,2,5,4,3,1|4,6,3,0,1,2,5|2,1,5,6,4,3,0|5,3,0,6,2,1,4|2,4,3,6,1,5,0|5,3,2,0,6,1,4|4,2,5,1,3,6,0|2,5,6,0,3,4,1|3,4,5,6,0,1,2|4,3,1,6,0,5,2|6,0,2,4,5,3,1|2,6,5,0,1,4,3|5,6,0,1,3,4,2|1,6,2,4,5,3,0|2,0,6,5,4,3,1|1,5,6,3,2,0,4|4,3,1,2,6,5,0|6,0,2,5,4,1,3|4,2,3,1,6,5,0|1,4,6,2,5,3,0|3,5,2,4,6,0,1|5,4,2,0,3,6,1|1,6,3,5,2,4,0|2,4,6,3,1,5,0|5,3,4,0,6,1,2|2,6,4,0,5,3,1|4,6,1,0,5,3,2|5,6,3,0,1,2,4|6,1,0,5,4,3,2|2,6,5,3,0,1,4|5,3,0,6,2,4,1|3,4,5,6,0,2,1|5,3,6,1,0,2,4|2,3,6,5,4,0,1|5,0,6,3,2,4,1|4,6,0,5,1,3,2|5,6,0,3,1,4,2|4,5,2,1,3,6,0|6,4,1,2,3,0,5|0,4,6,5,3,2,1|4,1,6,3,2,5,0|4,2,6,1,3,5,0|5,3,1,6,2,0,4|5,3,0,4,6,2,1|2,3,6,5,1,4,0|6,0,4,5,1,3,2|4,6,0,3,5,1,2|6,3,1,0,5,4,2|5,0,3,6,4,2,1|5,3,2,6,0,1,4|3,2,6,4,1,5,0|5,0,6,4,1,3,2|6,3,5,0,1,2,4|6,0,4,3,5,1,2|5,6,1,2,0,4,3|6,0,5,2,3,4,1|2,6,4,1,5,0,3|5,1,6,3,2,0,4|6,4,0,2,5,1,3|3,6,5,1,0,2,4|2,4,6,3,5,0,1|4,3,2,1,6,5,0|2,6,4,3,0,5,1|6,3,0,4,2,5,1|4,6,2,1,0,5,3|5,2,3,4,6,0,1|1,6,4,3,5,0,2|5,2,6,0,4,1,3|6,3,4,1,0,2,5|5,6,0,4,1,2,3|5,6,2,0,3,1,4|5,6,1,3,0,2,4|6,2,1,4,5,0,3|5,2,4,6,0,1,3|3,6,0,4,5,2,1|3,5,6,0,2,4,1|4,6,3,0,1,5,2|6,2,0,5,4,1,3|2,6,1,4,5,3,0|4,6,2,3,0,1,5|6,3,2,0,4,5,1|2,4,5,6,3,0,1|4,5,1,3,6,0,2|3,6,4,0,5,1,2|6,1,2,4,5,3,0|4,3,5,2,1,0,6|5,4,6,0,1,2,3|3,2,6,4,5,0,1|3,1,6,5,4,0,2|4,3,5,2,0,6,1|6,4,2,0,1,5,3|4,2,5,3,1,6,0|2,6,5,1,3,0,4|5,0,6,4,2,1,3|6,5,2,0,1,3,4|1,6,4,2,5,3,0|6,4,0,5,1,2,3|4,6,2,0,5,1,3|5,4,2,1,0,6,3|5,6,1,0,3,4,2|2,4,5,3,6,1,0|1,5,6,3,2,4,0|3,6,4,0,2,5,1|3,5,4,1,2,6,0|1,6,2,5,4,3,0|4,1,6,5,2,0,3|4,3,6,1,2,0,5|4,0,6,3,5,2,1|5,0,6,3,4,1,2|2,6,3,5,1,0,4|1,5,6,3,4,0,2|4,3,6,1,0,5,2|2,5,6,1,4,0,3|5,6,0,1,4,3,2|5,3,4,1,0,6,2|4,3,5,1,6,0,2|3,5,6,1,0,4,2|6,3,1,2,4,5,0|5,0,4,6,3,1,2|3,6,5,0,2,1,4|5,1,4,2,6,3,0|6,2,1,3,5,4,0|6,2,4,1,0,5,3|6,1,3,2,5,4,0|3,1,6,5,2,4,0|5,1,6,0,4,3,2|1,4,6,3,5,2,0|5,2,1,6,3,4,0|4,3,2,5,1,6,0|3,4,2,5,6,1,0|0,6,4,3,5,2,1|6,2,1,5,0,4,3|1,6,5,2,4,0,3|3,5,1,6,4,0,2|5,6,0,2,3,4,1|6,0,3,5,4,1,2|4,6,2,0,3,5,1|6,2,4,3,0,1,5|4,5,0,3,6,2,1|3,4,6,2,1,0,5|1,5,4,6,2,3,0|6,2,4,1,3,0,5|3,5,6,0,4,1,2|6,4,2,1,0,3,5|5,1,4,3,2,6,0|5,1,6,4,0,2,3|6,5,0,3,1,2,4|5,1,3,4,6,2,0|3,2,6,5,0,4,1|1,5,6,4,0,3,2|5,6,1,0,4,2,3|3,5,0,6,4,2,1|1,5,4,6,3,0,2|5,3,2,4,0,6,1|3,5,6,2,0,1,4|4,5,3,0,6,1,2|5,2,4,1,3,6,0|6,3,2,0,5,1,4|3,6,5,0,1,4,2|6,5,0,1,4,2,3|6,4,0,3,1,5,2|6,1,4,2,3,5,0|2,4,5,6,1,3,0|6,1,5,0,3,4,2|3,2,6,5,1,0,4|4,5,2,0,6,3,1|2,5,6,1,3,4,0|5,4,3,0,1,6,2|5,6,2,1,0,3,4|3,6,2,1,4,5,0|3,4,6,1,2,5,0|6,3,0,5,2,1,4|0,6,4,5,3,1,2|6,2,3,4,1,0,5|2,6,5,0,3,4,1|3,6,2,4,1,0,5|4,1,5,3,6,2,0|4,1,3,6,5,2,0|2,4,6,5,1,0,3|6,2,5,0,3,1,4|6,2,3,0,5,4,1|1,5,4,3,6,2,0|6,1,5,2,3,0,4|4,6,1,2,5,0,3|6,1,4,5,0,2,3|2,6,1,5,4,0,3|6,2,4,0,3,5,1|5,4,0,3,2,6,1|4,5,2,1,6,0,3|5,3,2,0,6,4,1|6,4,1,3,0,2,5|3,5,4,2,0,6,1|4,6,1,3,0,5,2|4,6,1,3,2,0,5|5,2,3,4,1,6,0|1,6,5,0,4,3,2|3,2,4,6,5,1,0|6,1,4,2,5,0,3|2,6,3,4,5,0,1|6,5,1,0,2,4,3|1,6,3,4,5,2,0|2,5,6,0,4,3,1|4,6,2,1,3,0,5|2,5,4,3,6,0,1|5,2,3,1,6,4,0|4,0,6,5,2,3,1|5,3,4,1,2,0,6|4,5,0,6,3,1,2|3,1,6,4,5,2,0|3,2,5,6,4,0,1|3,6,4,1,2,0,5|6,1,3,5,2,0,4|4,2,3,5,6,1,0|6,1,3,4,5,0,2|4,1,6,3,5,0,2|6,3,2,1,0,5,4|4,3,5,6,0,1,2|5,2,1,4,6,3,0|3,4,6,5,0,1,2|5,6,0,2,4,1,3|3,2,5,6,1,4,0|5,4,0,3,6,1,2|3,5,6,1,2,0,4|5,2,6,3,0,1,4|1,6,5,4,0,2,3|6,5,1,2,0,3,4|2,5,3,6,1,4,0|3,6,2,5,0,1,4|4,6,3,0,2,1,5|2,6,5,1,0,4,3|6,2,0,5,3,4,1|1,3,6,5,4,2,0|6,4,2,0,3,1,5|4,2,5,1,6,3,0|6,0,5,4,1,2,3|6,4,0,3,2,1,5|6,1,3,4,2,5,0|6,2,3,1,5,0,4|5,1,6,2,4,0,3|6,0,4,2,5,3,1|4,3,1,5,6,2,0|4,5,6,1,0,2,3|1,5,6,4,2,0,3|2,6,1,5,3,4,0|4,5,1,3,2,6,0|5,3,0,6,4,1,2|4,3,2,5,6,0,1|4,3,6,2,0,1,5|5,3,2,1,4,6,0|4,2,3,6,1,5,0|5,2,0,6,4,3,1|5,2,3,6,1,0,4|3,5,2,4,1,6,0|5,4,3,1,0,2,6|6,3,1,4,2,0,5|6,2,5,0,1,4,3|4,6,0,3,2,5,1|4,2,5,3,6,0,1|6,1,2,5,3,4,0|6,3,0,2,5,4,1|0,6,5,2,4,3,1|2,6,0,5,4,3,1|4,6,0,2,5,3,1|6,0,4,3,2,5,1|5,3,2,4,1,0,6|3,4,6,1,5,0,2|3,6,1,4,2,5,0|4,5,3,0,2,6,1|2,6,5,0,4,1,3|3,4,5,2,1,6,0|3,6,0,5,2,4,1|2,5,4,6,0,3,1|5,2,4,1,6,0,3|1,6,3,5,4,0,2|3,5,2,1,6,4,0|4,3,2,6,1,0,5|5,1,6,3,0,4,2|6,4,3,0,1,2,5|5,1,2,6,4,3,0|5,3,1,4,6,0,2|5,6,1,2,3,0,4|1,6,5,3,0,4,2|4,3,2,6,0,5,1|5,2,6,1,3,0,4|1,6,5,3,2,0,4|6,2,0,4,5,3,1|6,0,5,2,4,1,3|4,5,1,2,6,3,0|3,6,1,5,0,4,2|2,4,6,1,5,3,0|3,6,4,1,0,5,2|1,6,4,5,2,0,3|1,6,5,2,3,4,0|2,5,4,3,1,6,0|3,6,1,5,2,0,4|2,5,3,4,6,1,0|5,1,6,2,3,4,0|6,3,0,4,5,1,2|3,0,6,5,4,2,1|5,2,6,1,0,4,3|4,2,6,5,0,1,3|4,5,2,3,0,6,1|3,5,2,6,0,4,1|4,6,5,0,1,2,3|1,5,3,6,4,2,0|6,2,3,5,0,1,4|2,4,6,5,0,3,1|5,6,2,0,1,4,3|2,4,3,6,5,1,0|4,6,1,2,3,5,0|3,2,6,1,5,4,0|4,6,3,1,0,2,5|3,5,4,2,1,0,6|0,6,5,3,2,4,1|2,6,3,4,1,5,0|1,6,4,5,0,3,2|5,3,6,0,2,1,4|3,6,4,2,0,1,5|6,0,4,5,2,1,3|5,4,2,0,6,1,3|6,1,5,2,0,4,3|6,2,3,4,0,5,1|3,5,4,0,6,2,1|4,0,5,6,3,2,1|6,3,1,4,0,5,2|5,4,1,2,6,0,3|2,5,6,4,0,1,3|4,5,6,0,2,1,3|3,6,0,5,4,1,2|6,3,0,5,1,4,2|6,2,1,4,3,5,0|4,2,5,6,1,0,3|6,4,0,1,5,3,2|4,5,2,3,1,0,6|5,3,1,2,6,4,0|6,5,0,2,3,1,4|0,6,3,5,4,2,1|6,3,4,0,1,5,2|4,2,6,3,1,0,5|3,4,2,6,1,5,0|4,1,6,2,5,3,0|4,3,0,6,5,2,1|4,5,1,6,2,0,3|5,1,4,3,6,0,2|5,3,1,4,2,6,0|6,1,4,3,2,0,5|5,3,6,0,1,4,2|5,4,0,2,6,3,1|5,0,4,6,2,3,1|5,4,1,2,3,6,0|4,3,5,0,6,2,1|5,4,1,3,0,6,2|2,5,6,3,1,0,4|5,3,1,6,0,4,2|3,4,6,0,5,2,1|6,2,3,1,4,5,0|4,5,3,1,2,0,6|5,4,0,6,2,1,3|6,1,4,3,0,5,2|4,3,1,6,2,5,0|3,1,5,6,4,2,0|6,5,0,1,3,4,2|6,0,3,5,2,4,1|4,6,1,5,0,2,3|3,6,2,1,5,0,4|5,4,1,0,6,3,2|5,3,2,1,6,0,4|0,6,5,4,2,1,3|0,6,4,5,2,3,1|3,6,2,4,0,5,1|4,5,1,6,0,3,2|3,4,5,1,6,2,0|6,3,1,5,0,2,4|3,4,2,6,5,0,1|4,1,5,6,2,3,0|5,1,4,6,2,0,3|2,6,4,5,0,1,3|6,0,5,3,1,4,2|3,5,4,1,6,0,2|4,5,6,0,1,3,2|5,2,3,6,0,4,1|0,6,5,3,4,1,2|2,5,4,1,6,3,0|0,5,6,4,2,3,1|5,0,4,3,6,2,1|2,3,5,6,4,1,0|3,4,6,2,0,5,1|5,4,1,3,2,0,6|5,2,4,0,6,3,1|4,1,5,6,3,0,2|5,4,0,6,1,3,2|4,5,3,1,0,6,2|5,1,3,6,2,4,0|5,2,6,0,3,4,1|3,2,5,4,6,1,0|5,4,3,0,2,1,6|6,5,0,2,1,4,3|6,1,3,5,0,4,2|4,2,6,0,5,3,1|4,5,2,6,0,1,3|3,4,5,2,6,0,1|5,1,4,6,0,3,2|6,0,5,1,4,3,2|2,6,3,1,5,4,0|4,3,5,1,2,6,0|5,2,1,6,4,0,3|0,5,6,4,3,1,2|4,3,1,6,5,0,2|2,5,4,6,1,0,3|6,4,1,0,3,5,2|5,4,1,6,0,2,3|4,5,0,6,2,3,1|2,6,3,5,0,4,1|5,4,2,1,3,0,6|6,4,1,0,5,2,3|6,3,4,0,2,1,5|4,2,1,6,5,3,0|6,1,5,0,4,2,3|2,5,1,6,4,3,0|2,6,4,3,1,0,5|4,5,3,2,0,1,6|4,2,6,1,5,0,3|3,6,1,2,5,4,0|4,2,6,3,0,5,1|3,5,4,6,0,1,2|5,0,6,2,4,3,1|4,3,6,0,5,1,2|3,4,1,6,5,2,0|1,4,6,5,2,3,0|0,5,4,6,3,2,1|1,4,5,6,3,2,0|6,3,2,1,4,0,5|6,3,1,2,5,0,4|6,2,1,5,3,0,4|2,5,6,3,0,4,1|4,1,6,5,0,3,2|3,6,2,0,5,4,1|6,1,2,5,4,0,3|4,6,0,5,2,1,3|6,1,4,0,5,3,2|3,6,1,4,5,0,2|3,5,2,6,1,0,4|6,0,3,4,5,2,1|6,2,4,0,5,1,3|3,4,5,6,1,0,2|0,6,5,4,1,3,2|2,1,6,5,4,3,0|5,3,4,0,2,6,1|1,5,6,2,4,3,0|1,4,6,5,3,0,2|6,0,2,5,4,3,1|3,5,1,4,6,2,0|3,5,1,6,2,4,0|6,4,0,2,3,5,1|6,1,5,3,0,2,4|2,3,6,4,5,1,0|5,6,0,3,2,1,4|6,3,2,4,0,1,5|5,4,2,3,0,1,6|4,2,5,6,0,3,1|2,6,4,1,3,5,0|5,2,4,3,1,0,6|6,4,1,2,0,5,3|4,0,6,5,3,1,2|2,5,3,6,4,0,1|5,3,4,2,0,1,6|5,2,4,3,0,6,1|5,1,3,6,4,0,2|4,3,6,0,2,5,1|4,2,3,6,5,0,1|1,6,4,3,2,5,0|6,2,5,1,0,3,4|6,0,5,3,2,1,4|0,5,6,3,4,2,1|6,5,1,0,3,2,4|6,4,2,1,3,0,5|5,6,1,0,4,3,2|2,6,1,5,4,3,0|4,5,0,6,3,2,1|3,2,5,6,4,1,0|5,2,6,4,0,1,3|6,5,0,1,4,3,2|6,2,1,5,3,4,0|3,6,4,2,0,5,1|4,3,5,6,0,2,1|3,5,6,4,0,1,2|3,4,6,5,0,2,1|5,6,0,3,2,4,1|5,4,0,3,6,2,1|1,6,5,4,2,0,3|5,6,2,1,0,4,3|6,1,4,2,5,3,0|4,3,5,1,6,2,0|6,4,3,0,2,1,5|6,3,4,0,5,1,2|6,2,0,5,4,3,1|5,4,2,1,3,6,0|3,5,6,2,0,4,1|6,3,2,0,5,4,1|2,6,5,3,0,4,1|6,2,5,0,4,1,3|4,3,6,5,0,1,2|4,2,6,3,5,0,1|6,5,1,0,3,4,2|3,5,6,1,2,4,0|5,4,6,0,1,3,2|2,6,3,5,1,4,0|5,3,0,6,4,2,1|6,3,2,5,0,1,4|5,3,1,6,4,0,2|5,6,3,0,2,1,4|5,3,2,6,0,4,1|4,5,3,6,0,1,2|1,5,4,6,3,2,0|2,6,5,3,1,0,4|6,4,0,3,2,5,1|4,2,5,3,6,1,0|3,6,1,4,5,2,0|5,4,1,3,6,0,2|2,6,4,3,1,5,0|4,6,1,3,5,0,2|6,4,0,2,5,3,1|5,1,6,2,4,3,0|5,2,3,6,4,0,1|6,5,0,2,4,1,3|1,5,6,4,2,3,0|5,6,1,3,2,0,4|6,5,1,2,3,0,4|4,3,6,2,0,5,1|5,3,2,1,6,4,0|5,2,6,0,4,3,1|5,3,2,6,1,0,4|5,2,3,6,1,4,0|6,3,2,1,4,5,0|6,5,2,0,1,4,3|4,3,6,2,1,0,5|3,6,5,1,0,4,2|6,4,1,3,0,5,2|3,6,4,1,5,0,2|6,5,0,4,1,2,3|6,5,3,0,1,2,4|1,5,6,4,3,0,2|4,6,1,5,2,0,3|5,3,6,0,4,1,2|5,6,1,3,0,4,2|4,5,1,6,2,3,0|6,2,3,4,1,5,0|2,6,4,3,5,0,1|5,2,4,1,6,3,0|3,5,1,6,4,2,0|4,6,2,5,0,1,3|5,6,3,0,1,4,2|4,5,6,0,3,1,2|6,3,0,4,5,2,1|4,6,2,1,3,5,0|5,0,6,4,2,3,1|5,6,1,2,3,4,0|5,2,6,3,1,0,4|2,6,3,5,4,0,1|6,4,5,0,1,2,3|6,3,1,5,2,0,4|3,1,6,5,4,2,0|5,2,6,3,0,4,1|6,3,5,1,0,2,4|4,6,1,5,0,3,2|5,4,1,2,6,3,0|4,6,3,1,2,0,5|6,4,1,2,3,5,0|6,3,4,2,0,1,5|5,2,4,3,6,0,1|1,6,4,5,2,3,0|3,6,2,5,1,0,4|4,2,5,6,1,3,0|2,4,6,5,3,0,1|6,3,1,4,5,0,2|5,3,6,1,2,0,4|2,6,5,1,3,4,0|3,6,1,5,4,0,2|3,4,2,6,5,1,0|1,6,4,5,3,0,2|5,4,1,3,2,6,0|0,6,5,4,3,1,2|4,3,2,6,1,5,0|3,6,2,4,1,5,0|5,3,4,6,0,1,2|3,6,0,5,4,2,1|4,6,2,3,1,0,5|2,5,4,6,3,0,1|4,3,2,6,5,0,1|4,5,1,3,6,2,0|4,2,5,6,3,0,1|4,6,3,1,0,5,2|3,5,4,2,6,0,1|4,6,5,1,0,2,3|6,1,5,2,4,0,3|4,6,5,0,1,3,2|4,6,1,3,2,5,0|3,6,4,0,5,2,1|6,3,5,0,1,4,2|6,1,5,0,4,3,2|6,2,1,5,4,0,3|6,5,0,3,2,1,4|3,6,2,4,5,0,1|6,4,1,5,0,2,3|5,2,1,6,4,3,0|5,1,6,3,4,0,2|1,5,6,3,4,2,0|2,4,6,5,1,3,0|1,6,3,5,4,2,0|4,5,3,1,2,6,0|3,5,6,2,1,0,4|5,1,6,3,2,4,0|6,2,3,1,5,4,0|3,6,4,1,2,5,0|6,2,3,5,0,4,1|5,3,1,4,6,2,0|3,5,6,1,4,0,2|1,6,5,3,4,0,2|6,1,3,4,5,2,0|4,3,5,2,6,0,1|0,6,5,3,4,2,1|4,5,1,6,3,0,2|4,3,6,1,2,5,0|6,1,5,3,0,4,2|4,6,2,0,5,3,1|3,2,6,5,1,4,0|6,2,4,3,1,0,5|5,4,3,0,2,6,1|5,4,0,6,3,1,2|5,0,4,6,3,2,1|5,2,4,3,1,6,0|5,1,4,6,2,3,0|1,6,4,3,5,2,0|4,6,0,5,3,1,2|3,4,5,2,6,1,0|6,5,1,2,0,4,3|3,4,6,1,5,2,0|4,6,3,0,5,1,2|6,0,4,5,3,1,2|5,4,1,6,2,0,3|6,1,5,2,3,4,0|4,3,5,2,1,6,0|5,1,4,6,3,0,2|4,6,2,1,5,0,3|6,3,1,4,2,5,0|3,4,6,2,1,5,0|4,6,2,3,0,5,1|4,5,6,2,0,1,3|6,5,0,2,3,4,1|5,6,0,2,4,3,1|2,5,4,3,6,1,0|3,5,4,6,0,2,1|6,2,4,1,3,5,0|4,3,6,0,5,2,1|3,6,2,5,0,4,1|3,6,5,0,2,4,1|4,3,2,5,6,1,0|5,4,1,6,0,3,2|5,6,1,4,0,2,3|5,6,2,0,4,1,3|6,4,0,5,2,1,3|6,3,4,0,2,5,1|5,4,3,0,6,1,2|4,2,6,1,5,3,0|3,6,5,0,4,1,2|5,6,4,0,1,2,3|6,2,4,0,5,3,1|3,4,6,2,5,0,1|6,3,5,0,2,1,4|6,2,5,3,0,1,4|6,3,0,5,4,1,2|4,5,3,2,1,0,6|4,0,6,5,3,2,1|2,5,3,6,4,1,0|4,2,6,5,0,3,1|4,1,6,5,2,3,0|3,6,4,2,1,0,5|4,2,3,6,5,1,0|2,5,6,3,4,0,1|4,5,3,2,0,6,1|6,3,2,1,5,0,4|3,5,2,4,6,1,0|2,6,5,0,4,3,1|2,5,6,3,1,4,0|6,2,4,1,5,0,3|6,3,2,4,0,5,1|5,3,4,0,6,2,1|6,4,1,0,5,3,2|6,2,4,3,0,5,1|4,6,5,0,2,1,3|3,4,5,6,2,0,1|5,3,6,2,0,1,4|6,3,2,4,1,0,5|2,3,6,5,4,1,0|6,4,0,5,1,3,2|2,6,5,4,0,1,3|5,0,6,3,4,2,1|6,2,1,4,5,3,0|6,4,0,3,5,1,2|4,6,3,2,0,1,5|4,6,0,3,5,2,1|4,1,5,6,3,2,0|2,5,6,4,0,3,1|6,0,5,2,4,3,1|4,5,6,0,2,3,1|4,3,5,6,1,0,2|6,3,4,1,0,5,2|3,4,6,5,1,0,2|6,0,4,3,5,2,1|5,0,6,4,3,1,2|3,6,2,1,5,4,0|5,4,2,0,6,3,1|4,2,6,5,1,0,3|2,4,6,3,5,1,0|5,1,6,4,2,0,3|6,4,2,1,0,5,3|5,2,3,4,6,1,0|6,2,5,1,3,0,4|4,3,1,6,5,2,0|4,1,6,3,5,2,0|6,1,4,3,2,5,0|4,5,2,3,6,0,1|1,6,5,3,2,4,0|0,5,6,4,3,2,1|6,1,4,5,0,3,2|6,1,2,5,4,3,0|6,4,3,0,1,5,2|5,3,4,1,2,6,0|5,3,6,0,2,4,1|4,1,6,5,3,0,2|2,4,5,6,3,1,0|3,6,1,5,2,4,0|3,6,4,5,0,1,2|6,1,5,4,0,2,3|6,2,3,5,1,0,4|5,4,6,1,0,2,3|2,6,4,1,5,3,0|2,5,4,6,1,3,0|3,4,5,6,1,2,0|5,3,4,1,6,0,2|3,2,6,4,5,1,0|3,5,4,6,1,0,2|6,5,0,3,1,4,2|2,5,6,1,4,3,0|5,1,6,4,0,3,2|6,5,1,3,0,2,4|2,6,5,1,4,0,3|2,5,6,4,1,0,3|2,6,4,5,0,3,1|6,4,2,3,0,1,5|6,5,2,0,3,1,4|6,1,4,3,5,0,2|1,4,6,5,3,2,0|6,0,5,3,2,4,1|1,6,5,2,4,3,0|6,1,3,5,4,0,2|1,6,5,4,0,3,2|4,5,2,6,0,3,1|5,4,3,2,0,1,6|6,1,3,5,2,4,0|5,3,6,1,0,4,2|4,3,6,1,5,0,2|6,0,5,4,1,3,2|5,1,3,6,4,2,0|5,3,2,4,6,0,1|6,5,2,1,0,3,4|6,3,1,2,5,4,0|5,6,0,4,1,3,2|4,6,3,0,2,5,1|0,6,5,4,2,3,1|6,0,3,5,4,2,1|3,5,2,6,1,4,0|5,6,1,2,4,0,3|2,6,4,5,1,0,3|6,3,0,5,2,4,1|4,5,6,1,2,0,3|3,5,6,0,4,2,1|5,2,6,1,3,4,0|5,6,0,3,4,1,2|6,1,5,3,2,0,4|6,4,3,1,0,2,5|6,2,5,0,3,4,1|5,6,2,1,3,0,4|5,4,3,1,0,6,2|5,6,2,3,0,1,4|4,6,0,5,2,3,1|4,5,3,0,6,2,1|5,2,4,6,1,0,3|4,5,2,6,1,0,3|6,1,4,5,2,0,3|6,0,5,4,2,1,3|6,0,4,5,2,3,1|5,2,4,6,0,3,1|4,6,1,2,5,3,0|5,4,2,1,6,0,3|5,1,4,3,6,2,0|5,6,0,4,2,1,3|4,5,2,1,6,3,0|6,3,4,1,2,0,5|6,0,5,3,4,1,2|5,4,2,3,1,0,6|6,2,4,5,0,1,3|0,6,4,5,3,2,1|6,2,3,4,5,0,1|3,6,5,2,0,1,4|3,2,6,5,4,0,1|5,4,6,0,2,1,3|5,3,1,6,2,4,0|5,4,3,1,2,0,6|4,2,6,3,1,5,0|6,4,2,0,5,1,3|6,4,1,2,5,0,3|5,4,2,3,0,6,1|5,2,6,1,4,0,3|3,5,2,6,4,0,1|6,3,1,5,0,4,2|6,5,1,0,4,2,3|5,4,0,6,2,3,1|4,5,6,1,0,3,2|5,3,4,2,1,0,6|3,5,4,2,1,6,0|5,6,3,1,0,2,4|3,5,4,1,6,2,0|6,4,1,3,2,0,5|5,3,4,2,0,6,1|6,4,2,0,3,5,1|6,2,5,1,0,4,3|5,6,2,0,3,4,1|3,6,5,1,2,0,4|5,3,2,4,1,6,0|4,5,2,3,1,6,0|2,6,3,4,5,1,0|5,4,2,6,0,1,3|4,5,3,1,6,0,2|6,4,2,0,5,3,1|6,3,5,2,0,1,4|5,4,1,6,2,3,0|0,6,5,4,3,2,1|5,6,4,0,1,3,2|6,4,1,3,5,0,2|5,4,3,6,0,1,2|4,3,2,6,5,1,0|5,4,3,0,6,2,1|5,3,2,6,4,0,1|6,5,0,4,2,1,3|5,4,6,2,0,1,3|3,6,5,4,0,1,2|4,6,2,3,1,5,0|6,4,0,5,3,1,2|6,2,4,5,0,3,1|6,2,3,4,5,1,0|4,5,6,1,3,0,2|4,6,2,3,5,0,1|3,5,6,2,1,4,0|2,6,4,5,3,0,1|4,5,6,3,0,1,2|3,2,6,5,4,1,0|1,6,5,4,2,3,0|6,3,0,5,4,2,1|3,6,4,2,1,5,0|4,3,6,5,1,0,2|6,3,2,4,5,0,1|6,4,2,5,0,1,3|4,5,2,6,3,0,1|6,2,1,5,4,3,0|4,5,6,2,1,0,3|5,1,4,6,3,2,0|5,3,2,4,6,1,0|6,3,4,5,0,1,2|4,5,3,2,6,0,1|5,2,6,4,1,0,3|3,6,4,5,0,2,1|6,4,3,0,5,1,2|6,1,5,3,4,0,2|5,6,1,3,2,4,0|4,5,3,2,1,6,0|5,4,6,1,0,3,2|5,6,2,1,4,0,3|4,5,6,0,3,2,1|5,1,6,3,4,2,0|6,2,4,3,5,0,1|5,4,2,6,0,3,1|5,4,2,1,6,3,0|3,4,6,2,5,1,0|6,5,2,0,3,4,1|3,6,5,2,0,4,1|1,6,5,3,4,2,0|4,6,5,2,0,1,3|3,5,2,6,4,1,0|6,4,0,5,2,3,1|3,6,5,0,4,2,1|4,3,6,5,0,2,1|5,2,6,4,0,3,1|4,2,6,5,1,3,0|2,6,3,5,4,1,0|5,6,3,1,0,4,2|5,2,3,6,4,1,0|6,4,2,1,5,0,3|5,1,6,4,2,3,0|5,2,6,3,4,0,1|4,6,1,5,2,3,0|3,6,5,1,4,0,2|6,0,5,4,3,1,2|6,4,1,5,2,0,3|5,6,2,0,4,3,1|6,4,2,3,0,5,1|5,6,3,1,2,0,4|6,4,1,5,0,3,2|5,1,6,4,3,0,2|4,5,3,6,1,0,2|6,3,2,4,1,5,0|6,5,1,3,2,0,4|6,3,2,5,0,4,1|5,3,4,2,1,6,0|3,6,1,5,4,2,0|6,3,4,1,2,5,0|6,5,2,1,0,4,3|6,5,0,2,4,3,1|5,3,4,6,1,0,2|5,2,4,3,6,1,0|4,6,1,5,3,0,2|5,6,2,3,1,0,4|2,6,5,1,4,3,0|6,1,4,5,3,0,2|6,1,4,5,2,3,0|5,3,6,1,4,0,2|5,6,1,3,4,0,2|3,6,5,2,1,0,4|6,5,1,4,0,2,3|1,6,4,5,3,2,0|6,2,5,3,0,4,1|5,2,6,3,1,4,0|5,4,2,3,6,0,1|5,2,6,1,4,3,0|4,6,3,1,2,5,0|6,5,3,1,0,2,4|3,6,5,1,2,4,0|5,6,4,0,2,1,3|6,3,4,2,0,5,1|6,5,1,3,0,4,2|5,4,2,3,1,6,0|4,2,6,3,5,1,0|4,3,6,2,5,0,1|4,3,6,2,1,5,0|6,5,1,2,4,0,3|2,6,4,3,5,1,0|6,2,3,5,1,4,0|5,3,6,1,2,4,0|6,3,2,5,1,0,4|6,3,4,0,5,2,1|6,5,0,3,2,4,1|3,4,6,5,2,0,1|3,5,6,4,0,2,1|6,5,0,4,1,3,2|5,3,4,2,6,0,1|4,2,6,5,3,0,1|6,5,1,0,4,3,2|6,3,1,5,2,4,0|6,2,5,0,4,3,1|5,6,0,4,3,1,2|6,1,5,4,2,0,3|5,4,6,0,3,1,2|5,3,4,6,0,2,1|6,2,5,1,3,4,0|4,6,5,1,2,0,3|5,6,1,2,4,3,0|5,4,3,2,0,6,1|4,6,3,2,1,0,5|6,4,2,3,1,0,5|2,5,6,4,1,3,0|6,3,1,4,5,2,0|4,1,6,5,3,2,0|2,5,4,6,3,1,0|4,3,6,1,5,2,0|6,2,5,3,1,0,4|5,6,2,3,0,4,1|4,5,6,1,2,3,0|6,2,4,5,1,0,3|5,4,1,6,3,0,2|2,5,6,4,3,0,1|5,6,3,0,4,1,2|4,6,2,5,0,3,1|4,6,5,0,2,3,1|3,6,2,5,1,4,0|6,4,5,0,2,1,3|4,2,5,6,3,1,0|6,5,2,0,4,1,3|6,2,4,3,1,5,0|4,6,0,5,3,2,1|5,4,3,1,2,6,0|5,3,4,1,6,2,0|6,5,3,0,1,4,2|6,2,5,1,4,0,3|5,4,0,6,3,2,1|5,4,6,1,2,0,3|5,6,2,1,3,4,0|6,3,5,0,2,4,1|4,5,2,6,1,3,0|5,6,0,3,4,2,1|5,3,6,4,0,1,2|4,6,2,1,5,3,0|6,2,5,4,0,1,3|5,6,3,0,2,4,1|3,5,6,2,4,0,1|3,5,4,6,1,2,0|5,3,6,2,0,4,1|6,3,1,5,4,0,2|6,5,1,2,3,4,0|6,4,3,0,2,5,1|2,6,5,4,1,0,3|3,6,4,2,5,0,1|5,3,1,6,4,2,0|3,6,2,4,5,1,0|6,4,5,1,0,2,3|6,3,5,1,0,4,2|5,6,1,4,2,0,3|6,5,3,0,2,1,4|6,3,4,2,1,0,5|2,5,6,3,4,1,0|5,0,6,4,3,2,1|3,5,6,1,4,2,0|5,2,4,6,1,3,0|4,6,2,5,1,0,3|3,6,4,5,1,0,2|4,6,3,0,5,2,1|4,5,6,2,0,3,1|4,5,3,1,6,2,0|6,4,3,2,0,1,5|5,6,2,4,0,1,3|5,6,4,1,0,2,3|2,6,5,4,0,3,1|1,6,5,4,3,0,2|6,4,5,0,1,3,2|6,4,1,3,2,5,0|6,1,4,3,5,2,0|5,4,3,1,6,0,2|5,4,1,3,6,2,0|4,6,1,3,5,2,0|5,6,3,2,0,1,4|6,5,0,3,4,1,2|4,6,5,0,3,1,2|6,0,5,4,2,3,1|4,5,3,6,0,2,1|6,3,4,1,5,0,2|4,6,3,1,5,0,2|6,4,1,2,5,3,0|6,3,5,1,2,0,4|5,3,6,2,1,0,4|3,4,5,6,2,1,0|6,4,2,1,3,5,0|2,6,5,3,1,4,0|6,1,3,5,4,2,0|4,6,3,2,0,5,1|5,6,0,4,2,3,1|4,6,3,5,0,1,2|6,4,3,1,0,5,2|6,4,3,1,2,0,5|5,3,6,0,4,2,1|2,4,6,5,3,1,0|4,5,1,6,3,2,0|4,5,2,3,6,1,0|6,5,2,1,3,0,4|3,6,2,5,4,0,1|4,3,5,6,1,2,0|5,4,2,6,1,0,3|6,1,5,4,0,3,2|6,3,5,0,4,1,2|3,4,6,5,1,2,0|4,6,5,1,0,3,2|3,6,4,1,5,2,0|6,1,5,2,4,3,0|3,5,4,6,2,0,1|6,1,5,3,2,4,0|2,6,5,3,4,0,1|6,3,2,1,5,4,0|6,5,2,3,0,1,4|6,4,0,3,5,2,1|2,6,4,5,1,3,0|4,3,5,2,6,1,0|4,3,5,6,2,0,1|1,5,6,4,3,2,0|6,0,4,5,3,2,1|5,2,4,6,3,0,1|3,5,4,2,6,1,0|5,6,1,4,0,3,2|6,2,3,5,4,0,1|6,2,4,1,5,3,0|5,4,6,0,2,3,1|6,5,4,0,1,2,3|3,5,6,4,1,0,2|5,4,3,2,1,0,6|5,3,2,6,1,4,0|6,0,5,3,4,2,1|6,5,1,3,2,4,0|6,0,5,4,3,2,1|4,5,6,3,0,2,1|6,5,3,2,0,1,4|5,3,4,2,6,1,0|6,2,5,3,4,0,1|6,2,4,5,1,3,0|6,5,2,3,1,0,4|3,6,2,5,4,1,0|5,6,3,4,0,1,2|6,2,4,5,3,0,1|6,4,3,0,5,2,1|6,4,5,1,2,0,3|4,5,6,2,1,3,0|6,5,0,4,3,1,2|6,5,4,0,2,1,3|5,6,2,1,4,3,0|4,5,6,2,3,0,1|6,3,5,2,0,4,1|6,5,0,4,2,3,1|6,4,1,3,5,2,0|5,3,6,1,4,2,0|6,4,5,0,3,1,2|6,4,3,1,5,0,2|2,6,4,5,3,1,0|5,6,1,4,3,0,2|5,4,3,6,1,0,2|6,2,5,1,4,3,0|4,5,3,6,2,0,1|6,5,1,4,2,0,3|6,3,5,1,2,4,0|6,5,3,0,2,4,1|6,5,3,1,2,0,4|6,4,3,5,0,1,2|4,6,3,5,0,2,1|5,6,2,4,1,0,3|6,5,3,1,0,4,2|6,5,0,3,4,2,1|6,2,4,3,5,1,0|6,5,1,3,4,0,2|5,4,3,1,6,2,0|3,5,6,4,1,2,0|4,6,3,5,1,0,2|6,3,5,0,4,2,1|4,6,3,2,5,0,1|5,4,2,6,1,3,0|5,6,4,2,0,1,3|5,3,6,2,4,0,1|5,4,3,2,1,6,0|6,5,4,1,0,2,3|6,5,2,3,0,4,1|5,2,4,6,3,1,0|6,4,2,5,1,0,3|6,2,3,5,4,1,0|6,4,3,2,0,5,1|4,6,5,2,1,0,3|5,4,6,2,1,0,3|4,6,3,1,5,2,0|6,3,5,2,1,0,4|5,4,6,1,2,3,0|6,3,1,5,4,2,0|2,6,5,4,3,0,1|4,6,5,2,0,3,1|6,5,1,4,0,3,2|5,3,2,6,4,1,0|5,4,6,2,0,3,1|5,6,0,4,3,2,1|5,6,4,0,3,1,2|6,4,2,3,1,5,0|5,6,2,3,1,4,0|6,4,3,2,1,0,5|4,5,3,2,6,1,0|6,4,0,5,3,2,1|3,6,4,2,5,1,0|5,4,3,2,6,0,1|6,5,2,1,3,4,0|5,3,6,4,1,0,2|4,5,2,6,3,1,0|6,5,4,0,1,3,2|6,5,3,0,4,1,2|6,4,5,1,0,3,2|4,6,2,5,1,3,0|5,4,2,6,3,0,1|3,6,5,1,4,2,0|6,3,5,1,4,0,2|4,6,2,5,3,0,1|4,5,3,6,1,2,0|5,2,6,4,3,0,1|6,4,5,2,0,1,3|6,3,4,2,1,5,0|5,3,6,2,1,4,0|6,3,2,5,4,0,1|5,6,4,1,2,0,3|6,1,5,3,4,2,0|3,6,4,5,2,0,1|5,6,4,0,2,3,1|4,2,6,5,3,1,0|2,5,6,4,3,1,0|4,6,5,1,3,0,2|2,6,5,3,4,1,0|5,6,1,4,2,3,0|5,4,6,1,3,0,2|6,3,2,4,5,1,0|5,4,1,6,3,2,0|6,1,5,4,2,3,0|1,6,5,4,3,2,0|5,1,6,4,3,2,0|6,4,1,5,2,3,0|4,6,1,5,3,2,0|5,6,3,0,4,2,1|5,3,4,6,1,2,0|4,6,5,0,3,2,1|6,5,2,1,4,0,3|5,6,3,1,2,4,0|5,2,6,3,4,1,0|5,4,6,0,3,2,1|6,4,2,3,5,0,1|4,6,2,3,5,1,0|5,4,3,6,0,2,1|5,6,1,3,4,2,0|3,5,4,6,2,1,0|6,4,1,5,3,0,2|5,4,2,3,6,1,0|6,4,3,1,2,5,0|6,3,4,1,5,2,0|6,2,5,4,1,0,3|5,6,3,2,1,0,4|4,3,6,2,5,1,0|6,1,5,4,3,0,2|6,4,2,1,5,3,0|5,6,3,2,0,4,1|6,4,5,0,2,3,1|4,5,6,1,3,2,0|2,6,5,4,1,3,0|4,3,6,5,2,0,1|6,2,5,4,0,3,1|3,6,5,2,4,0,1|4,3,6,5,1,2,0|6,3,4,2,5,0,1|6,5,2,0,4,3,1|5,2,6,4,1,3,0|3,5,6,4,2,0,1|6,3,4,5,1,0,2|3,6,5,4,0,2,1|5,6,3,1,4,0,2|3,4,6,5,2,1,0|5,6,4,1,0,3,2|3,6,5,4,1,0,2|5,3,4,6,2,0,1|3,6,5,2,1,4,0|4,6,5,1,2,3,0|4,5,6,3,1,0,2|5,6,2,4,0,3,1|6,4,2,5,0,3,1|4,6,5,3,0,1,2|6,2,5,3,1,4,0|5,4,6,3,0,1,2|5,6,2,3,4,0,1|6,3,4,5,0,2,1|6,3,2,5,1,4,0|4,3,5,6,2,1,0|6,3,5,4,0,1,2|3,5,6,2,4,1,0|3,6,4,5,1,2,0|6,5,2,4,0,1,3|5,3,6,4,0,2,1|6,1,4,5,3,2,0|6,5,1,2,4,3,0|4,6,3,2,1,5,0|5,6,4,2,1,0,3|5,6,2,4,1,3,0|6,4,1,5,3,2,0|6,4,5,0,3,2,1|6,1,5,4,3,2,0|5,6,4,2,0,3,1|6,4,2,3,5,1,0|5,4,3,2,6,1,0|4,3,6,5,2,1,0|6,5,2,1,4,3,0|6,5,4,0,3,1,2|6,5,3,0,4,2,1|5,6,3,1,4,2,0|3,6,5,4,2,0,1|6,3,5,1,4,2,0|5,6,4,1,2,3,0|6,5,2,4,1,0,3|6,2,5,4,3,0,1|6,5,4,1,0,3,2|3,6,5,2,4,1,0|5,6,3,4,0,2,1|6,3,4,2,5,1,0|3,5,6,4,2,1,0|5,6,1,4,3,2,0|5,3,4,6,2,1,0|5,6,4,1,3,0,2|6,4,5,3,0,1,2|4,6,5,3,0,2,1|5,4,6,3,0,2,1|5,6,2,3,4,1,0|6,3,5,4,0,2,1|5,6,4,0,3,2,1|6,4,3,2,1,5,0|5,4,3,6,2,0,1|5,3,6,4,2,0,1|6,2,5,3,4,1,0|6,4,3,5,1,0,2|6,4,3,1,5,2,0|6,2,4,5,3,1,0|2,6,5,4,3,1,0|6,5,3,1,4,0,2|6,5,0,4,3,2,1|5,6,3,2,4,0,1|6,5,1,4,2,3,0|4,5,6,2,3,1,0|6,3,5,2,4,0,1|6,5,3,1,2,4,0|5,6,3,4,1,0,2|4,6,5,2,1,3,0|5,6,3,2,1,4,0|5,4,6,2,1,3,0|6,5,2,3,1,4,0|6,5,2,3,4,0,1|4,5,3,6,2,1,0|5,6,2,4,3,0,1|6,3,4,5,2,0,1|6,4,3,5,0,2,1|5,3,6,4,1,2,0|5,4,3,6,1,2,0|5,6,4,3,0,1,2|4,6,3,5,2,0,1|3,6,5,4,1,2,0|4,5,6,3,2,0,1|6,5,4,2,0,1,3|6,4,3,2,5,0,1|4,6,3,2,5,1,0|4,5,6,3,1,2,0|5,3,6,2,4,1,0|6,5,3,4,0,1,2|6,5,1,3,4,2,0|6,5,4,1,2,0,3|6,5,3,2,0,4,1|6,4,5,2,1,0,3|6,3,4,5,1,2,0|4,6,5,2,3,0,1|5,4,6,2,3,0,1|6,3,2,5,4,1,0|6,4,5,2,0,3,1|6,5,2,4,0,3,1|4,6,5,3,1,0,2|5,4,6,3,1,0,2|6,3,5,4,1,0,2|6,4,5,1,2,3,0|6,5,3,2,1,0,4|6,4,2,5,1,3,0|6,5,1,4,3,0,2|6,5,4,0,2,3,1|6,4,5,1,3,0,2|5,4,2,6,3,1,0|4,6,5,1,3,2,0|6,4,2,5,3,0,1|4,6,2,5,3,1,0|5,4,6,1,3,2,0|5,2,6,4,3,1,0|6,2,5,4,1,3,0|6,3,5,2,1,4,0|3,6,4,5,2,1,0|4,6,3,5,1,2,0|6,4,5,1,3,2,0|6,4,5,3,0,2,1|6,4,2,5,3,1,0|6,5,3,2,1,4,0|6,2,5,4,3,1,0|6,4,3,5,1,2,0|5,4,3,6,2,1,0|5,6,4,1,3,2,0|4,6,5,3,1,2,0|6,5,3,2,4,0,1|6,3,5,2,4,1,0|6,5,3,4,0,2,1|6,4,5,3,1,0,2|6,3,5,4,1,2,0|6,5,2,4,3,0,1|6,4,3,5,2,0,1|6,5,4,1,2,3,0|6,4,5,2,3,0,1|5,6,3,2,4,1,0|6,5,4,2,1,0,3|5,6,2,4,3,1,0|4,6,5,2,3,1,0|6,5,2,3,4,1,0|6,5,4,1,3,0,2|6,5,1,4,3,2,0|5,6,4,2,3,0,1|5,6,4,2,1,3,0|6,5,3,1,4,2,0|6,5,4,3,0,1,2|6,4,5,2,1,3,0|6,5,4,2,0,3,1|6,3,4,5,2,1,0|4,6,5,3,2,0,1|5,4,6,3,1,2,0|5,6,3,4,2,0,1|5,4,6,3,2,0,1|3,6,5,4,2,1,0|5,6,4,3,1,0,2|4,6,3,5,2,1,0|6,5,3,4,1,0,2|6,3,5,4,2,0,1|5,6,3,4,1,2,0|6,5,4,0,3,2,1|6,5,2,4,1,3,0|5,4,6,2,3,1,0|4,5,6,3,2,1,0|5,3,6,4,2,1,0|5,6,4,3,0,2,1|6,4,3,2,5,1,0|6,5,4,3,0,2,1|6,5,4,2,1,3,0|5,6,3,4,2,1,0|6,4,3,5,2,1,0|6,4,5,3,2,0,1|5,4,6,3,2,1,0|6,3,5,4,2,1,0|6,5,4,1,3,2,0|5,6,4,2,3,1,0|6,4,5,2,3,1,0|6,5,4,3,1,0,2|5,6,4,3,2,0,1|6,5,4,2,3,0,1|5,6,4,3,1,2,0|4,6,5,3,2,1,0|6,5,3,2,4,1,0|6,4,5,3,1,2,0|6,5,2,4,3,1,0|6,5,3,4,2,0,1|6,5,3,4,1,2,0|6,5,4,3,1,2,0|6,5,4,2,3,1,0|5,6,4,3,2,1,0|6,4,5,3,2,1,0|6,5,3,4,2,1,0|6,5,4,3,2,0,1|6,5,4,3,2,1,0
1151596001340 0,2,1,3,4,5,6|0,1,2,3,5,4,6|1,0,2,3,4,5,6|1,2,0,3,4,5,6|2,0,1,3,4,5,6|1,0,2,3,5,4,6|0,2,1,3,5,4,6|1,2,0,3,5,4,6|2,0,1,3,5,4,6|2,1,0,3,4,5,6|2,1,0,3,5,4,6
1134281914428 0,2,1,3,4,5,6|1,0,2,3,4,5,6|0,1,2,3,5,4,6|0,1,2,4,3,6,5|0,2,1,4,3,6,5|1,0,2,4,3,6,5|1,0,2,3,5,4,6|0,1,2,5,3,6,4|2,0,1,3,4,5,6|1,2,0,3,4,5,6|0,1,2,4,6,3,5|0,2,1,3,5,4,6|1,2,0,3,5,4,6|0,1,2,5,6,3,4|0,2,1,5,3,6,4|2,0,1,3,5,4,6|0,2,1,4,6,3,5|0,1,2,6,4,5,3|2,1,0,3,4,5,6|2,0,1,4,3,6,5|1,0,2,5,3,6,4|1,2,0,4,3,6,5|1,0,2,4,6,3,5|1,0,2,6,4,5,3|2,0,1,4,6,3,5|1,2,0,4,6,3,5|0,2,1,6,4,5,3|0,2,1,5,6,3,4|2,0,1,5,3,6,4|2,1,0,4,3,6,5|2,1,0,3,5,4,6|0,1,2,6,5,4,3|1,2,0,5,3,6,4|1,0,2,5,6,3,4|2,0,1,5,6,3,4|1,0,2,6,5,4,3|2,1,0,5,3,6,4|1,2,0,6,4,5,3|0,2,1,6,5,4,3|1,2,0,5,6,3,4|2,1,0,4,6,3,5|2,0,1,6,4,5,3|2,1,0,6,4,5,3|1,2,0,6,5,4,3|2,1,0,5,6,3,4|2,0,1,6,5,4,3|2,1,0,6,5,4,3
1151864436796 0,1,2,4,3,5,6|0,1,2,3,4,6,5|1,0,2,3,4,5,6|0,2,1,3,4,5,6|0,1,2,4,3,6,5|1,0,2,3,4,6,5|2,0,1,3,4,5,6|0,2,1,4,3,5,6|1,2,0,3,4,5,6|0,2,1,3,4,6,5|1,0,2,4,3,5,6|0,2,1,4,3,6,5|1,2,0,3,4,6,5|2,0,1,4,3,5,6|1,2,0,4,3,5,6|2,0,1,3,4,6,5|1,0,2,4,3,6,5|2,1,0,3,4,5,6|2,1,0,3,4,6,5|2,0,1,4,3,6,5|1,2,0,4,3,6,5|2,1,0,4,3,5,6|2,1,0,4,3,6,5
1151998654524 0,1,2,3,5,4,6|0,1,2,4,3,5,6|0,1,2,3,4,6,5|1,0,2,3,4,5,6|0,2,1,3,4,5,6|0,1,2,3,5,6,4|0,1,2,3,6,4,5|1,0,2,3,5,4,6|0,1,2,4,3,6,5|0,2,1,3,4,6,5|2,0,1,3,4,5,6|0,2,1,4,3,5,6|1,2,0,3,4,5,6|0,1,2,4,5,3,6|0,2,1,3,5,4,6|1,0,2,3,4,6,5|0,1,2,5,3,4,6|1,0,2,4,3,5,6|1,2,0,3,4,6,5|1,2,0,3,5,4,6|2,0,1,3,4,6,5|1,0,2,4,3,6,5|0,2,1,4,5,3,6|0,2,1,3,6,4,5|2,0,1,4,3,5,6|0,1,2,5,4,3,6|1,2,0,4,3,5,6|1,0,2,4,5,3,6|0,2,1,4,3,6,5|1,0,2,5,3,4,6|0,1,2,3,6,5,4|1,0,2,3,5,6,4|2,0,1,3,5,4,6|0,1,2,4,5,6,3|0,1,2,4,6,3,5|0,1,2,5,3,6,4|0,2,1,5,3,4,6|1,0,2,3,6,4,5|0,1,2,6,3,4,5|2,1,0,3,4,5,6|0,2,1,3,5,6,4|1,2,0,5,3,4,6|1,0,2,6,3,4,5|0,1,2,5,4,6,3|0,2,1,4,5,6,3|0,2,1,5,4,3,6|1,0,2,5,3,6,4|1,2,0,4,3,6,5|2,0,1,4,5,3,6|1,0,2,3,6,5,4|0,2,1,4,6,3,5|0,1,2,6,3,5,4|0,1,2,4,6,5,3|2,0,1,3,5,6,4|0,1,2,6,4,3,5|0,2,1,6,3,4,5|1,2,0,4,5,3,6|1,2,0,3,6,4,5|2,1,0,4,3,5,6|0,1,2,5,6,3,4|2,1,0,3,4,6,5|0,2,1,5,3,6,4|2,1,0,3,5,4,6|2,0,1,3,6,4,5|0,2,1,3,6,5,4|2,0,1,5,3,4,6|1,0,2,4,5,6,3|1,0,2,5,4,3,6|1,2,0,3,5,6,4|2,0,1,4,3,6,5|1,0,2,4,6,3,5|2,1,0,3,6,4,5|2,0,1,5,3,6,4|1,2,0,3,6,5,4|1,0,2,5,4,6,3|1,2,0,4,5,6,3|2,0,1,3,6,5,4|2,1,0,4,3,6,5|0,1,2,6,5,3,4|1,0,2,6,3,5,4|0,2,1,5,6,3,4|1,0,2,4,6,5,3|1,2,0,5,4,3,6|0,1,2,6,4,5,3|0,2,1,5,4,6,3|2,1,0,4,5,3,6|1,0,2,6,4,3,5|1,2,0,4,6,3,5|2,0,1,4,5,6,3|2,0,1,5,4,3,6|2,1,0,5,3,4,6|0,1,2,5,6,4,3|0,2,1,6,3,5,4|0,2,1,4,6,5,3|2,1,0,3,5,6,4|2,0,1,4,6,3,5|0,2,1,6,4,3,5|2,0,1,6,3,4,5|1,2,0,6,3,4,5|1,2,0,5,3,6,4|1,0,2,5,6,3,4|2,1,0,4,5,6,3|2,0,1,6,3,5,4|2,0,1,4,6,5,3|0,2,1,5,6,4,3|2,1,0,4,6,3,5|2,1,0,6,3,4,5|1,2,0,6,4,3,5|0,2,1,6,4,5,3|1,2,0,5,4,6,3|1,0,2,5,6,4,3|1,2,0,6,3,5,4|1,0,2,6,4,5,3|1,2,0,4,6,5,3|2,1,0,3,6,5,4|0,2,1,6,5,3,4|2,1,0,5,3,6,4|2,0,1,6,4,3,5|2,0,1,5,6,3,4|1,0,2,6,5,3,4|0,1,2,6,5,4,3|2,0,1,5,4,6,3|1,2,0,5,6,3,4|2,1,0,5,4,3,6|2,1,0,5,6,3,4|1,0,2,6,5,4,3|2,0,1,5,6,4,3|1,2,0,5,6,4,3|1,2,0,6,4,5,3|2,0,1,6,5,3,4|2,1,0,6,4,3,5|2,1,0,6,3,5,4|1,2,0,6,5,3,4|0,2,1,6,5,4,3|2,1,0,5,4,6,3|2,1,0,4,6,5,3|2,0,1,6,4,5,3|2,1,0,6,5,3,4|2,1,0,5,6,4,3|1,2,0,6,5,4,3|2,0,1,6,5,4,3|2,1,0,6,4,5,3|2,1,0,6,5,4,3
18127282217 0,1,3,2,4,5,6|1,0,2,3,5,4,6|1,0,3,2,5,4,6
1117638905905 0,1,3,2,4,5,6
1151998648361 0,1,3,2,4,5,6|1,0,2,3,5,4,6|1,0,3,2,5,4,6
1151728102449 0,1,3,2,4,5,6
1151863381048 0,1,3,2,4,5,6
52486501428 0,2,1,3,4,5,6|0,1,2,3,4,6,5|0,2,1,3,4,6,5
1151998129204 0,2,1,3,4,5,6|0,1,2,3,4,6,5|0,2,1,3,4,6,5
1151592835083 1,0,3,2,5,4,6|0,1,4,5,2,3,6|1,0,5,4,3,2,6
1151058073628 1,0,2,3,4,6,5|0,2,1,3,5,4,6|2,0,1,3,5,6,4|1,2,0,3,6,4,5|2,1,0,3,6,5,4
1151996020755 0,2,1,4,3,5,6
1134550347828 1,0,2,4,3,5,6
1134281908237 1,0,2,5,6,3,4|0,1,2,4,3,6,5|1,0,2,6,5,4,3
1151864426517 1,0,2,4,3,6,5
1134682455096 0,1,3,2,5,4,6
1151863909420 0,2,1,4,3,5,6
1151862324280 0,2,1,3,4,6,5|0,1,3,2,5,4,6|0,2,3,1,6,4,5|0,3,1,2,5,6,4|0,3,2,1,6,5,4
52486498355 0,1,2,3,4,6,5|1,0,3,2,4,5,6|0,2,1,4,3,5,6|0,2,1,4,3,6,5|1,0,3,2,4,6,5|1,3,0,4,2,5,6|2,0,4,1,3,5,6|3,1,4,0,2,5,6|1,3,0,4,2,6,5|2,4,0,3,1,5,6|2,0,4,1,3,6,5|3,4,1,2,0,5,6|4,2,3,0,1,5,6|3,1,4,0,2,6,5|2,4,0,3,1,6,5|3,4,1,2,0,6,5|4,2,3,0,1,6,5|4,3,2,1,0,5,6|4,3,2,1,0,6,5
1151998126131 0,1,2,3,4,6,5|1,0,3,2,4,5,6|0,2,1,4,3,5,6|0,2,1,4,3,6,5|1,0,3,2,4,6,5|1,3,0,4,2,5,6|2,0,4,1,3,5,6|3,1,4,0,2,5,6|1,3,0,4,2,6,5|2,4,0,3,1,5,6|2,0,4,1,3,6,5|3,4,1,2,0,5,6|4,2,3,0,1,5,6|3,1,4,0,2,6,5|2,4,0,3,1,6,5|3,4,1,2,0,6,5|4,2,3,0,1,6,5|4,3,2,1,0,5,6|4,3,2,1,0,6,5
1134549822492 0,2,1,4,3,5,6
1151993934886 0,1,2,3,5,4,6
52487026738 0,1,2,4,3,5,6|0,1,2,3,4,6,5|0,1,2,4,3,6,5
1151998654514 0,1,2,4,3,5,6|0,1,2,3,4,6,5|0,1,2,4,3,6,5
1151996557362 0,1,2,4,3,5,6
1151726023732 
1151997598776 0,2,1,3,5,4,6
1151863380011 0,4,2,5,1,3,6|2,3,0,1,5,4,6|1,0,3,2,4,5,6|2,5,0,4,3,1,6|4,0,5,2,1,3,6|3,2,1,0,5,4,6|1,4,3,5,0,2,6|5,2,4,0,3,1,6|4,1,5,3,0,2,6|3,5,1,4,2,0,6|5,3,4,1,2,0,6
1151861803027 0,2,1,4,3,5,6
1151862333481 1,0,3,2,5,4,6|2,3,0,1,4,5,6|3,2,1,0,5,4,6
1151722865682 
1151727067154 
51949619248 
1151461247024 
1151460722728 
1151998124068 
1117366280232 
1151729152048 
1134682452001 0,1,3,2,5,4,6
1151861804080 0,2,1,4,3,5,6
35033984048 0,3,4,1,2,6,5|0,2,1,4,3,5,6|0,4,3,2,1,6,5
1134147168268 0,2,1,4,3,6,5
1151595468820 
1134279800880 0,2,1,4,3,6,5
1151863371816 
1117235197992 
1151862321185 0,1,3,2,5,4,6
1151996021808 0,2,1,4,3,5,6
52350695472 0,1,2,4,3,5,6|0,2,1,3,4,6,5|0,2,1,4,3,6,5
1151863908364 0,1,2,3,4,6,5|0,2,1,4,3,5,6|0,2,1,4,3,6,5
1151996540976 0,1,2,4,3,5,6|0,2,1,3,4,6,5|0,2,1,4,3,6,5
1151862323248 0,1,2,4,3,5,6|0,2,1,3,4,6,5|0,2,1,4,3,6,5
1151593887792 
1134545611824 0,3,4,1,2,6,5|0,2,1,4,3,5,6|0,4,3,2,1,6,5
1151592835082 1,0,3,2,5,4,6|0,1,4,5,2,3,6|1,0,5,4,3,2,6
1151725472816 0,1,3,2,4,6,5
1151996026886 
1134281908236 1,0,2,5,6,3,4|0,1,2,4,3,6,5|1,0,2,6,5,4,3
1151864426516 1,0,2,4,3,6,5
1151725487124 1,0,3,2,4,6,5
1134281902104 1,0,2,4,3,6,5|0,1,2,6,4,5,3|0,1,2,3,5,4,6|1,0,2,5,3,6,4|1,0,2,4,6,3,5|0,1,2,6,5,4,3|1,0,2,5,6,3,4
1151864430604 0,1,2,4,3,5,6|0,1,2,3,4,6,5|0,1,2,4,3,6,5
1151998648332 1,0,2,5,6,3,4|0,1,2,4,3,5,6|0,1,2,3,4,6,5|0,1,2,4,3,6,5|1,0,2,5,6,4,3|1,0,2,6,5,3,4|1,0,2,6,5,4,3
1134413490200 
1151726536722 
1134682464296 1,0,3,2,5,4,6
1151321268264 1,0,3,2,5,4,6
34765555760 0,2,1,4,3,6,5
1117502070796 
52484384816 0,2,1,4,3,6,5
1151996012592 0,2,1,4,3,6,5
1134277183536 0,2,1,4,3,6,5
1151862853644 
1134409288720 0,2,1,4,3,5,6
1151592309764 
1151594418180 0,2,1,3,5,4,6
1151053862944 0,2,1,3,5,4,6
1134812992544 0,2,1,3,5,4,6
1134682452000 0,1,3,2,5,4,6
1151861804064 0,2,1,4,3,5,6|0,1,3,2,5,4,6|0,2,4,1,5,3,6|0,3,1,5,2,4,6|0,3,5,1,4,2,6|0,4,2,5,1,3,6|0,4,5,2,3,1,6|0,5,3,4,1,2,6|0,5,4,3,2,1,6
1134545610784 0,2,1,4,3,5,6
1100186411016 0,1,3,2,4,6,5
1151859183618 
1151863900168 
1117638379528 
1151998117904 
1134680363024 
1151862321184 0,1,3,2,5,4,6
1134545611808 0,2,1,4,3,5,6
1151861273632 
1151862337568 0,1,3,2,5,4,6
1134141386784 0,1,3,2,5,4,6
1151590752264 0,1,3,2,4,6,5
1134009786384 1,0,2,3,4,5,6
1151592308744 0,1,3,2,4,5,6|1,0,2,3,5,4,6|1,0,3,2,5,4,6
1134009786372 
1151592308740 
52345978896 1,0,2,3,4,6,5
1151857606672 1,0,2,3,4,6,5
1134815092744 1,0,2,3,5,4,6
1151994961928 1,0,2,3,5,4,6|0,2,1,3,4,6,5|1,2,0,3,5,6,4|2,0,1,3,6,4,5|2,1,0,3,6,5,4
1151588638728 1,0,2,3,5,4,6
1116829925380 0,2,1,3,4,5,6
1151323881476 0,2,1,3,4,5,6
1134278230032 0,2,1,3,4,5,6
1151860752392 0,2,1,3,4,5,6
34768699408 1,0,2,4,3,6,5
1117502062600 
1151861800976 
52485439504 0,1,2,4,3,5,6|1,0,2,3,4,6,5|1,0,2,4,3,6,5
1151997067280 0,1,2,4,3,5,6|1,0,2,3,4,6,5|1,0,2,4,3,6,5
1134280327184 1,0,2,4,3,6,5
52349117472 0,1,2,4,3,5,6
1117502066720 0,2,1,3,4,5,6
1151862853664 0,1,3,2,4,5,6
1151860745248 0,1,2,4,3,5,6
34768707632 1,0,2,3,4,5,6|0,2,1,3,4,5,6|0,1,2,4,3,6,5|1,0,2,4,3,6,5|0,2,1,4,3,6,5|2,0,1,3,4,5,6|1,2,0,3,4,5,6|2,0,1,4,3,6,5|1,2,0,4,3,6,5|2,1,0,3,4,5,6|2,1,0,4,3,6,5
52351229992 0,2,1,3,4,5,6|0,1,3,2,4,5,6|0,3,1,2,4,5,6|0,2,3,1,4,5,6|0,3,2,1,4,5,6
1151862857768 0,2,1,3,4,5,6|0,1,3,2,4,5,6|0,3,1,2,4,5,6|0,2,3,1,4,5,6|0,3,2,1,4,5,6
52485447728 0,1,2,4,3,5,6|0,1,2,3,4,6,5|1,0,2,3,4,5,6|0,2,1,3,4,5,6|0,1,2,4,3,6,5|1,0,2,3,4,6,5|2,0,1,3,4,5,6|0,2,1,4,3,5,6|1,2,0,3,4,5,6|0,2,1,3,4,6,5|1,0,2,4,3,5,6|0,2,1,4,3,6,5|1,2,0,3,4,6,5|2,0,1,4,3,5,6|1,2,0,4,3,5,6|2,0,1,3,4,6,5|1,0,2,4,3,6,5|2,1,0,3,4,5,6|2,1,0,3,4,6,5|2,0,1,4,3,6,5|1,2,0,4,3,6,5|2,1,0,4,3,5,6|2,1,0,4,3,6,5
1151997075504 0,1,2,4,3,5,6|0,1,2,3,4,6,5|1,0,2,3,4,5,6|0,2,1,3,4,5,6|0,1,2,4,3,6,5|1,0,2,3,4,6,5|2,0,1,3,4,5,6|0,2,1,4,3,5,6|1,2,0,3,4,5,6|0,2,1,3,4,6,5|1,0,2,4,3,5,6|0,2,1,4,3,6,5|1,2,0,3,4,6,5|2,0,1,4,3,5,6|1,2,0,4,3,5,6|2,0,1,3,4,6,5|1,0,2,4,3,6,5|2,1,0,3,4,5,6|2,1,0,3,4,6,5|2,0,1,4,3,6,5|1,2,0,4,3,6,5|2,1,0,4,3,5,6|2,1,0,4,3,6,5
1134280335408 1,0,2,3,4,5,6|0,2,1,3,4,5,6|0,1,2,4,3,6,5|1,0,2,4,3,6,5|0,2,1,4,3,6,5|2,0,1,3,4,5,6|1,2,0,3,4,5,6|2,0,1,4,3,6,5|1,2,0,4,3,6,5|2,1,0,3,4,5,6|2,1,0,4,3,6,5
1117501001736 1,0,2,3,4,5,6
1151458099204 0,2,1,3,4,5,6|0,1,2,3,5,4,6|0,2,1,3,5,4,6
1151994970128 0,2,1,3,4,5,6|0,1,2,4,3,5,6|0,2,1,4,3,5,6
1151726526480 1,0,2,3,4,5,6
1134141390880 1,0,2,3,4,5,6|0,1,3,2,5,4,6|1,0,3,2,5,4,6
1151590744096 1,0,2,3,4,5,6
1151861800992 1,0,2,3,4,5,6|0,1,3,2,5,4,6|1,0,3,2,5,4,6
1134546657296 1,0,2,3,4,5,6|0,1,2,4,3,5,6|1,0,2,4,3,5,6
1134544568322 0,1,2,4,3,5,6
1151592841232 0,1,3,2,4,5,6
1134412967968 0,1,3,2,4,5,6|0,1,2,3,5,4,6|0,1,3,2,5,4,6
1151860753440 0,2,1,3,4,5,6|0,1,2,4,3,5,6|0,2,1,4,3,5,6
51810680864 1,0,2,3,4,5,6|0,1,3,2,4,5,6|1,0,3,2,4,5,6
1117365747744 1,0,2,3,4,5,6
1151458623520 1,0,2,3,4,5,6|0,1,2,3,5,4,6|1,0,2,3,5,4,6
1151997067296 1,0,2,3,4,5,6|0,1,2,4,3,5,6|1,0,2,4,3,5,6
1151859703840 1,0,2,3,4,5,6
1151322308640 1,0,2,3,4,5,6|0,1,3,2,4,5,6|1,0,3,2,4,5,6
52349125648 0,2,1,3,4,5,6|0,1,2,4,3,5,6|0,2,1,4,3,5,6
52217012240 0,2,1,3,4,5,6
52485447712 0,2,1,3,4,5,6|0,1,2,4,3,5,6|0,2,1,4,3,5,6
1151997075488 0,2,1,3,4,5,6|0,1,2,4,3,5,6|0,2,1,4,3,5,6
1151728640016 0,2,1,3,4,5,6
1151860753424 0,2,1,3,4,5,6|0,1,2,4,3,5,6|0,2,1,4,3,5,6
52351221793 0,1,3,2,4,5,6|0,1,2,4,3,5,6|1,0,2,3,4,5,6|0,1,4,2,3,5,6|0,1,3,4,2,5,6|1,0,2,4,3,5,6|1,0,3,2,4,5,6|1,0,4,2,3,5,6|1,0,3,4,2,5,6|0,1,4,3,2,5,6|1,0,4,3,2,5,6
1151862849569 0,1,3,2,4,5,6|0,1,2,4,3,5,6|1,0,2,3,4,5,6|0,1,4,2,3,5,6|0,1,3,4,2,5,6|1,0,2,4,3,5,6|1,0,3,2,4,5,6|1,0,4,2,3,5,6|1,0,3,4,2,5,6|0,1,4,3,2,5,6|1,0,4,3,2,5,6
1099917443104 1,0,2,3,4,5,6|0,1,3,2,4,5,6|1,0,3,2,4,5,6
1151321260064 1,0,2,3,4,5,6|0,1,3,2,5,4,6|1,0,3,2,5,4,6
1134814052384 1,0,2,3,4,5,6|0,1,2,3,5,4,6|1,0,2,3,5,4,6
1151862325280 1,0,2,3,4,5,6|0,1,2,4,3,5,6|0,1,3,2,5,4,6|1,0,3,2,5,4,6|0,1,3,5,2,4,6|0,1,4,2,5,3,6|1,0,2,4,3,5,6|1,0,4,2,5,3,6|0,1,5,3,4,2,6|1,0,3,5,2,4,6|0,1,4,5,2,3,6|1,0,4,5,2,3,6|0,1,5,4,3,2,6|1,0,5,3,4,2,6|1,0,5,4,3,2,6
1100457447432 1,0,2,3,4,5,6|0,1,2,3,4,6,5|1,0,2,3,4,6,5
1134816141328 1,0,2,3,4,5,6
1151993921568 1,0,2,3,4,5,6|0,1,2,3,5,4,6|1,0,2,3,5,4,6
1134277705760 0,1,3,2,4,5,6|0,1,2,3,5,4,6|1,0,2,3,4,5,6|1,0,3,2,4,5,6|0,1,3,2,5,4,6|1,0,2,3,5,4,6|1,0,3,2,5,4,6
1151860228128 1,0,2,3,4,5,6|0,1,2,4,3,5,6|1,0,2,4,3,5,6
1151998115872 0,1,3,2,4,5,6|0,1,2,3,5,4,6|1,0,2,3,4,5,6|1,0,3,2,4,5,6|0,1,3,2,5,4,6|1,0,2,3,5,4,6|1,0,3,2,5,4,6
1134277181472 0,1,3,2,4,5,6|0,1,2,3,5,4,6|1,0,2,3,4,5,6|1,0,3,2,4,5,6|0,1,3,2,5,4,6|1,0,2,3,5,4,6|1,0,3,2,5,4,6
1134547705872 1,0,2,3,4,5,6|0,1,3,2,4,5,6|1,0,3,2,4,5,6
1151457050656 0,1,3,2,4,5,6|0,1,2,3,5,4,6|1,0,2,3,4,5,6|1,0,3,2,4,5,6|0,1,3,2,5,4,6|1,0,2,3,5,4,6|1,0,3,2,5,4,6
1134410340354 0,1,2,4,3,5,6
1151592303632 0,1,3,2,4,5,6
1117364687904 
1151190196240 
1134278750240 0,1,2,3,5,4,6
1151862839328 0,1,2,4,3,5,6
1151190181920 
1151728625696 
1134814053408 0,1,2,3,5,4,6
1151862333472 0,1,2,4,3,5,6
1151191762948 
1151728633872 
52348608544 0,1,2,4,3,5,6
1151860236320 0,1,2,4,3,5,6
1117638381600 0,1,3,2,4,5,6
1151998124064 0,1,3,2,4,5,6
1117636276256 
1151996026896 
1151590208516 0,2,1,3,5,4,6
1151726521360 
1151992861728 0,2,1,3,5,4,6
34769231880 
1151326492704 
1151729674272 
1117369421840 
1117637332994 
52486496260 0,1,2,3,4,6,5
1151998124036 0,1,2,3,4,6,5
1151996026882 
1134280859656 
1151862333448 
1134815096834 0,1,2,3,5,4,6
1151994966018 0,1,2,3,5,4,6
1151862325249 0,1,2,4,3,5,6|0,1,3,2,5,4,6|0,1,3,5,2,4,6|0,1,4,2,5,3,6|0,1,5,3,4,2,6|0,1,4,5,2,3,6|0,1,5,4,3,2,6
1151728617473 
1151727067138 
1151055966212 0,1,2,3,5,4,6
1134548752400 0,1,2,4,3,5,6
1151861272584 
1151594403844 
1151858139144 0,1,2,3,4,6,5
1151997057056 0,1,2,4,3,5,6
34766086176 0,1,3,2,4,5,6
1134277713952 0,1,3,2,4,5,6
1117500493856 
1151860232224 
1151993922592 0,1,2,3,5,4,6
1151998117920 0,1,2,3,5,4,6
1134682451969 0,1,3,2,5,4,6
1117636277280 
1151993930784 
1151460726816 0,2,1,3,5,4,6
1151998126112 0,2,1,4,3,5,6
1151861804048 0,2,1,4,3,5,6
1151591804932 0,1,2,3,5,4,6
1151729162256 
1151997603848 0,1,2,3,4,6,5
52487020545 0,1,2,4,3,5,6|0,1,3,2,4,5,6|0,1,2,3,4,6,5|0,1,4,2,3,5,6|0,1,3,4,2,5,6|0,1,3,2,4,6,5|0,1,2,4,3,6,5|0,1,4,2,3,6,5|0,1,3,4,2,6,5|0,1,4,3,2,5,6|0,1,4,3,2,6,5
1151862332432 0,2,1,3,4,5,6|0,1,2,4,3,5,6|0,2,1,4,3,5,6
1151998114848 0,1,3,2,4,5,6|0,1,2,3,5,4,6|0,1,3,2,5,4,6
1151998654496 0,1,2,4,3,5,6|0,1,2,3,5,4,6|0,2,1,3,4,5,6|0,1,2,4,5,3,6|0,1,2,5,3,4,6|0,2,1,3,5,4,6|0,2,1,4,3,5,6|0,1,2,5,4,3,6|0,2,1,5,3,4,6|0,2,1,4,5,3,6|0,2,1,5,4,3,6
1151998129156 0,1,2,3,5,4,6|0,1,2,3,4,6,5|0,2,1,3,4,5,6|0,1,2,3,5,6,4|0,1,2,3,6,4,5|0,2,1,3,4,6,5|0,2,1,3,5,4,6|0,2,1,3,5,6,4|0,2,1,3,6,4,5|0,1,2,3,6,5,4|0,2,1,3,6,5,4
1151998654466 0,1,2,3,5,4,6|0,1,2,4,3,5,6|0,1,2,3,4,6,5|0,1,2,3,5,6,4|0,1,2,4,5,3,6|0,1,2,3,6,4,5|0,1,2,4,3,6,5|0,1,2,5,3,4,6|0,1,2,4,6,3,5|0,1,2,3,6,5,4|0,1,2,5,3,6,4|0,1,2,6,3,4,5|0,1,2,4,5,6,3|0,1,2,5,4,3,6|0,1,2,4,6,5,3|0,1,2,5,4,6,3|0,1,2,6,4,3,5|0,1,2,6,3,5,4|0,1,2,5,6,3,4|0,1,2,6,4,5,3|0,1,2,6,5,3,4|0,1,2,5,6,4,3|0,1,2,6,5,4,3
1151998655520 0,1,2,4,3,5,6|0,1,3,2,4,5,6|0,1,2,3,5,4,6|0,2,1,3,4,5,6|0,2,3,1,4,5,6|0,1,2,4,5,3,6|0,1,3,2,5,4,6|0,3,1,2,4,5,6|0,2,1,4,3,5,6|0,1,4,2,3,5,6|0,1,3,4,2,5,6|0,2,1,3,5,4,6|0,1,2,5,3,4,6|0,2,3,1,5,4,6|0,2,3,4,1,5,6|0,1,5,2,3,4,6|0,2,1,5,3,4,6|0,2,4,1,3,5,6|0,4,1,2,3,5,6|0,3,2,1,4,5,6|0,2,1,4,5,3,6|0,1,4,2,5,3,6|0,3,1,4,2,5,6|0,3,1,2,5,4,6|0,1,4,3,2,5,6|0,1,3,5,2,4,6|0,1,3,4,5,2,6|0,1,2,5,4,3,6|0,3,2,4,1,5,6|0,1,4,3,5,2,6|0,1,4,5,2,3,6|0,3,1,4,5,2,6|0,2,4,1,5,3,6|0,3,1,5,2,4,6|0,1,3,5,4,2,6|0,3,2,1,5,4,6|0,3,4,1,2,5,6|0,2,3,4,5,1,6|0,4,1,3,2,5,6|0,1,5,3,2,4,6|0,1,5,2,4,3,6|0,5,1,2,3,4,6|0,4,2,1,3,5,6|0,2,1,5,4,3,6|0,2,3,5,1,4,6|0,2,4,3,1,5,6|0,4,1,2,5,3,6|0,2,5,1,3,4,6|0,2,3,5,4,1,6|0,1,4,5,3,2,6|0,3,4,1,5,2,6|0,2,5,1,4,3,6|0,5,1,3,2,4,6|0,3,2,4,5,1,6|0,3,1,5,4,2,6|0,1,5,4,2,3,6|0,3,4,2,1,5,6|0,1,5,3,4,2,6|0,4,1,5,2,3,6|0,4,3,1,2,5,6|0,2,4,5,1,3,6|0,2,4,3,5,1,6|0,4,1,3,5,2,6|0,5,2,1,3,4,6|0,4,2,3,1,5,6|0,4,2,1,5,3,6|0,5,1,2,4,3,6|0,3,2,5,1,4,6|0,3,5,1,2,4,6|0,2,5,3,1,4,6|0,4,5,1,2,3,6|0,5,1,3,4,2,6|0,3,4,5,1,2,6|0,4,1,5,3,2,6|0,3,5,1,4,2,6|0,5,2,1,4,3,6|0,5,1,4,2,3,6|0,4,3,1,5,2,6|0,2,4,5,3,1,6|0,4,2,5,1,3,6|0,3,2,5,4,1,6|0,4,2,3,5,1,6|0,3,4,2,5,1,6|0,4,3,2,1,5,6|0,5,3,1,2,4,6|0,5,2,3,1,4,6|0,1,5,4,3,2,6|0,2,5,3,4,1,6|0,3,5,2,1,4,6|0,2,5,4,1,3,6|0,4,2,5,3,1,6|0,3,5,2,4,1,6|0,5,2,3,4,1,6|0,5,3,2,1,4,6|0,5,4,1,2,3,6|0,2,5,4,3,1,6|0,5,2,4,1,3,6|0,4,3,5,1,2,6|0,5,1,4,3,2,6|0,3,5,4,1,2,6|0,4,5,2,1,3,6|0,3,4,5,2,1,6|0,4,5,1,3,2,6|0,5,3,1,4,2,6|0,4,3,2,5,1,6|0,3,5,4,2,1,6|0,5,3,2,4,1,6|0,4,3,5,2,1,6|0,5,4,2,1,3,6|0,5,3,4,1,2,6|0,5,4,1,3,2,6|0,5,2,4,3,1,6|0,4,5,2,3,1,6|0,4,5,3,1,2,6|0,4,5,3,2,1,6|0,5,4,2,3,1,6|0,5,4,3,1,2,6|0,5,3,4,2,1,6|0,5,4,3,2,1,6
1151998648321 0,1,2,4,3,5,6|0,1,3,2,4,5,6|0,1,2,3,4,6,5|0,1,4,2,3,5,6|0,1,3,4,2,5,6|0,1,3,2,4,6,5|0,1,2,4,3,6,5|0,1,4,2,3,6,5|0,1,3,4,2,6,5|0,1,4,3,2,5,6|0,1,4,3,2,6,5
1151861797892 0,2,1,3,4,6,5
52352806916 0,1,2,3,4,6,5
1151864428560 0,1,2,4,3,5,6
1151862324256 0,1,2,4,3,5,6|0,1,3,2,5,4,6|0,1,3,5,2,4,6|0,1,4,2,5,3,6|0,1,5,3,4,2,6|0,1,4,5,2,3,6|0,1,5,4,3,2,6
1151998127136 0,1,3,2,4,5,6|0,2,1,4,3,5,6|0,2,4,1,3,5,6|0,3,1,4,2,5,6|0,4,2,3,1,5,6|0,3,4,1,2,5,6|0,4,3,2,1,5,6
1151997603842 0,1,2,3,4,6,5
1151998652420 0,1,2,3,5,4,6|0,1,2,3,4,6,5|0,1,2,3,5,6,4|0,1,2,3,6,4,5|0,1,2,3,6,5,4
1151996021776 0,2,1,4,3,5,6
1151997073410 0,1,2,4,3,5,6
1117503639560 0,1,3,2,4,5,6
1151728115728 0,1,3,2,4,5,6
1151461246980 0,1,2,3,5,4,6
1151996551184 0,1,2,4,3,5,6
1151994446880 0,1,2,4,3,5,6|0,1,2,3,5,4,6|0,1,2,4,5,3,6|0,1,2,5,3,4,6|0,1,2,5,4,3,6
1151998648352 0,1,3,2,4,5,6|0,1,2,4,3,5,6|0,1,4,2,3,5,6|0,1,3,4,2,5,6|0,1,4,3,2,5,6
1134277705729 0,1,3,2,4,5,6|0,1,2,3,5,4,6|0,1,3,2,5,4,6
1151592832016 0,1,3,2,4,5,6
1134814049312 0,2,1,3,4,5,6|0,1,2,3,5,4,6|0,2,1,3,5,4,6
1151997076488 0,2,1,3,4,5,6|0,1,2,3,4,6,5|0,2,1,3,4,6,5
1151863377921 0,1,3,2,4,5,6
1134414018576 0,1,2,4,3,5,6
1151858127904 
1134818244640 0,1,2,3,5,4,6
1151862852616 0,1,3,2,4,5,6
1151591790624 0,2,1,3,4,5,6|0,1,2,3,5,4,6|0,2,1,3,5,4,6
1151997058080 0,1,2,4,3,5,6
1134818783264 0,1,3,2,4,5,6|0,1,2,3,5,4,6|0,1,3,2,5,4,6
18127286304 0,1,3,2,4,5,6|0,1,2,3,5,4,6|0,1,3,2,5,4,6
1134818783248 0,1,3,2,4,5,6
1151998652448 0,1,3,2,4,5,6|0,1,2,3,5,4,6|0,1,3,2,5,4,6
52352282628 0,2,1,3,4,5,6|0,1,2,3,4,6,5|0,2,1,3,4,6,5
1151998124033 0,1,3,2,4,5,6|0,1,2,3,4,6,5|0,1,3,2,4,6,5
1151862331408 0,2,1,3,4,5,6|0,1,2,4,3,5,6|0,2,1,4,3,5,6
1151998128132 0,1,2,3,5,4,6|0,1,2,3,4,6,5|0,2,1,3,4,5,6|0,1,2,3,5,6,4|0,1,2,3,6,4,5|0,2,1,3,4,6,5|0,2,1,3,5,4,6|0,2,1,3,5,6,4|0,2,1,3,6,4,5|0,1,2,3,6,5,4|0,2,1,3,6,5,4
1151860228097 0,1,2,4,3,5,6
1151998115841 0,1,3,2,4,5,6|0,1,2,3,5,4,6|0,1,3,2,5,4,6
1151863361537 0,1,3,2,4,5,6|0,1,2,3,4,6,5|0,1,3,2,4,6,5
1151998101505 0,1,2,3,5,4,6|0,1,2,3,4,6,5|0,1,2,3,5,6,4|0,1,2,3,6,4,5|0,1,2,3,6,5,4
1151998640129 0,1,2,4,3,5,6|0,1,3,2,4,5,6|0,1,2,3,5,4,6|0,1,4,2,3,5,6|0,1,3,4,2,5,6|0,1,2,4,5,3,6|0,1,2,5,3,4,6|0,1,3,2,5,4,6|0,1,5,2,3,4,6|0,1,4,3,2,5,6|0,1,4,2,5,3,6|0,1,3,5,2,4,6|0,1,3,4,5,2,6|0,1,2,5,4,3,6|0,1,5,3,2,4,6|0,1,4,3,5,2,6|0,1,3,5,4,2,6|0,1,5,2,4,3,6|0,1,4,5,2,3,6|0,1,5,3,4,2,6|0,1,4,5,3,2,6|0,1,5,4,2,3,6|0,1,5,4,3,2,6
1151994954753 0,1,2,4,3,5,6|0,1,2,3,5,4,6|0,1,2,4,5,3,6|0,1,2,5,3,4,6|0,1,2,5,4,3,6
1134548246544 0,1,3,2,4,5,6|0,1,2,4,3,5,6|0,1,4,2,3,5,6|0,1,3,4,2,5,6|0,1,4,3,2,5,6
1100185874464 0,2,1,3,4,5,6
1134277189664 0,1,3,2,4,5,6
1134280335368 0,2,1,3,4,5,6
1151861805072 0,2,1,3,4,5,6
1134411395076 0,2,1,3,4,5,6|0,1,2,3,5,4,6|0,2,1,3,5,4,6
1151190190096 0,2,1,3,4,5,6
1134814048288 0,2,1,3,4,5,6|0,1,2,3,5,4,6|0,2,1,3,5,4,6
1151997075464 0,2,1,3,4,5,6|0,1,2,3,4,6,5|0,2,1,3,4,6,5
1151728640004 0,2,1,3,4,5,6
946888712 0,1,3,2,4,5,6|0,1,2,3,4,6,5|0,1,3,2,4,6,5
1100458512400 0,1,3,2,4,5,6
1134818242592 0,1,3,2,4,5,6|0,1,2,3,5,4,6|0,1,3,2,5,4,6
1151862839298 0,1,2,4,3,5,6|0,1,2,3,4,6,5|0,1,2,4,3,6,5
1151997056004 0,1,2,3,4,6,5
1134818766880 0,1,3,2,4,5,6|0,1,2,3,5,4,6|0,1,3,2,5,4,6
1151997057026 0,1,2,4,3,5,6|0,1,2,3,4,6,5|0,1,2,4,3,6,5
1151996551170 0,1,2,4,3,5,6
1151998648328 0,1,3,2,4,5,6|0,1,2,3,4,6,5|0,1,3,2,4,6,5
1134411921440 0,1,2,4,3,5,6|0,1,2,3,5,4,6|0,2,1,3,4,5,6|0,1,2,4,5,3,6|0,1,2,5,3,4,6|0,2,1,3,5,4,6|0,2,1,4,3,5,6|0,1,2,5,4,3,6|0,2,1,5,3,4,6|0,2,1,4,5,3,6|0,2,1,5,4,3,6
1151862840352 0,1,3,2,4,5,6|0,1,2,4,3,5,6|0,1,4,2,3,5,6|0,1,3,4,2,5,6|0,1,4,3,2,5,6
1134818258976 0,1,3,2,4,5,6|0,1,2,3,5,4,6|0,2,1,3,4,5,6|0,2,3,1,4,5,6|0,3,1,2,4,5,6|0,2,1,3,5,4,6|0,1,3,2,5,4,6|0,2,3,1,5,4,6|0,3,1,2,5,4,6|0,3,2,1,4,5,6|0,3,2,1,5,4,6
18126762016 0,1,3,2,4,5,6|0,1,2,3,5,4,6|0,2,1,3,4,5,6|0,2,3,1,4,5,6|0,3,1,2,4,5,6|0,2,1,3,5,4,6|0,1,3,2,5,4,6|0,2,3,1,5,4,6|0,3,1,2,5,4,6|0,3,2,1,4,5,6|0,3,2,1,5,4,6
1134818258960 0,2,1,3,4,5,6|0,1,3,2,4,5,6|0,3,1,2,4,5,6|0,2,3,1,4,5,6|0,3,2,1,4,5,6
1151998128160 0,1,3,2,4,5,6|0,1,2,3,5,4,6|0,2,1,3,4,5,6|0,2,3,1,4,5,6|0,3,1,2,4,5,6|0,2,1,3,5,4,6|0,1,3,2,5,4,6|0,2,3,1,5,4,6|0,3,1,2,5,4,6|0,3,2,1,4,5,6|0,3,2,1,5,4,6
1100458516488 0,1,3,2,4,5,6|0,1,2,3,4,6,5|0,1,3,2,4,6,5
1134818254856 0,1,3,2,4,5,6
1151998124040 0,1,3,2,4,5,6|0,1,2,3,4,6,5|0,1,3,2,4,6,5
1151191769092 0,2,1,3,4,5,6|0,1,2,3,4,6,5|0,2,1,3,4,6,5
1151860737025 0,1,2,4,3,5,6
1134681935888 0,2,1,3,4,5,6
1134412443654 1,0,4,5,2,3,6|0,1,3,2,4,5,6|0,1,2,3,5,4,6|0,1,3,2,5,4,6|1,0,4,5,3,2,6|1,0,5,4,2,3,6|1,0,5,4,3,2,6
1151860752387 0,2,1,3,4,5,6|0,1,2,4,3,5,6|0,2,1,4,3,5,6
1134682984488 2,3,0,1,5,4,6|1,0,2,3,4,5,6|0,1,3,2,4,5,6|1,0,3,2,4,5,6|2,3,1,0,5,4,6|3,2,0,1,5,4,6|3,2,1,0,5,4,6
17991487528 2,3,0,1,5,4,6|1,0,2,3,4,5,6|0,1,3,2,4,5,6|1,0,3,2,4,5,6|2,3,1,0,5,4,6|3,2,0,1,5,4,6|3,2,1,0,5,4,6
1117503115304 1,0,2,3,4,5,6|0,1,3,2,4,5,6|1,0,3,2,4,5,6
1151862853672 2,3,0,1,5,4,6|1,0,2,3,4,5,6|0,1,3,2,4,5,6|1,0,3,2,4,5,6|2,3,1,0,5,4,6|3,2,0,1,5,4,6|3,2,1,0,5,4,6
18124660784 1,0,2,3,4,5,6
1117636288560 1,0,2,3,4,5,6
52350705712 1,0,2,3,4,5,6|0,1,2,4,3,5,6|1,0,2,4,3,5,6
1151862333488 1,0,2,3,4,5,6|0,1,2,4,3,5,6|1,0,2,4,3,5,6
52486496304 0,1,3,2,4,5,6|0,1,2,3,4,6,5|1,0,2,3,4,5,6|1,0,3,2,4,5,6|0,1,3,2,4,6,5|1,0,2,3,4,6,5|1,0,3,2,4,6,5
1151998124080 0,1,3,2,4,5,6|0,1,2,3,4,6,5|1,0,2,3,4,5,6|1,0,3,2,4,5,6|0,1,3,2,4,6,5|1,0,2,3,4,6,5|1,0,3,2,4,6,5
1117637333032 1,0,2,3,4,5,6
1151997075496 0,2,1,3,4,5,6
1134548230160 0,1,3,2,4,5,6|0,1,2,4,3,5,6|1,0,2,3,4,5,6|0,1,4,2,3,5,6|0,1,3,4,2,5,6|1,0,2,4,3,5,6|1,0,3,2,4,5,6|1,0,4,2,3,5,6|1,0,3,4,2,5,6|0,1,4,3,2,5,6|1,0,4,3,2,5,6
1151457574944 0,1,3,2,4,5,6|0,1,2,3,5,4,6|1,0,2,3,4,5,6|1,0,3,2,4,5,6|0,1,3,2,5,4,6|1,0,2,3,5,4,6|1,0,3,2,5,4,6
1151994445856 0,1,2,4,3,5,6|0,1,2,3,5,4,6|1,0,2,3,4,5,6|0,1,2,4,5,3,6|0,1,2,5,3,4,6|1,0,2,3,5,4,6|1,0,2,4,3,5,6|0,1,2,5,4,3,6|1,0,2,5,3,4,6|1,0,2,4,5,3,6|1,0,2,5,4,3,6
1151998640160 0,1,2,4,3,5,6|0,1,3,2,4,5,6|0,1,2,3,5,4,6|1,0,2,3,4,5,6|0,1,2,4,5,3,6|1,0,2,3,5,4,6|0,1,3,2,5,4,6|0,1,4,2,3,5,6|0,1,3,4,2,5,6|1,0,3,2,4,5,6|0,1,2,5,3,4,6|1,0,2,4,3,5,6|0,1,4,2,5,3,6|0,1,4,3,2,5,6|0,1,5,2,3,4,6|1,0,4,2,3,5,6|1,0,2,5,3,4,6|1,0,3,2,5,4,6|1,0,3,4,2,5,6|0,1,3,5,2,4,6|0,1,2,5,4,3,6|0,1,3,4,5,2,6|1,0,2,4,5,3,6|1,0,5,2,3,4,6|0,1,4,3,5,2,6|0,1,4,5,2,3,6|0,1,5,3,2,4,6|1,0,4,3,2,5,6|1,0,3,4,5,2,6|1,0,3,5,2,4,6|0,1,5,2,4,3,6|1,0,2,5,4,3,6|1,0,4,2,5,3,6|0,1,3,5,4,2,6|0,1,4,5,3,2,6|1,0,3,5,4,2,6|1,0,4,3,5,2,6|0,1,5,3,4,2,6|1,0,4,5,2,3,6|1,0,5,3,2,4,6|1,0,5,2,4,3,6|0,1,5,4,2,3,6|0,1,5,4,3,2,6|1,0,5,4,2,3,6|1,0,5,3,4,2,6|1,0,4,5,3,2,6|1,0,5,4,3,2,6
1134142439432 0,1,3,2,4,5,6
1151591268356 0,1,2,3,5,4,6
1151994970114 0,1,2,4,3,5,6|0,1,2,3,5,4,6|0,1,2,4,5,3,6|0,1,2,5,3,4,6|0,1,2,5,4,3,6
1151592833032 0,1,3,2,4,5,6|1,0,2,3,5,4,6|1,0,3,2,5,4,6
1134542464002 0,1,2,4,3,5,6
1151592833025 0,1,3,2,4,5,6
1151592845328 0,1,3,2,4,5,6
1117233623044 
1151728623617 
1134278758416 
1151862851592 
1134548756488 
1151861796868 0,2,1,3,4,6,5
1151996020752 0,2,1,4,3,5,6
1151858126880 
1151458101250 0,1,2,3,5,4,6
1151997067265 0,1,2,4,3,5,6
52351754248 0,1,3,2,4,5,6|0,1,2,3,4,6,5|0,1,3,2,4,6,5
1151863382024 0,1,3,2,4,5,6|0,1,2,3,4,6,5|0,1,3,2,4,6,5
1134412967952 0,1,3,2,4,5,6
1117231519776 
1134280331268 0,2,1,3,5,4,6
1151861803024 0,2,1,4,3,5,6
1151726527504 
1134280316960 
1151861794848 
1151458085920 0,1,2,3,5,4,6
1151994962976 0,1,2,4,3,5,6
1134546149408 0,1,2,4,3,5,6
1151863377952 0,1,3,2,4,5,6
1117497857056 0,2,1,3,4,5,6
1151458100228 0,2,1,3,4,5,6|0,1,2,3,5,4,6|0,2,1,3,5,4,6
1151994971152 0,2,1,3,4,5,6|0,1,2,4,3,5,6|0,2,1,4,3,5,6
52351750160 0,1,3,2,4,5,6
1151863377936 0,1,3,2,4,5,6
52485448736 0,2,1,3,4,5,6|0,1,2,4,3,5,6|0,3,4,1,2,5,6|0,3,4,2,1,5,6|0,4,3,1,2,5,6|0,2,1,4,3,5,6|0,4,3,2,1,5,6
1151997076512 0,2,1,3,4,5,6|0,1,2,4,3,5,6|0,3,4,1,2,5,6|0,3,4,2,1,5,6|0,4,3,1,2,5,6|0,2,1,4,3,5,6|0,4,3,2,1,5,6
1151724430368 0,2,1,3,4,5,6
1134412963849 0,1,3,2,4,5,6|1,0,2,3,5,4,6|1,0,3,2,5,4,6
1151592317972 0,2,1,3,4,5,6
1151592849448 0,1,3,2,4,5,6|1,0,2,3,5,4,6|1,0,3,2,5,4,6
1134544561184 0,2,1,3,4,5,6|0,1,2,4,3,5,6|0,2,1,4,3,5,6
1151592837152 0,1,3,2,4,5,6|0,1,2,3,5,4,6|0,1,3,2,5,4,6
1151994971168 0,1,2,4,3,5,6|0,1,2,3,5,4,6|0,2,1,3,4,5,6|0,1,2,4,5,3,6|0,1,2,5,3,4,6|0,2,1,3,5,4,6|0,2,1,4,3,5,6|0,1,2,5,4,3,6|0,2,1,5,3,4,6|0,2,1,4,5,3,6|0,2,1,5,4,3,6
35032933424 0,3,4,1,2,6,5|0,2,1,3,4,5,6|0,1,2,4,3,5,6|0,2,1,4,3,5,6|0,3,4,2,1,6,5|0,4,3,1,2,6,5|0,4,3,2,1,6,5
1117366797336 0,2,1,3,4,5,6
1151458100260 0,2,1,3,4,5,6|0,1,2,3,5,4,6|0,2,1,3,5,4,6
1151997067297 1,0,2,3,4,5,6|0,1,2,4,3,5,6|1,0,2,4,3,5,6
1151860753432 0,2,1,3,4,5,6
1134544561200 0,3,4,1,2,6,5|0,2,1,3,4,5,6|0,1,2,4,3,5,6|0,2,1,4,3,5,6|0,3,4,2,1,6,5|0,4,3,1,2,6,5|0,4,3,2,1,6,5
1099917443105 1,0,2,3,4,5,6|0,1,3,2,4,5,6|1,0,3,2,4,5,6
1151592312838 0,1,3,2,4,5,6|0,1,2,3,5,4,6|0,1,3,2,5,4,6
1151994970115 0,1,2,4,3,5,6|0,1,2,3,5,4,6|0,2,1,3,4,5,6|0,1,2,4,5,3,6|0,1,2,5,3,4,6|0,2,1,3,5,4,6|0,2,1,4,3,5,6|0,1,2,5,4,3,6|0,2,1,5,3,4,6|0,2,1,4,5,3,6|0,2,1,5,4,3,6
1134548246576 0,1,3,2,4,5,6|0,1,2,4,3,5,6|1,0,2,3,4,5,6|0,1,4,2,3,5,6|0,1,3,4,2,5,6|1,0,2,4,3,5,6|1,0,3,2,4,5,6|1,0,4,2,3,5,6|1,0,3,4,2,5,6|0,1,4,3,2,5,6|1,0,4,3,2,5,6
1151592833033 0,1,3,2,4,5,6|1,0,2,3,5,4,6|1,0,3,2,5,4,6
18123605016 0,2,1,3,4,5,6|0,1,2,3,5,4,6|0,2,1,3,5,4,6
1151592837126 1,0,4,5,2,3,6|0,1,3,2,4,5,6|0,1,2,3,5,4,6|0,1,3,2,5,4,6|1,0,4,5,3,2,6|1,0,5,4,2,3,6|1,0,5,4,3,2,6
1151725488146 1,0,3,2,4,6,5
1151997068300 0,1,2,4,3,5,6
1117635232792 0,2,1,3,4,5,6
1151994971160 0,2,1,3,4,5,6|0,1,2,3,5,4,6|0,2,1,3,5,4,6
1134277705761 0,1,3,2,4,5,6|0,1,2,3,5,4,6|1,0,2,3,4,5,6|1,0,3,2,4,5,6|0,1,3,2,5,4,6|1,0,2,3,5,4,6|1,0,3,2,5,4,6
1151860228129 1,0,2,3,4,5,6|0,1,2,4,3,5,6|1,0,2,4,3,5,6
1151998115873 0,1,3,2,4,5,6|0,1,2,3,5,4,6|1,0,2,3,4,5,6|1,0,3,2,4,5,6|0,1,3,2,5,4,6|1,0,2,3,5,4,6|1,0,3,2,5,4,6
1134412967960 0,1,3,2,4,5,6|0,1,2,3,5,4,6|1,0,2,3,4,5,6|1,0,3,2,4,5,6|0,1,3,2,5,4,6|1,0,2,3,5,4,6|1,0,3,2,5,4,6
1134815101976 0,2,1,3,4,5,6|0,1,2,3,5,4,6|0,2,1,3,5,4,6
1151862325281 1,0,2,3,4,5,6|0,1,2,4,3,5,6|0,1,3,2,5,4,6|1,0,3,2,5,4,6|0,1,3,5,2,4,6|0,1,4,2,5,3,6|1,0,2,4,3,5,6|1,0,4,2,5,3,6|0,1,5,3,4,2,6|1,0,3,5,2,4,6|0,1,4,5,2,3,6|1,0,4,5,2,3,6|0,1,5,4,3,2,6|1,0,5,3,4,2,6|1,0,5,4,3,2,6
1151187050544 0,1,3,2,4,5,6|0,1,2,3,4,6,5|1,0,2,3,4,5,6|1,0,3,2,4,5,6|0,1,3,2,4,6,5|1,0,2,3,4,6,5|1,0,3,2,4,6,5
34763989040 1,0,2,3,4,5,6|0,1,2,4,3,6,5|1,0,2,4,3,6,5
1117502066708 0,2,1,3,4,5,6
52480729136 0,1,2,4,3,5,6|0,1,2,3,4,6,5|1,0,2,3,4,5,6|1,0,2,4,3,5,6|0,1,2,4,3,6,5|1,0,2,3,4,6,5|1,0,2,4,3,6,5
1151992356912 0,1,2,4,3,5,6|0,1,2,3,4,6,5|1,0,2,3,4,5,6|1,0,2,4,3,5,6|0,1,2,4,3,6,5|1,0,2,3,4,6,5|1,0,2,4,3,6,5
1134275616816 1,0,2,3,4,5,6|0,1,2,4,3,6,5|1,0,2,4,3,6,5
1151861805076 0,2,1,3,4,5,6
1151054923812 1,0,2,3,4,5,6|0,1,2,3,5,4,6|1,0,2,3,5,4,6
1151992874018 1,0,2,3,4,5,6|0,1,2,4,3,5,6|1,0,2,4,3,5,6
52214390832 1,0,2,3,4,5,6|0,1,3,2,4,6,5|1,0,3,2,4,6,5
1151461247012 1,0,2,3,4,5,6|0,1,2,3,5,4,6|1,0,2,3,5,4,6
1151996551216 1,0,2,3,4,5,6|0,1,2,4,3,5,6|1,0,2,4,3,5,6
52487020592 0,1,2,4,3,5,6|0,1,3,2,4,5,6|0,1,2,3,4,6,5|1,0,2,3,4,5,6|0,1,2,4,3,6,5|0,1,3,2,4,6,5|0,1,4,2,3,5,6|0,1,3,4,2,5,6|1,0,3,2,4,5,6|1,0,2,3,4,6,5|1,0,2,4,3,5,6|0,1,4,2,3,6,5|1,0,3,4,2,5,6|0,1,4,3,2,5,6|1,0,3,2,4,6,5|1,0,4,2,3,5,6|1,0,2,4,3,6,5|0,1,3,4,2,6,5|0,1,4,3,2,6,5|1,0,3,4,2,6,5|1,0,4,3,2,5,6|1,0,4,2,3,6,5|1,0,4,3,2,6,5
1151998648368 0,1,2,4,3,5,6|0,1,3,2,4,5,6|0,1,2,3,4,6,5|1,0,2,3,4,5,6|0,1,2,4,3,6,5|0,1,3,2,4,6,5|0,1,4,2,3,5,6|0,1,3,4,2,5,6|1,0,3,2,4,5,6|1,0,2,3,4,6,5|1,0,2,4,3,5,6|0,1,4,2,3,6,5|1,0,3,4,2,5,6|0,1,4,3,2,5,6|1,0,3,2,4,6,5|1,0,4,2,3,5,6|1,0,2,4,3,6,5|0,1,3,4,2,6,5|0,1,4,3,2,6,5|1,0,3,4,2,6,5|1,0,4,3,2,5,6|1,0,4,2,3,6,5|1,0,4,3,2,6,5
1151726018608 1,0,2,3,4,5,6|0,1,3,2,4,6,5|1,0,3,2,4,6,5
1134546149424 1,0,2,3,4,5,6|0,1,2,4,3,5,6|1,0,2,4,3,5,6
1151728115760 1,0,2,3,4,5,6|0,1,3,2,4,5,6|1,0,3,2,4,5,6
1134547705873 1,0,2,3,4,5,6|0,1,3,2,4,5,6|1,0,3,2,4,5,6
1151592843288 0,2,1,3,4,5,6|0,1,2,3,5,4,6|0,2,1,3,5,4,6
1134548230161 0,1,3,2,4,5,6|0,1,2,4,3,5,6|1,0,2,3,4,5,6|0,1,4,2,3,5,6|0,1,3,4,2,5,6|1,0,2,4,3,5,6|1,0,3,2,4,5,6|1,0,4,2,3,5,6|1,0,3,4,2,5,6|0,1,4,3,2,5,6|1,0,4,3,2,5,6
1151592844312 0,1,3,2,4,5,6|0,1,2,3,5,4,6|0,2,1,3,4,5,6|0,2,3,1,4,5,6|0,3,1,2,4,5,6|0,2,1,3,5,4,6|0,1,3,2,5,4,6|0,2,3,1,5,4,6|0,3,1,2,5,4,6|0,3,2,1,4,5,6|0,3,2,1,5,4,6
1151994971171 0,1,2,4,3,5,6|3,4,5,0,1,2,6|0,1,2,3,5,4,6|1,0,2,3,4,5,6|0,2,1,3,4,5,6|1,0,2,3,5,4,6|0,2,1,4,3,5,6|2,0,1,3,4,5,6|3,4,5,0,2,1,6|4,3,5,0,1,2,6|1,2,0,3,4,5,6|3,5,4,0,1,2,6|0,1,2,5,3,4,6|1,0,2,4,3,5,6|0,2,1,3,5,4,6|0,1,2,4,5,3,6|3,4,5,1,0,2,6|4,3,5,1,0,2,6|1,2,0,3,5,4,6|2,0,1,4,3,5,6|0,2,1,5,3,4,6|1,2,0,4,3,5,6|1,0,2,5,3,4,6|2,0,1,3,5,4,6|4,3,5,0,2,1,6|3,4,5,1,2,0,6|3,5,4,1,0,2,6|5,3,4,0,1,2,6|2,1,0,3,4,5,6|3,5,4,0,2,1,6|0,1,2,5,4,3,6|0,2,1,4,5,3,6|3,4,5,2,0,1,6|4,5,3,0,1,2,6|1,0,2,4,5,3,6|5,3,4,1,0,2,6|2,1,0,4,3,5,6|1,2,0,5,3,4,6|5,3,4,0,2,1,6|1,0,2,5,4,3,6|2,0,1,4,5,3,6|4,3,5,2,0,1,6|3,5,4,2,0,1,6|4,5,3,0,2,1,6|5,4,3,0,1,2,6|2,1,0,3,5,4,6|4,3,5,1,2,0,6|0,2,1,5,4,3,6|3,4,5,2,1,0,6|1,2,0,4,5,3,6|3,5,4,1,2,0,6|4,5,3,1,0,2,6|2,0,1,5,3,4,6|2,1,0,4,5,3,6|1,2,0,5,4,3,6|4,5,3,2,0,1,6|5,4,3,0,2,1,6|2,0,1,5,4,3,6|3,5,4,2,1,0,6|2,1,0,5,3,4,6|4,5,3,1,2,0,6|5,4,3,1,0,2,6|5,3,4,2,0,1,6|4,3,5,2,1,0,6|5,3,4,1,2,0,6|5,3,4,2,1,0,6|5,4,3,1,2,0,6|5,4,3,2,0,1,6|4,5,3,2,1,0,6|2,1,0,5,4,3,6|5,4,3,2,1,0,6
1151457574945 0,1,3,2,4,5,6|0,1,2,3,5,4,6|1,0,2,3,4,5,6|1,0,3,2,4,5,6|0,1,3,2,5,4,6|1,0,2,3,5,4,6|1,0,3,2,5,4,6
1151994445857 0,1,2,4,3,5,6|0,1,2,3,5,4,6|1,0,2,3,4,5,6|0,1,2,4,5,3,6|0,1,2,5,3,4,6|1,0,2,3,5,4,6|1,0,2,4,3,5,6|0,1,2,5,4,3,6|1,0,2,5,3,4,6|1,0,2,4,5,3,6|1,0,2,5,4,3,6
1151998640161 0,1,2,4,3,5,6|0,1,3,2,4,5,6|0,1,2,3,5,4,6|1,0,2,3,4,5,6|0,1,2,4,5,3,6|1,0,2,3,5,4,6|0,1,3,2,5,4,6|0,1,4,2,3,5,6|0,1,3,4,2,5,6|1,0,3,2,4,5,6|0,1,2,5,3,4,6|1,0,2,4,3,5,6|0,1,4,2,5,3,6|0,1,4,3,2,5,6|0,1,5,2,3,4,6|1,0,4,2,3,5,6|1,0,2,5,3,4,6|1,0,3,2,5,4,6|1,0,3,4,2,5,6|0,1,3,5,2,4,6|0,1,2,5,4,3,6|0,1,3,4,5,2,6|1,0,2,4,5,3,6|1,0,5,2,3,4,6|0,1,4,3,5,2,6|0,1,4,5,2,3,6|0,1,5,3,2,4,6|1,0,4,3,2,5,6|1,0,3,4,5,2,6|1,0,3,5,2,4,6|0,1,5,2,4,3,6|1,0,2,5,4,3,6|1,0,4,2,5,3,6|0,1,3,5,4,2,6|0,1,4,5,3,2,6|1,0,3,5,4,2,6|1,0,4,3,5,2,6|0,1,5,3,4,2,6|1,0,4,5,2,3,6|1,0,5,3,2,4,6|1,0,5,2,4,3,6|0,1,5,4,2,3,6|0,1,5,4,3,2,6|1,0,5,4,2,3,6|1,0,5,3,4,2,6|1,0,4,5,3,2,6|1,0,5,4,3,2,6
