# Supplementary material for: Evolutionary regime transitions in structured populations
Source: PLoS One. 2018 Nov 26;13(11):e0200670. doi: 10.1371/journal.pone.0200670 (PMC6261048; doi:10.1371/journal.pone.0200670)
Supplement: S1 File — To compute the fixation probabilities of small order graphs for any fitness value r > 1, we ran a new C++ program available from https://bitbucket.org/geodynapp/phasetransition. (ZIP) [file pone.0200670.s002.zip › regimeTransitions/inputOfCppProgram/graphsFileFS10_6.txt]

6343361912922124 0,2,1,3,4,7,8,5,6,9|1,0,2,5,6,3,4,7,8,9|0,1,2,3,4,6,5,7,8,9|0,1,2,4,3,5,6,7,8,9|0,1,2,3,4,5,6,8,7,9|2,0,1,7,8,3,4,5,6,9|0,1,2,3,4,6,5,8,7,9|0,1,2,4,3,6,5,7,8,9|1,0,2,5,6,3,4,8,7,9|0,2,1,3,4,7,8,6,5,9|0,2,1,4,3,7,8,5,6,9|0,2,1,3,4,8,7,5,6,9|0,1,2,4,3,5,6,8,7,9|1,0,2,5,6,4,3,7,8,9|1,0,2,6,5,3,4,7,8,9|1,2,0,5,6,7,8,3,4,9|1,2,0,5,6,8,7,3,4,9|0,1,2,4,3,6,5,8,7,9|2,0,1,7,8,3,4,6,5,9|1,2,0,5,6,7,8,4,3,9|0,2,1,4,3,8,7,5,6,9|1,2,0,6,5,7,8,3,4,9|0,2,1,3,4,8,7,6,5,9|2,1,0,7,8,5,6,3,4,9|1,0,2,6,5,4,3,7,8,9|1,0,2,5,6,4,3,8,7,9|2,0,1,8,7,3,4,5,6,9|0,2,1,4,3,7,8,6,5,9|2,0,1,7,8,4,3,5,6,9|1,0,2,6,5,3,4,8,7,9|0,2,1,4,3,8,7,6,5,9|1,2,0,6,5,8,7,3,4,9|1,0,2,6,5,4,3,8,7,9|2,0,1,7,8,4,3,6,5,9|2,0,1,8,7,4,3,5,6,9|2,1,0,7,8,5,6,4,3,9|2,0,1,8,7,3,4,6,5,9|2,1,0,7,8,6,5,3,4,9|1,2,0,6,5,7,8,4,3,9|2,1,0,8,7,5,6,3,4,9|1,2,0,5,6,8,7,4,3,9|2,0,1,8,7,4,3,6,5,9|2,1,0,8,7,5,6,4,3,9|1,2,0,6,5,8,7,4,3,9|2,1,0,7,8,6,5,4,3,9|2,1,0,8,7,6,5,3,4,9|2,1,0,8,7,6,5,4,3,9
