# Supplementary material for: Evolutionary regime transitions in structured populations
Source: PLoS One. 2018 Nov 26;13(11):e0200670. doi: 10.1371/journal.pone.0200670 (PMC6261048; doi:10.1371/journal.pone.0200670)
Supplement: S1 File — To compute the fixation probabilities of small order graphs for any fitness value r > 1, we ran a new C++ program available from https://bitbucket.org/geodynapp/phasetransition. (ZIP) [file pone.0200670.s002.zip › regimeTransitions/phaseTransition.xcodeproj/xcuserdata/alvaro.xcuserdatad/xcdebugger/Breakpoints_v2.xcbkptlist]

<?xml version="1.0" encoding="UTF-8"?>
<Bucket
   type = "1"
   version = "2.0">
   <Breakpoints>
      <BreakpointProxy
         BreakpointExtensionID = "Xcode.Breakpoint.FileBreakpoint">
         <BreakpointContent
            shouldBeEnabled = "No"
            ignoreCount = "0"
            continueAfterRunningActions = "No"
            filePath = "cambiosFase/solver.cpp"
            timestampString = "532448890.400692"
            startingColumnNumber = "9223372036854775807"
            endingColumnNumber = "9223372036854775807"
            startingLineNumber = "67"
            endingLineNumber = "67"
            landmarkName = "solver(bidiVector&lt;rational_t&gt;&amp; Q, vector&lt;rational_t&gt; &amp;b)"
            landmarkType = "9">
         </BreakpointContent>
      </BreakpointProxy>
      <BreakpointProxy
         BreakpointExtensionID = "Xcode.Breakpoint.FileBreakpoint">
         <BreakpointContent
            shouldBeEnabled = "No"
            ignoreCount = "0"
            continueAfterRunningActions = "No"
            filePath = "cambiosFase/main.cpp"
            timestampString = "532976399.004252"
            startingColumnNumber = "9223372036854775807"
            endingColumnNumber = "9223372036854775807"
            startingLineNumber = "62"
            endingLineNumber = "62"
            landmarkName = "main(int argc, const char * argv[])"
            landmarkType = "9">
         </BreakpointContent>
      </BreakpointProxy>
      <BreakpointProxy
         BreakpointExtensionID = "Xcode.Breakpoint.FileBreakpoint">
         <BreakpointContent
            shouldBeEnabled = "No"
            ignoreCount = "0"
            continueAfterRunningActions = "No"
            filePath = "cambiosFase/main.cpp"
            timestampString = "532976399.004695"
            startingColumnNumber = "9223372036854775807"
            endingColumnNumber = "9223372036854775807"
            startingLineNumber = "139"
            endingLineNumber = "139"
            landmarkName = "main(int argc, const char * argv[])"
            landmarkType = "9">
         </BreakpointContent>
      </BreakpointProxy>
      <BreakpointProxy
         BreakpointExtensionID = "Xcode.Breakpoint.FileBreakpoint">
         <BreakpointContent
            shouldBeEnabled = "No"
            ignoreCount = "0"
            continueAfterRunningActions = "No"
            filePath = "cambiosFase/main.cpp"
            timestampString = "532976399.005014"
            startingColumnNumber = "9223372036854775807"
            endingColumnNumber = "9223372036854775807"
            startingLineNumber = "120"
            endingLineNumber = "120"
            landmarkName = "main(int argc, const char * argv[])"
            landmarkType = "9">
         </BreakpointContent>
      </BreakpointProxy>
      <BreakpointProxy
         BreakpointExtensionID = "Xcode.Breakpoint.FileBreakpoint">
         <BreakpointContent
            shouldBeEnabled = "Yes"
            ignoreCount = "0"
            continueAfterRunningActions = "No"
            filePath = "phaseTransition/main.cpp"
            timestampString = "543839528.907288"
            startingColumnNumber = "9223372036854775807"
            endingColumnNumber = "9223372036854775807"
            startingLineNumber = "63"
            endingLineNumber = "63"
            landmarkName = "main(int argc, const char * argv[])"
            landmarkType = "9">
         </BreakpointContent>
      </BreakpointProxy>
      <BreakpointProxy
         BreakpointExtensionID = "Xcode.Breakpoint.FileBreakpoint">
         <BreakpointContent
            shouldBeEnabled = "No"
            ignoreCount = "0"
            continueAfterRunningActions = "No"
            filePath = "phaseTransition/main_ln22.cpp"
            timestampString = "550769105.187571"
            startingColumnNumber = "9223372036854775807"
            endingColumnNumber = "9223372036854775807"
            startingLineNumber = "67"
            endingLineNumber = "67"
            landmarkName = "main(int argc, const char * argv[])"
            landmarkType = "9">
         </BreakpointContent>
      </BreakpointProxy>
      <BreakpointProxy
         BreakpointExtensionID = "Xcode.Breakpoint.FileBreakpoint">
         <BreakpointContent
            shouldBeEnabled = "No"
            ignoreCount = "0"
            continueAfterRunningActions = "No"
            filePath = "phaseTransition/polynomial.hpp"
            timestampString = "542154173.904457"
            startingColumnNumber = "9223372036854775807"
            endingColumnNumber = "9223372036854775807"
            startingLineNumber = "195"
            endingLineNumber = "195"
            landmarkName = "unknown"
            landmarkType = "0">
         </BreakpointContent>
      </BreakpointProxy>
      <BreakpointProxy
         BreakpointExtensionID = "Xcode.Breakpoint.FileBreakpoint">
         <BreakpointContent
            shouldBeEnabled = "No"
            ignoreCount = "0"
            continueAfterRunningActions = "No"
            filePath = "phaseTransition/polynomial.hpp"
            timestampString = "542154173.904586"
            startingColumnNumber = "9223372036854775807"
            endingColumnNumber = "9223372036854775807"
            startingLineNumber = "463"
            endingLineNumber = "463"
            landmarkName = "operator=(polynomial&lt;T&gt; &amp;&amp;P)"
            landmarkType = "9">
         </BreakpointContent>
      </BreakpointProxy>
      <BreakpointProxy
         BreakpointExtensionID = "Xcode.Breakpoint.FileBreakpoint">
         <BreakpointContent
            shouldBeEnabled = "No"
            ignoreCount = "0"
            continueAfterRunningActions = "No"
            filePath = "phaseTransition/friendshipstar.cpp"
            timestampString = "543186022.292275"
            startingColumnNumber = "9223372036854775807"
            endingColumnNumber = "9223372036854775807"
            startingLineNumber = "34"
            endingLineNumber = "34"
            landmarkName = "friendshipstar::computeStateReduction()"
            landmarkType = "7">
         </BreakpointContent>
      </BreakpointProxy>
      <BreakpointProxy
         BreakpointExtensionID = "Xcode.Breakpoint.FileBreakpoint">
         <BreakpointContent
            shouldBeEnabled = "No"
            ignoreCount = "0"
            continueAfterRunningActions = "No"
            filePath = "phaseTransition/friendshipcycle.cpp"
            timestampString = "543839794.610189"
            startingColumnNumber = "9223372036854775807"
            endingColumnNumber = "9223372036854775807"
            startingLineNumber = "21"
            endingLineNumber = "21"
            landmarkName = "friendshipcycle::friendshipcycle(const int N)"
            landmarkType = "7">
         </BreakpointContent>
      </BreakpointProxy>
      <BreakpointProxy
         BreakpointExtensionID = "Xcode.Breakpoint.FileBreakpoint">
         <BreakpointContent
            shouldBeEnabled = "No"
            ignoreCount = "0"
            continueAfterRunningActions = "No"
            filePath = "phaseTransition/main_bpsolver.cpp"
            timestampString = "543882081.129127"
            startingColumnNumber = "9223372036854775807"
            endingColumnNumber = "9223372036854775807"
            startingLineNumber = "127"
            endingLineNumber = "127"
            landmarkName = "main(int argc, const char * argv[])"
            landmarkType = "9">
         </BreakpointContent>
      </BreakpointProxy>
      <BreakpointProxy
         BreakpointExtensionID = "Xcode.Breakpoint.FileBreakpoint">
         <BreakpointContent
            shouldBeEnabled = "No"
            ignoreCount = "0"
            continueAfterRunningActions = "No"
            filePath = "phaseTransition/main_bpsolver.cpp"
            timestampString = "543882081.143896"
            startingColumnNumber = "9223372036854775807"
            endingColumnNumber = "9223372036854775807"
            startingLineNumber = "133"
            endingLineNumber = "133"
            landmarkName = "main(int argc, const char * argv[])"
            landmarkType = "9">
         </BreakpointContent>
      </BreakpointProxy>
      <BreakpointProxy
         BreakpointExtensionID = "Xcode.Breakpoint.FileBreakpoint">
         <BreakpointContent
            shouldBeEnabled = "Yes"
            ignoreCount = "0"
            continueAfterRunningActions = "No"
            filePath = "phaseTransition/main_bpsolver.cpp"
            timestampString = "543882081.1442519"
            startingColumnNumber = "9223372036854775807"
            endingColumnNumber = "9223372036854775807"
            startingLineNumber = "86"
            endingLineNumber = "86"
            landmarkName = "main(int argc, const char * argv[])"
            landmarkType = "9">
         </BreakpointContent>
      </BreakpointProxy>
      <BreakpointProxy
         BreakpointExtensionID = "Xcode.Breakpoint.FileBreakpoint">
         <BreakpointContent
            shouldBeEnabled = "No"
            ignoreCount = "0"
            continueAfterRunningActions = "No"
            filePath = "phaseTransition/ln.cpp"
            timestampString = "550769105.1879179"
            startingColumnNumber = "9223372036854775807"
            endingColumnNumber = "9223372036854775807"
            startingLineNumber = "48"
            endingLineNumber = "48"
            landmarkName = "ln::computeStateReduction()"
            landmarkType = "7">
         </BreakpointContent>
      </BreakpointProxy>
      <BreakpointProxy
         BreakpointExtensionID = "Xcode.Breakpoint.FileBreakpoint">
         <BreakpointContent
            shouldBeEnabled = "Yes"
            ignoreCount = "0"
            continueAfterRunningActions = "No"
            filePath = "phaseTransition/main_ln22.cpp"
            timestampString = "550769105.189382"
            startingColumnNumber = "9223372036854775807"
            endingColumnNumber = "9223372036854775807"
            startingLineNumber = "140"
            endingLineNumber = "140"
            landmarkName = "main(int argc, const char * argv[])"
            landmarkType = "9">
         </BreakpointContent>
      </BreakpointProxy>
   </Breakpoints>
</Bucket>
