# Supplementary material for: Evolutionary regime transitions in structured populations
Source: PLoS One. 2018 Nov 26;13(11):e0200670. doi: 10.1371/journal.pone.0200670 (PMC6261048; doi:10.1371/journal.pone.0200670)
Supplement: S1 File — To compute the fixation probabilities of small order graphs for any fitness value r > 1, we ran a new C++ program available from https://bitbucket.org/geodynapp/phasetransition. (ZIP) [file pone.0200670.s002.zip › regimeTransitions/phaseTransition.xcodeproj/xcuserdata/alvaro.xcuserdatad/xcschemes/phaseTransitions.xcscheme]

<?xml version="1.0" encoding="UTF-8"?>
<Scheme
   LastUpgradeVersion = "0900"
   version = "1.3">
   <BuildAction
      parallelizeBuildables = "YES"
      buildImplicitDependencies = "YES">
      <BuildActionEntries>
         <BuildActionEntry
            buildForTesting = "YES"
            buildForRunning = "YES"
            buildForProfiling = "YES"
            buildForArchiving = "YES"
            buildForAnalyzing = "YES">
            <BuildableReference
               BuildableIdentifier = "primary"
               BlueprintIdentifier = "38CF32651FB9DC3300638A19"
               BuildableName = "phaseTransitions"
               BlueprintName = "phaseTransitions"
               ReferencedContainer = "container:phaseTransition.xcodeproj">
            </BuildableReference>
         </BuildActionEntry>
      </BuildActionEntries>
   </BuildAction>
   <TestAction
      buildConfiguration = "Debug"
      selectedDebuggerIdentifier = "Xcode.DebuggerFoundation.Debugger.LLDB"
      selectedLauncherIdentifier = "Xcode.DebuggerFoundation.Launcher.LLDB"
      language = ""
      shouldUseLaunchSchemeArgsEnv = "YES">
      <Testables>
      </Testables>
      <AdditionalOptions>
      </AdditionalOptions>
   </TestAction>
   <LaunchAction
      buildConfiguration = "Debug"
      selectedDebuggerIdentifier = "Xcode.DebuggerFoundation.Debugger.LLDB"
      selectedLauncherIdentifier = "Xcode.DebuggerFoundation.Launcher.LLDB"
      language = ""
      launchStyle = "0"
      useCustomWorkingDirectory = "YES"
      customWorkingDirectory = "/Users/alvaro/git/cambiosFase/cambiosFase"
      ignoresPersistentStateOnLaunch = "NO"
      debugDocumentVersioning = "YES"
      debugServiceExtension = "internal"
      allowLocationSimulation = "YES">
      <MacroExpansion>
         <BuildableReference
            BuildableIdentifier = "primary"
            BlueprintIdentifier = "38CF32651FB9DC3300638A19"
            BuildableName = "phaseTransitions"
            BlueprintName = "phaseTransitions"
            ReferencedContainer = "container:phaseTransition.xcodeproj">
         </BuildableReference>
      </MacroExpansion>
      <CommandLineArguments>
         <CommandLineArgument
            argument = "graphsFile.txt"
            isEnabled = "YES">
         </CommandLineArgument>
      </CommandLineArguments>
      <AdditionalOptions>
      </AdditionalOptions>
   </LaunchAction>
   <ProfileAction
      buildConfiguration = "Release"
      shouldUseLaunchSchemeArgsEnv = "YES"
      savedToolIdentifier = ""
      useCustomWorkingDirectory = "NO"
      debugDocumentVersioning = "YES">
      <MacroExpansion>
         <BuildableReference
            BuildableIdentifier = "primary"
            BlueprintIdentifier = "38CF32651FB9DC3300638A19"
            BuildableName = "phaseTransitions"
            BlueprintName = "phaseTransitions"
            ReferencedContainer = "container:phaseTransition.xcodeproj">
         </BuildableReference>
      </MacroExpansion>
   </ProfileAction>
   <AnalyzeAction
      buildConfiguration = "Debug">
   </AnalyzeAction>
   <ArchiveAction
      buildConfiguration = "Release"
      revealArchiveInOrganizer = "YES">
   </ArchiveAction>
</Scheme>
