# Supplementary material for: Evolutionary regime transitions in structured populations
Source: PLoS One. 2018 Nov 26;13(11):e0200670. doi: 10.1371/journal.pone.0200670 (PMC6261048; doi:10.1371/journal.pone.0200670)
Supplement: S1 File — To compute the fixation probabilities of small order graphs for any fitness value r > 1, we ran a new C++ program available from https://bitbucket.org/geodynapp/phasetransition. (ZIP) [file pone.0200670.s002.zip › regimeTransitions/phaseTransition.xcodeproj/xcuserdata/alvaro.xcuserdatad/xcschemes/xcschememanagement.plist]

<?xml version="1.0" encoding="UTF-8"?>
<!DOCTYPE plist PUBLIC "-//Apple//DTD PLIST 1.0//EN" "http://www.apple.com/DTDs/PropertyList-1.0.dtd">
<plist version="1.0">
<dict>
	<key>SchemeUserState</key>
	<dict>
		<key>phaseTransitions.xcscheme</key>
		<dict>
			<key>orderHint</key>
			<integer>0</integer>
		</dict>
		<key>phaseTransitions_bp.xcscheme</key>
		<dict>
			<key>orderHint</key>
			<integer>3</integer>
		</dict>
		<key>phaseTransitions_ln22.xcscheme</key>
		<dict>
			<key>orderHint</key>
			<integer>1</integer>
		</dict>
	</dict>
	<key>SuppressBuildableAutocreation</key>
	<dict>
		<key>384404802031E862001F0115</key>
		<dict>
			<key>primary</key>
			<true/>
		</dict>
		<key>38AE632320694C9B004D12ED</key>
		<dict>
			<key>primary</key>
			<true/>
		</dict>
		<key>38CF32651FB9DC3300638A19</key>
		<dict>
			<key>primary</key>
			<true/>
		</dict>
	</dict>
</dict>
</plist>
