# Supplementary material for: Evolutionary regime transitions in structured populations
Source: PLoS One. 2018 Nov 26;13(11):e0200670. doi: 10.1371/journal.pone.0200670 (PMC6261048; doi:10.1371/journal.pone.0200670)
Supplement: S1 File — To compute the fixation probabilities of small order graphs for any fitness value r > 1, we ran a new C++ program available from https://bitbucket.org/geodynapp/phasetransition. (ZIP) [file pone.0200670.s002.zip › regimeTransitions/phaseTransition.xcodeproj/project.xcworkspace/contents.xcworkspacedata]

<?xml version="1.0" encoding="UTF-8"?>
<Workspace
   version = "1.0">
   <FileRef
      location = "self:cambiosFase.xcodeproj">
   </FileRef>
</Workspace>
