# Supplementary material for: Evolutionary regime transitions in structured populations
Source: PLoS One. 2018 Nov 26;13(11):e0200670. doi: 10.1371/journal.pone.0200670 (PMC6261048; doi:10.1371/journal.pone.0200670)
Supplement: S1 File — To compute the fixation probabilities of small order graphs for any fitness value r > 1, we ran a new C++ program available from https://bitbucket.org/geodynapp/phasetransition. (ZIP) [file pone.0200670.s002.zip › regimeTransitions/phaseTransition/solver.hpp]

//
//  solver.hpp
//  phaseTrasitions
//
//  Created by Álvaro Lozano Rojo on 13/11/17.
//  Copyright © 2017 xx. All rights reserved.
//

#ifndef solver_hpp
#define solver_hpp

#include "rationals.hpp"
#include "bidiVector.hpp"
#include <map>
#include <vector>

int solver(bidiVector<rational_t>& Q, std::vector<rational_t>& b);


#endif /* solver_hpp */
