# Supplementary material for: Evolutionary regime transitions in structured populations
Source: PLoS One. 2018 Nov 26;13(11):e0200670. doi: 10.1371/journal.pone.0200670 (PMC6261048; doi:10.1371/journal.pone.0200670)
Supplement: S1 File — To compute the fixation probabilities of small order graphs for any fitness value r > 1, we ran a new C++ program available from https://bitbucket.org/geodynapp/phasetransition. (ZIP) [file pone.0200670.s002.zip › regimeTransitions/phaseTransition/rationals.hpp]

//
//  rationals.hpp
//  phaseTrasitions
//
//  Created by Álvaro Lozano Rojo on 13/11/17.
//  Copyright © 2017 xx. All rights reserved.
//

#ifndef rationals_h
#define rationals_h


#include <boost/multiprecision/gmp.hpp>
#include <boost/multiprecision/cpp_int.hpp>

typedef boost::multiprecision::mpq_rational rational_t;
//typedef double rational_t;


#endif /* rationals_h */
