# Supplementary material for: Evolutionary regime transitions in structured populations
Source: PLoS One. 2018 Nov 26;13(11):e0200670. doi: 10.1371/journal.pone.0200670 (PMC6261048; doi:10.1371/journal.pone.0200670)
Supplement: S1 File — To compute the fixation probabilities of small order graphs for any fitness value r > 1, we ran a new C++ program available from https://bitbucket.org/geodynapp/phasetransition. (ZIP) [file pone.0200670.s002.zip › regimeTransitions/phaseTransition/friendshipcycle.hpp]

//
//  friendshipcycle.hpp
//  phaseTransitions_ln22
//
//  Created by Álvaro Lozano Rojo on 26/3/18.
//  Copyright © 2018 xx. All rights reserved.
//

#ifndef friendshipcycle_hpp
#define friendshipcycle_hpp

#include<functional>
#include<vector>
#include<string>
#include "reduceableGraph.hpp"

class friendshipcycle : public reduceableGraph {
public:
    friendshipcycle() = delete;
    friendshipcycle(const int N);
    
    void computeStateReduction() const;
    const std::string name(const std::string& subfix = "") const;

private:
    std::vector<std::function<uint8_t(uint8_t)>> Gsym;
};

#endif /* friendshipcycle_hpp */
