# Supplementary material for: Evolutionary regime transitions in structured populations
Source: PLoS One. 2018 Nov 26;13(11):e0200670. doi: 10.1371/journal.pone.0200670 (PMC6261048; doi:10.1371/journal.pone.0200670)
Supplement: S1 File — To compute the fixation probabilities of small order graphs for any fitness value r > 1, we ran a new C++ program available from https://bitbucket.org/geodynapp/phasetransition. (ZIP) [file pone.0200670.s002.zip › regimeTransitions/phaseTransition/ln22.hpp]

//
//  ln22.hpp
//  phaseTransitions_ln22
//
//  Created by Álvaro Lozano Rojo on 19/3/18.
//  Copyright © 2018 xx. All rights reserved.
//

#ifndef ln22_hpp
#define ln22_hpp

#include "graphs_utils.hpp"
#include <map>
#include <memory>
#include <string>
#include "reduceableGraph.hpp"

class ln22 : public reduceableGraph {
public:
    ln22() = delete;
    ln22(const uint8_t order);
    
    void computeStateReduction() const;
    const std::string name(const std::string& subfix = "") const;
};


#endif /* ln22_hpp */
