# Supplementary material for: Evolutionary regime transitions in structured populations
Source: PLoS One. 2018 Nov 26;13(11):e0200670. doi: 10.1371/journal.pone.0200670 (PMC6261048; doi:10.1371/journal.pone.0200670)
Supplement: S2 File — This repository contains the output of S1 File, and information about the first and second derivative of all studied graphs, including all graphs of 7 or less vertices. Available from https://bitbucket.org/geodynapp/fixationfunctions. (ZIP) [file pone.0200670.s003.zip]

Archive with 6,157 entries (6,153 files):
- fixationfunctions/
- fixationfunctions/README.md
- __MACOSX/
- __MACOSX/fixationfunctions/
- __MACOSX/fixationfunctions/._README.md
- fixationfunctions/functions/
- fixationfunctions/functions/406337562.log
- fixationfunctions/functions/1151729674273.log
- fixationfunctions/functions/1151994962976_roots.py
- fixationfunctions/functions/1151860737025.sage
- fixationfunctions/functions/1151859183618.txt
- fixationfunctions/functions/1151997603842.txt
- fixationfunctions/functions/1134682452001_roots.py
- fixationfunctions/functions/1134818258950.sage
- fixationfunctions/functions/1151591800868.sagediff.json
- fixationfunctions/functions/1134682452000_roots.py
- fixationfunctions/functions/1151998128135.log
- fixationfunctions/functions/52351230988_roots.py
- fixationfunctions/functions/6343361912922124.sagediff.json
- fixationfunctions/functions/1151998124064_roots.py
- fixationfunctions/functions/1151594944536.sagediff.json
- fixationfunctions/functions/52480729136_roots.py
- fixationfunctions/functions/17583574032.sage
- fixationfunctions/functions/1117099939888.sage
- fixationfunctions/functions/1151862332464_roots.py
- fixationfunctions/functions/1151998124065_roots.py
- fixationfunctions/functions/1151998126124.log
- fixationfunctions/functions/1134818242592.sagediff.json
- fixationfunctions/functions/1134542464002.sage
- fixationfunctions/functions/1151592832048.sage
- fixationfunctions/functions/52352806916.txt
- fixationfunctions/functions/1151861806100.sagediff2.json
- fixationfunctions/functions/1151728115728.log
- fixationfunctions/functions/52487027760.sage
- fixationfunctions/functions/1117502070796.sagediff2.json
- fixationfunctions/functions/17586200585.txt
- fixationfunctions/functions/1134412447760.sagediff.json
- fixationfunctions/functions/1151994970144.log
- fixationfunctions/functions/18125701128_roots.py
- fixationfunctions/functions/1134818783289.txt
- fixationfunctions/functions/1134818766880.sagediff.json
- fixationfunctions/functions/52351230988.log
- fixationfunctions/functions/1134818783288.sage
- fixationfunctions/functions/1117637333032.sagediff2.json
- fixationfunctions/functions/52487020545.sagediff.json
- fixationfunctions/functions/1117637328904.log
- fixationfunctions/functions/frienshipstar4.log
- fixationfunctions/functions/1151997073442.txt
- fixationfunctions/functions/1151861804080.txt
- fixationfunctions/functions/1151857606672_roots.py
- fixationfunctions/functions/17584103440.sagediff.json
- fixationfunctions/functions/1151592833032.sage
- fixationfunctions/functions/1151863377953.txt
- fixationfunctions/functions/52351230000.sagediff2.json
- fixationfunctions/functions/1151589695504.sagediff2.json
- fixationfunctions/functions/1151861800992.sage
- fixationfunctions/functions/17585676296.sage
- fixationfunctions/functions/1151862333472.log
- fixationfunctions/functions/1151727067154.txt
- fixationfunctions/functions/1151592841248.sage
- fixationfunctions/functions/17584629770.txt
- fixationfunctions/functions/1151860752416.log
- fixationfunctions/functions/1151725472816.sagediff.json
- fixationfunctions/functions/l9_22.sagediff2.json
- fixationfunctions/functions/1116829925380.sage
- fixationfunctions/functions/52351209476.log
- fixationfunctions/functions/1151997076512.txt
- fixationfunctions/functions/1151997603874.sagediff.json
- fixationfunctions/functions/52348608544.sagediff2.json
- fixationfunctions/functions/1134546149408.txt
- fixationfunctions/functions/1151725494320.txt
- fixationfunctions/functions/1151861794864.sagediff2.json
- fixationfunctions/functions/17584104464.sagediff2.json
- fixationfunctions/functions/1117635232792.sage
- fixationfunctions/functions/1151997054980.txt
- fixationfunctions/functions/1151862331408.txt
- fixationfunctions/functions/1151998654514.log
- fixationfunctions/functions/135797775.txt
- fixationfunctions/functions/1151590750234.log
- fixationfunctions/functions/17990971448.txt
- fixationfunctions/functions/1151998654512_roots.py
- fixationfunctions/functions/52485976120.txt
- fixationfunctions/functions/1151728640036.sagediff.json
- fixationfunctions/functions/17586206722.sagediff.json
- fixationfunctions/functions/1151997067272.log
- fixationfunctions/functions/1151729688612.sage
- fixationfunctions/functions/1151997075504.sage
- fixationfunctions/functions/17450930177.txt
- fixationfunctions/functions/1151997595673_roots.py
- fixationfunctions/functions/1151862325265_roots.py
- fixationfunctions/functions/38605195112455.sage
- fixationfunctions/functions/1576964.sagediff2.json
- fixationfunctions/functions/52487026738.txt
- fixationfunctions/functions/17586206736.sage
- fixationfunctions/functions/1151728640016.log
- fixationfunctions/functions/1151997595672_roots.py
- fixationfunctions/functions/1151998654466.sagediff2.json
- fixationfunctions/functions/1100457456680.sagediff.json
- fixationfunctions/functions/1151862325264_roots.py
- fixationfunctions/functions/17586204688.sagediff2.json
- fixationfunctions/functions/1134818259000.txt
- fixationfunctions/functions/945836056_roots.py
- fixationfunctions/functions/1134681923593.sage
- fixationfunctions/functions/17585675280_roots.py
- fixationfunctions/functions/1151998129156.sagediff.json
- fixationfunctions/functions/52351754248.txt
- fixationfunctions/functions/1100458520632.log
- fixationfunctions/functions/1151590750234_roots.py
- fixationfunctions/functions/1151998127164.log
- fixationfunctions/functions/38605187250242_roots.py
- fixationfunctions/functions/1151996542000.sage
- fixationfunctions/functions/1151862321185.sage
- fixationfunctions/functions/1151456532514.sage
- fixationfunctions/functions/1151592839194.sagediff.json
- fixationfunctions/functions/1151588638728_roots.py
- fixationfunctions/functions/1151992861728.log
- fixationfunctions/functions/1151997067272.sagediff.json
- fixationfunctions/functions/1151460198432.log
- fixationfunctions/functions/17449889798.log
- fixationfunctions/functions/1099651627056.txt
- fixationfunctions/functions/1117369421840_roots.py
- fixationfunctions/functions/1134278230032.txt
- fixationfunctions/functions/1151592844312_roots.py
- fixationfunctions/functions/1151863373832.sage
- fixationfunctions/functions/1151862853672.sagediff2.json
- fixationfunctions/functions/52345965616.sagediff.json
- fixationfunctions/functions/1151725472816.log
- fixationfunctions/functions/1134812992544.log
- fixationfunctions/functions/1151864428592.sagediff2.json
- fixationfunctions/functions/1151998127151.sagediff2.json
- fixationfunctions/functions/1100459044920.sagediff2.json
- fixationfunctions/functions/1151998128132_roots.py
- fixationfunctions/functions/1151863372840.log
- fixationfunctions/functions/135269388_roots.py
- fixationfunctions/functions/1151461244933.txt
- fixationfunctions/functions/1151862851592.log
- fixationfunctions/functions/1151998654514.sagediff2.json
- fixationfunctions/functions/1151997071384.sagediff2.json
- fixationfunctions/functions/17183553564.log
- fixationfunctions/functions/1151996026896_roots.py
- fixationfunctions/functions/52487020592_roots.py
- fixationfunctions/functions/1134679834632.sagediff2.json
- fixationfunctions/functions/17450410000.txt
- fixationfunctions/functions/52479149074.sage
- fixationfunctions/functions/1134545610784.sagediff2.json
- fixationfunctions/functions/52486499376.txt
- fixationfunctions/functions/1151321268264.txt
- fixationfunctions/functions/1134546665488.log
- fixationfunctions/functions/52487020593_roots.py
- fixationfunctions/functions/405811216.sagediff.json
- fixationfunctions/functions/1134281915452.txt
- fixationfunctions/functions/6343361912922124.sage
- fixationfunctions/functions/1134682452001.sage
- fixationfunctions/functions/1134412967952.txt
- fixationfunctions/functions/1151863382056.sagediff2.json
- fixationfunctions/functions/1134681927712.sage
- fixationfunctions/functions/1151997067280_roots.py
- fixationfunctions/functions/52486496305.sagediff2.json
- fixationfunctions/functions/1151994962992.sage
- fixationfunctions/functions/1151862334508.sagediff.json
- fixationfunctions/functions/1151997068300.txt
- fixationfunctions/functions/1151998648368.txt
- fixationfunctions/functions/1151862332432.log
- fixationfunctions/functions/946892848.sagediff2.json
- fixationfunctions/functions/1151997077546.txt
- fixationfunctions/functions/1151998124033.sagediff2.json
- fixationfunctions/functions/l15_22.log
- fixationfunctions/functions/1134411395076_roots.py
- fixationfunctions/functions/1151589695504.txt
- fixationfunctions/functions/1151992874018.sagediff.json
- fixationfunctions/functions/1151862316081.sagediff2.json
- fixationfunctions/functions/1151727067154.sage
- fixationfunctions/functions/1151592312838.txt
- fixationfunctions/functions/135270408.sagediff2.json
- fixationfunctions/functions/1151860233268.sagediff.json
- fixationfunctions/functions/1151998118940.sage
- fixationfunctions/functions/1151858130960.log
- fixationfunctions/functions/1151997067265.sagediff.json
- fixationfunctions/functions/1151592316960_roots.py
- fixationfunctions/functions/1134814048288.sagediff2.json
- fixationfunctions/functions/1134412447776.txt
- fixationfunctions/functions/1134550333488.sagediff.json
- fixationfunctions/functions/17449885705.sagediff2.json
- fixationfunctions/functions/1151863377961_roots.py
- fixationfunctions/functions/1151998652464.sagediff2.json
- fixationfunctions/functions/17586204697.txt
- fixationfunctions/functions/1151730214968.log
- fixationfunctions/functions/1151998128176.txt
- fixationfunctions/functions/1134682984472.txt
- fixationfunctions/functions/1134281914416_roots.py
- fixationfunctions/functions/1134146097156.sage
- fixationfunctions/functions/1151191762980.sagediff2.json
- fixationfunctions/functions/1151456532514.sagediff2.json
- fixationfunctions/functions/135269384.log
- fixationfunctions/functions/1151863380011.sagediff.json
- fixationfunctions/functions/1134546141201.log
- fixationfunctions/functions/51810680864.sagediff.json
- fixationfunctions/functions/l10-from1.txt
- fixationfunctions/functions/1100458520624.sagediff.json
- fixationfunctions/functions/l6^22_roots.py
- fixationfunctions/functions/1151998118936.txt
- fixationfunctions/functions/l10-from0.txt
- fixationfunctions/functions/1117099411504.sagediff.json
- fixationfunctions/functions/52083308600.sagediff2.json
- fixationfunctions/functions/17450408974.sage
- fixationfunctions/functions/1151862333481.sage
- fixationfunctions/functions/52349125648.txt
- fixationfunctions/functions/17585678346_roots.py
- fixationfunctions/functions/1151862844456.sage
- fixationfunctions/functions/1151862852648_roots.py
- fixationfunctions/functions/1151729164300_roots.py
- fixationfunctions/functions/1151588638728.sagediff2.json
- fixationfunctions/functions/1151862337568.sage
- fixationfunctions/functions/1134546141200.log
- fixationfunctions/functions/52487012369.sagediff2.json
- fixationfunctions/functions/1151997603874.sage
- fixationfunctions/functions/1151594944536.sage
- fixationfunctions/functions/17586204696.txt
- fixationfunctions/functions/1151997073442.sagediff.json
- fixationfunctions/functions/1117638379528.sage
- fixationfunctions/functions/1151861272584.log
- fixationfunctions/functions/122288139376.sage
- fixationfunctions/functions/1134411395076.sagediff.json
- fixationfunctions/functions/1151997067265_roots.py
- fixationfunctions/functions/1134277189664.sagediff.json
- fixationfunctions/functions/1134818786360.sagediff.json
- fixationfunctions/functions/1151862851592.sage
- fixationfunctions/functions/52351754280.sage
- fixationfunctions/functions/1134548246544.sage
- fixationfunctions/functions/135794692.txt
- fixationfunctions/functions/52213866544.sage
- fixationfunctions/functions/1151996552240.sage
- fixationfunctions/functions/1100457456680.sagediff2.json
- fixationfunctions/functions/1151728102449.sage
- fixationfunctions/functions/1151998648369.txt
- fixationfunctions/functions/1117501001736.sage
- fixationfunctions/functions/1134277708856.sagediff.json
- fixationfunctions/functions/1151993921568.log
- fixationfunctions/functions/1151860737025.txt
- fixationfunctions/functions/1134682451969.sage
- fixationfunctions/functions/1134815637530_roots.py
- fixationfunctions/functions/1134683508760_roots.py
- fixationfunctions/functions/1151594418180_roots.py
- fixationfunctions/functions/17990430752.log
- fixationfunctions/functions/frienshipstar4.sagediff.json
- fixationfunctions/functions/1134818244642.txt
- fixationfunctions/functions/52351229984.sage
- fixationfunctions/functions/17585679375.sagediff.json
- fixationfunctions/functions/1134545093656.sagediff.json
- fixationfunctions/functions/1151861804064.sagediff2.json
- fixationfunctions/functions/17585676289.sagediff2.json
- fixationfunctions/functions/1151725488146.sage
- fixationfunctions/functions/1151461244932.txt
- fixationfunctions/functions/1151863900168_roots.py
- fixationfunctions/functions/1151996540976.txt
- fixationfunctions/functions/1151998127160_roots.py
- fixationfunctions/functions/1134544052242.sagediff.json
- fixationfunctions/functions/1117636280336.sagediff.json
- fixationfunctions/functions/1151998648360_roots.py
- fixationfunctions/functions/1151590206496.log
- fixationfunctions/functions/1100322197528_roots.py
- fixationfunctions/functions/137900052.txt
- fixationfunctions/functions/52213866544.log
- fixationfunctions/functions/1151998648361_roots.py
- fixationfunctions/functions/1151862324256.sage
- fixationfunctions/functions/526338_roots.py
- fixationfunctions/functions/52080680976.txt
- fixationfunctions/functions/1151998115841.log
- fixationfunctions/functions/17585676304.sagediff2.json
- fixationfunctions/functions/1151190196240.log
- fixationfunctions/functions/1134277189664.txt
- fixationfunctions/functions/405807112.sagediff2.json
- fixationfunctions/functions/1580044_roots.py
- fixationfunctions/functions/1151864428593_roots.py
- fixationfunctions/functions/1151994460194.sagediff.json
- fixationfunctions/functions/6343361905082392.sagediff.json
- fixationfunctions/functions/1151722865682.txt
- fixationfunctions/functions/1151864428592_roots.py
- fixationfunctions/functions/1151992357936_roots.py
- fixationfunctions/functions/1117636271152.log
- fixationfunctions/functions/1151862853638.sagediff.json
- fixationfunctions/functions/1134545610784.sage
- fixationfunctions/functions/17586204679.sagediff.json
- fixationfunctions/functions/674258992_roots.py
- fixationfunctions/functions/1117497857056.sagediff.json
- fixationfunctions/functions/17585678352.sagediff.json
- fixationfunctions/functions/18125710376.log
- fixationfunctions/functions/1134818242608.sage
- fixationfunctions/functions/52486499388.txt
- fixationfunctions/functions/1151996012592.txt
- fixationfunctions/functions/1151858130960_roots.py
- fixationfunctions/functions/1117364687904.sagediff2.json
- fixationfunctions/functions/1134409826320.sagediff.json
- fixationfunctions/functions/1151998655551.sage
- fixationfunctions/functions/1151998128135.sage
- fixationfunctions/functions/1134818242609.sagediff.json
- fixationfunctions/functions/17586207760.sage
- fixationfunctions/functions/1134682464296.sagediff2.json
- fixationfunctions/functions/52351229992.sage
- fixationfunctions/functions/1134416132124.log
[truncated: 5,857 more entries]
