# Supplementary material for: Evolutionary regime transitions in structured populations
Source: PLoS One. 2018 Nov 26;13(11):e0200670. doi: 10.1371/journal.pone.0200670 (PMC6261048; doi:10.1371/journal.pone.0200670)
Supplement: S2 File — This repository contains the output of S1 File, and information about the first and second derivative of all studied graphs, including all graphs of 7 or less vertices. Available from https://bitbucket.org/geodynapp/fixationfunctions. (ZIP) [file pone.0200670.s003.zip › fixationfunctions/functions/1151994962976_roots.py]

[-3.40179528781805, -2.85813963425030, -1.79037564804825, -0.892412926750998, -0.607566575730526, -0.387908789877070, -0.299734786891391, -3.33972926599024 - 0.595989395835066*I, -3.33972926599024 + 0.595989395835066*I, -3.12567568720750 - 1.11565369179316*I, -3.12567568720750 + 1.11565369179316*I, -2.78142511473746 - 1.52092667490563*I, -2.78142511473746 + 1.52092667490563*I, -2.37150887195091 - 1.77280660699812*I, -2.37150887195091 + 1.77280660699812*I, -2.01231975379271 - 1.87625306981166*I, -2.01231975379271 + 1.87625306981166*I, -1.85940768919474 - 0.744167616689439*I, -1.85940768919474 + 0.744167616689439*I, -1.72166855944109 - 1.98475118992440*I, -1.72166855944109 + 1.98475118992440*I, -1.39386309989829 - 2.01695530901379*I, -1.39386309989829 + 2.01695530901379*I, -1.13410603210876 - 0.840177380455804*I, -1.13410603210876 + 0.840177380455804*I, -1.08536560438359 - 1.62875547918869*I, -1.08536560438359 + 1.62875547918869*I, -1.06978482591470 - 1.92396393028901*I, -1.06978482591470 + 1.92396393028901*I, -0.768629184742136 - 1.79565324087682*I, -0.768629184742136 + 1.79565324087682*I, -0.737434158235376 - 0.414589310984844*I, -0.737434158235376 + 0.414589310984844*I, -0.575754351747728 - 1.16304442966385*I, -0.575754351747728 + 1.16304442966385*I, -0.543138162121056 - 1.65248503031407*I, -0.543138162121056 + 1.65248503031407*I, -0.516261923551571 - 0.209248405111542*I, -0.516261923551571 + 0.209248405111542*I, -0.481434547926296 - 0.554517373314617*I, -0.481434547926296 + 0.554517373314617*I, -0.381365504464075 - 1.49671965869070*I, -0.381365504464075 + 1.49671965869070*I, -0.296800093646334 - 0.0455267031132665*I, -0.296800093646334 + 0.0455267031132665*I, -0.290715620365593 - 0.0921678013503860*I, -0.290715620365593 + 0.0921678013503860*I, -0.284462062444189 - 0.140026772232241*I, -0.284462062444189 + 0.140026772232241*I, -0.279223517781832 - 0.187822437328635*I, -0.279223517781832 + 0.187822437328635*I, -0.272623748350163 - 0.232268158379444*I, -0.272623748350163 + 0.232268158379444*I, -0.272546601397512 - 1.35221359584735*I, -0.272546601397512 + 1.35221359584735*I, -0.258328045385057 - 0.277506292015831*I, -0.258328045385057 + 0.277506292015831*I, -0.257628179942140 - 0.817878211842335*I, -0.257628179942140 + 0.817878211842335*I, -0.240592166189660 - 0.329468224840956*I, -0.240592166189660 + 0.329468224840956*I, -0.222663164527278 - 0.386586427229885*I, -0.222663164527278 + 0.386586427229885*I, -0.205145433819355 - 0.447720968254825*I, -0.205145433819355 + 0.447720968254825*I, -0.189303110109069 - 0.511733763354147*I, -0.189303110109069 + 0.511733763354147*I, -0.187442554619811 - 1.23256620811869*I, -0.187442554619811 + 1.23256620811869*I, -0.174465301777245 - 0.574544680647650*I, -0.174465301777245 + 0.574544680647650*I, -0.151737374543662 - 0.640852264791031*I, -0.151737374543662 + 0.640852264791031*I, -0.125269247048946 - 0.724382593678886*I, -0.125269247048946 + 0.724382593678886*I, -0.117227657240164 - 1.10239455518091*I, -0.117227657240164 + 1.10239455518091*I, -0.100579884828628 - 0.828487162575250*I, -0.100579884828628 + 0.828487162575250*I, -0.0878858442602392 - 0.957771149681049*I, -0.0878858442602392 + 0.957771149681049*I, 0.112831484540345 - 0.936718352504215*I, 0.112831484540345 + 0.936718352504215*I, 0.324144748797992 - 1.02884878973810*I, 0.324144748797992 + 1.02884878973810*I, 0.334161351611401 - 0.837797048029190*I, 0.334161351611401 + 0.837797048029190*I, 0.372126604543910 - 1.33752923012028*I, 0.372126604543910 + 1.33752923012028*I, 0.664869635659868 - 0.735003669273576*I, 0.664869635659868 + 0.735003669273576*I]
