# Supplementary material for: Evolutionary regime transitions in structured populations
Source: PLoS One. 2018 Nov 26;13(11):e0200670. doi: 10.1371/journal.pone.0200670 (PMC6261048; doi:10.1371/journal.pone.0200670)
Supplement: S2 File — This repository contains the output of S1 File, and information about the first and second derivative of all studied graphs, including all graphs of 7 or less vertices. Available from https://bitbucket.org/geodynapp/fixationfunctions. (ZIP) [file pone.0200670.s003.zip › fixationfunctions/functions/1151859183618.txt]

0 0 0 0 0 0 40579368569/76278226500 105732354330898959998565390589553/2066561518808908489214246400000 66889870521993683209571913744828744185174015555497/27355059012343385426870387053130810112000000000 305542904667496538520637105633341450224026672267698074769013/3946016501636755565919821699110814994114201600000000000 28480392843899157371263181655502953832410120776280581004511206910310101783/15584104699797857552700343475669673412710090640642928640000000000000 37975994831478095883176107508930420234425583916310477217779304558217897445074157973/1107453107608897552884684086808766196370029869515283312800890880000000000000 27826461923360600602833746339933367160751357197809001751236464002647926683738350823827397779753/52224842295634977133339083581275984273984382459967554262214076172042240000000000000000 2224378442660206924808865499310505426687558102562847946919346715285865257703625548056727160771060653284529/315456551771757451270465949535001462721613628204597243447599207770604407606476800000000000000000 3015118259880839896634822036839813016703019756493640675440851446980468507936519549860568833828306506537853711699/37163936364230745334173593514718522323233301538783601250561662667454905260119031808000000000000000000 114823652597040529966459210448665230619685915798176258106060239776762970092318192837386480609271119039578906166550211759/139280919525427590441677080053225253725763666442167008885184967891978116459179540744241152000000000000000000 101119026428359089122062901656105260019617617805359458923793313786552819765437419608620686549828857259787849407622399957073/13499535277079904919731778528235678438035555362856187015025619964914802056812786256749527040000000000000000000 88402875669975780176655608660138610858905065101598477311719218424687047034634883293911833157851647466703501481475108938326621/1438194392445976211936302649056913254081446483535507923942241658701167204491664643158095953920000000000000000000 20476202495590994024634924698866752410022679428447203578873810525504889887291056768677014167843787510007020708018532492497294852681/44578273388255478665177636910168083223508515203666603610513722453101378670423637279328342187704320000000000000000000 841831065248812894851397325763391294580109924398453292770699066828883653096129035902928043620568183129187945435363422082154424301587/267469640329532871991065821461008499341051091221999621663082334718608272022541823675970053126225920000000000000000000 1787682527039736840234818024324017516278763343813040951872307382470016637908010097463919907142784543214514714733615422468742639044758769/89869799150723044988998116010898855778593166650591872878795664465452379399574052755125937850411909120000000000000000000 251378679067240338035320269672977679212525291494965801137023514838816313670561435142065003875026383008029461900117345777422523200737055477/2156875179617353079735954784261572538686235999614204949091095947170857105589777266123022508409885818880000000000000000000 4114230767269698103828673096829548513834301244079348873479905740781680830804304800653978991307829053901053239441348596745346504225171234057/6470625538852059239207864352784717616058707998842614847273287841512571316769331798369067525229657456640000000000000000000 251766264689851931756138279909426684055899861102235133178184968372010960988935495947511963339266662258202545565665723451301432761423822980667/77647506466224710870494372233416611392704495986111378167279454098150855801231981580428810302755889479680000000000000000000 9633535636049120643474044189746239705930438255486022415100657979215840296535696420619730954219477055371916930606394400889836039093902536394487/621180051729797686963954977867332891141635967888891025338235632785206846409855852643430482422047115837440000000000000000000 2832200999626928471554360467126302790632933277884416071743903307850110028064422810526645541078680316851786405206639150377413734498693275754373/40585266537700030364251141929626105410342821858439341038432818113008069819881689101930122263509430435840000000000000000000 5299356113240383103961048127156180049343247590291824540243572053092404395946627059613792281146303611113185654437752364180457585827359358248133331/17889985489818173384561903362579187264879115875200061529741186224213957176603848556130797893754956936118272000000000000000000 8181634350322901129895767998698314974750007075772111836808504972724801881167217441900772550211535214845234357229685447851243316575342891910907247/6880763649930066686369962831761225871107352259692331357592763932389983529463018675434922266828829590814720000000000000000000 1075718048329714724645628101150697202666762185704262909904762611138050445012759854370236141139954079155796451129348952900208126558574444348231524009/237799191741583104680945915465667966105470094094966971718405921503397830778241925423030913541604350658556723200000000000000000 9678853481454607991957474864995527640391799271014992791387272267339190904624274454342279913444689230307664632269558426286805037547683226360999441937/592220209318118843075152663037104130147722456558346864432811681905013754811713607375364344069129608919777280000000000000000000 13024864378692728432901621331614249237197112938209887210114250071079894648508994995954935804817398272085800875381556274010461853735716814166334451836537/231854211948043527063922267579026266952833341742592797425445773465812885008785877287455140703064241892092805120000000000000000000 585138343352424564570334213839003848991933131463245994843735355343822773863401277221986289358404939293122701550101291888282063245656593415383522941493537/3179714906716025514019505383940931661067428686755558364691827750388290994406206317085099072499166745948701327360000000000000000000 81311731935532976191850548750432915250415316052263869192320186398267746706364468056031523841263185088348224618313711976574810399181863298083345554555597/141320662520712245067533572619596962714107941633580371764081233350590710862498058537115514333296299819942281216000000000000000000 229638669583792725524204337235749524382109541007882119715196223033075181841881327651783624188008770546799849274190340226606765725434546429354760682281977151/133548026082073071588819226125519129764832004843733451317056765516308221765060665317574161044965003329845455749120000000000000000000 25758387988518831309091279142179653882131316106992026509553209246113679847211014184753074460050385935961667550787755428675331209935222223024264261736078483/5237177493414630258385067691196828618228706072303272600668892765345420461374928051669574942939804052150802186240000000000000000000 14402759036054396867686916808769059090625952460812210956576885268536599153726406639435204095074372928119987719842192401494753714894827880750783300095710671039/1068384208656584572710553809004153038118656038749867610536454124130465774120485322540593288359720026638763645992960000000000000000000 56807862789496018466402587037047416052285278358062890490998641794737781564410754978166654061125295798938408279357990457855594613773118825358404107143386161293/1602576312984876859065830713506229557177984058124801415804681186195698661180727983810889932539580039958145468989440000000000000000000 5288624275399852500839793244419224804316765816403775392173694056295481220469527222597122608010573003370225754958835722902612979976727238436418507920621500449/59081154395755828905652745198386343121768997534554890905241702716892116541224994794871518250307098247304902082560000000000000000000 5571810488469781423717373817628689578735296250001489310109049509517791768448976446312607801003906017368721493856302352013841100470804148418356099543513171563199/25641221007758029745053291416099672914847744929996822652874898979131178578891647740974238920633280639330327503831040000000000000000000 2296636206167427762469388228957679164915806262457174299048722068722060287398330299156151019854593452627668886727328447546358975022821543277256613762855834105151/4524921354310240543244698485194059926149602046470027526977923349258443278627937836642512750699990701058293088911360000000000000000000 351284513909941601602379191892941281824750801944165649489135221320887711000504049647665066577512542743450366016340106676742818283835608578141355703957265903864949/307694652093096356940639496993196074978172939159961871834498787749574142946699772891690867047599367671963930045972480000000000000000000 6216802204837992655755317442863233154914428776451850304914387901871564419764089395349133713212484326270381927295571142735127857681156714899146419711738701974901/2511793078310990668903179567291396530434064809469076504771418675506727697524079778707680547327341776913991265681408000000000000000000 303322985048458687540248993666651675948946795715081301742199589843720643781580056808169739474944245753060429448421246596555991764319261528920346768079680586012163/58608505160589782274407523236799252376794845554278451777999769095156979608895194836512546104304641461326462865899520000000000000000000 160703579864719052489607978522448305863668509804023005394567238276822479665418131486974889401917974787916965524351526754614634177602816280678776203406385636492541/15384732604654817847031974849659803748908646957998093591724939387478707147334988644584543352379968383598196502298624000000000000000000 100251420469698468143656194345748915246130993750901915423097189240933950624508743642911378456591591315649028785710005472786167481198403930352833697250953803507227003/4923114433489541711050231951891137199650767026559389949351980603993186287147196366267053872761589882751422880735559680000000000000000000 6995914131634823048960828752674733290580662245224866725722623263805495242825275964743941313654097369449931628920290938366439059803546965462745478835396134755501477/182337571610723767075934516736708785172250630613310738864888170518266158783229495046927921213392217879682328916131840000000000000000000 344185398120085894343984225685854923345040803003464347769090454946639846940433610218731144761290813925493442554969668779328204997413671585338244615889781431313426881/4923114433489541711050231951891137199650767026559389949351980603993186287147196366267053872761589882751422880735559680000000000000000000 5186894262776201141655927959841145985633651399793161283912838021055422831269471641808386539707895163822298136337993326034122047661752909668546921371537258833623953/42077901140936253940600273093086642732057837833840939738051116273446036642283729626214135664628973356849768211415040000000000000000000 1035971969512683895249839555914241050050115796853768884777922421940130310421599279696321845060150303752630328857312613037269813592684724850049031931699540911228577693/4923114433489541711050231951891137199650767026559389949351980603993186287147196366267053872761589882751422880735559680000000000000000000 571032442466492125964950235805339195360826063838745613749748836954067818572061714379178978160147498073530366740958599525502673360255204379563807052421140248657028411/1641038144496513903683410650630379066550255675519796649783993534664395429049065455422351290920529960917140960245186560000000000000000000 2745423802241984709832379464331585289017904380984228534219892688322555953105892400805297750159854063272263707060156628558196632511885746696387019456735091490192033669/4923114433489541711050231951891137199650767026559389949351980603993186287147196366267053872761589882751422880735559680000000000000000000 112266384511796047909204763550087890006453223346616036069690580499101272821863865845391439031497036983950922173172870348745248202151291579785485780799370605371291109/129555642986566887132900840839240452622388605962089209193473173789294375977557799112290891388462891651353233703567360000000000000000000 494656102610611185847860353856812100370367079566485607507599304721090538073881982829100274151065865297363168306745502994181566835993535949709092581106304331984319893/378701110268426285465402457837779784588520540504568457642460046461014329780553566635927220981660760211647913902735360000000000000000000 31995211236760755770469679687554776285922045824102120409216643672603584529683886327617446689807978681694938392807998127141999552838767303593674151241443354948031491/16745287188739937792687863781942643536227098729793843365142791170044851316827198524717870315515611846093275104542720000000000000000000 3339664665439000297193457722655249256536267780959148272236548119431966008340284073355375560817624435330396974396132509514093322746795395009355089549371099785918137733/1230778608372385427762557987972784299912691756639847487337995150998296571786799091566763468190397470687855720183889920000000000000000000 1228315274838323017491605999741073080000049426404782967774927067561791316529716546726645170547497930510359793933510632267973356090116246013123905561229163168624037383/328207628899302780736682130126075813310051135103959329956798706932879085809813091084470258184105992183428192049037312000000000000000000 685799626860082253095738015045843315869822764507266381189873181374564563947099274195226565025803089134508278219121884616761041612753349528986592620292108404489858563/136753178708042825306950887552531588879187972959983054148666127888699619087422121285195940910044163409761746687098880000000000000000000 32151487157180528360981722986870624485294990420771137421008213962832431016595368301295398654273634463587414816615530787564239701140076077135453115134455965348155351443/4923114433489541711050231951891137199650767026559389949351980603993186287147196366267053872761589882751422880735559680000000000000000000 40703963405533859019765758888166298989123983641423251091684059406221255626503156962989450417065308880876061862701973227631441383707084961746922899478921486551173836269/4923114433489541711050231951891137199650767026559389949351980603993186287147196366267053872761589882751422880735559680000000000000000000 50110317219702638723226898817588024713508260909254333312790884977127381654737732655431462298371077349602906302783239749767157486356425427155426657536394821114797028373/4923114433489541711050231951891137199650767026559389949351980603993186287147196366267053872761589882751422880735559680000000000000000000 15001038190033833492005399003029145307474124884031886900703158015600392876823068055302737822156672838028320083256042951495523139835869183513386222361097879235970060739/1230778608372385427762557987972784299912691756639847487337995150998296571786799091566763468190397470687855720183889920000000000000000000 46049413328255675472520260663814470162907443329107551515154489142594450730499771574205889682563502296688187407144668977908593485903015291257427888782548464609926619/3243158388333031430204368874763594993182323469406712746608682874830821006025821058146939310119624428690001897717760000000000000000000 13206980804343189306269744680884737718011635557776958401279504920533222635906074135236345768481718556294237291704468381686881422831867766640839963743033444637027454517/820519072248256951841705325315189533275127837759898324891996767332197714524532727711175645460264980458570480122593280000000000000000000 29141200693957105850743813465400324563348984977993836828639557516752330292807400059479652112365859035825370187737710669420957859344123918833559944795537399815128830019/1641038144496513903683410650630379066550255675519796649783993534664395429049065455422351290920529960917140960245186560000000000000000000 7823355522377789975454012845824687455973566789654949564431773896749093129368652043954718090529424361131036134073341194566206306726097190878968123029317288218471093047/410259536124128475920852662657594766637563918879949162445998383666098857262266363855587822730132490229285240061296640000000000000000000 10904142427225604854128680352036021090267637791054414439496514593844887719113053104245322436102704486260371652471532681108453416544324021546093171405274006590874694841/547012714832171301227803550210126355516751891839932216594664511554798476349688485140783763640176653639046986748395520000000000000000000 284530178035913213303935356866574707412248907909191889895543812240992974147978434303527404698353591398599627080366501887592617966610625387001352209164019590379812929/14025967046978751313533424364362214244019279277946979912683705424482012214094576542071378554876324452283256070471680000000000000000000 32981462017759546623950231407734264847876515716445921153954049614310534054786242090827689164377633271030250062934752472590522230828301631106772554420142286526084264081/1641038144496513903683410650630379066550255675519796649783993534664395429049065455422351290920529960917140960245186560000000000000000000 2272213779699128207613205169136233603538681588038852108528048396632807374367365711001501431275682599191337238927871030589143151773623745130556899900428948102162094573/117217010321179564548815046473598504753589691108556903555999538190313959217790389673025092208609282922652925731799040000000000000000000 7467207810120939615143356056343883720107764445365387891271110206282776569966444817013476916030159731912783710265494089330993280498443996047405646944468605313378768139/410259536124128475920852662657594766637563918879949162445998383666098857262266363855587822730132490229285240061296640000000000000000000 20474865832093713536924229530255040966978603417090786695080445777593955981120267521661282017756237235597709070296980901486135321448911869975721327564744063077915581321/1230778608372385427762557987972784299912691756639847487337995150998296571786799091566763468190397470687855720183889920000000000000000000 14571528419171834170576368545914227808647892961060801448779378681497618087528243632300696135513888827142967100441219769044186648162889823931415787533033837788515257499/984622886697908342210046390378227439930153405311877989870396120798637257429439273253410774552317976550284576147111936000000000000000000 66255505665952114210452145718995538703529357730170620317643243724275459389071224091248556378832148820361174953515367998175545134986400840739782087190040402341185509/5171338690640274906565369697364639915599545195965745745117626684866792318431928956162871715085703658352334958755840000000000000000000 53131921100786215339180912202768042447283526086650738818045800545303541051835523775720042049820874836650389954749389796835353262676291820702616586702726759122759590993/4923114433489541711050231951891137199650767026559389949351980603993186287147196366267053872761589882751422880735559680000000000000000000 14512857488551298446433068511953256295315066993296207221970055344180453026908463443504608777884181764880641931735973867614962619864691905363774624693856923703029586353/1641038144496513903683410650630379066550255675519796649783993534664395429049065455422351290920529960917140960245186560000000000000000000 771078241694973969854766835259481028230503337070860775246338461010000135643330389082907510102626733176040547651651873298070390074055939011417040250135103763191343671/109402542966434260245560710042025271103350378367986443318932902310959695269937697028156752728035330727809397349679104000000000000000000 26887423039432711923124647002977494399145194222689711526706336154173585354031369588175004764545605404277901647080354433641468583387951002857290195501749176892794251717/4923114433489541711050231951891137199650767026559389949351980603993186287147196366267053872761589882751422880735559680000000000000000000 6750543095755412621146589104116680016963405694235966861948776288759026027379355210648403047637494242483000190787289347748232700045267857146637630899645527562432534669/1641038144496513903683410650630379066550255675519796649783993534664395429049065455422351290920529960917140960245186560000000000000000000 14821860442717015406389162859774643460272356199875324798936424980683605824039097503690444299580581518097801459131941824117311802397361865424929864786853923380430842737/4923114433489541711050231951891137199650767026559389949351980603993186287147196366267053872761589882751422880735559680000000000000000000 229069703390284675827682133753927708541421221072465976629414169122394881140230868287611601668804013011191024574463637317401709315882369438159168071387091390669019719/107024226814990037196744172867198634775016674490421520638086534869417093198852094918848997233947606146770062624686080000000000000000000 1039123693503762241296530431036103610562599332449575194163052034685005065160917159444377011766575016794993548216848287606163184425940438933919718726478836997207124893/703302061927077387292890278841591028521538146651341421335997229141883755306742338038150553251655697535917554390794240000000000000000000 270754585997029734352466095625647280312179420805385746908038141246390913771722681379285327205386078820264509912784062324879543792210579512431269371930869530450155497/273506357416085650613901775105063177758375945919966108297332255777399238174844242570391881820088326819523493374197760000000000000000000 860879273411941386227037538465847525064362613782647429531789706043019165925940518815434153084228354486857397760395959411349805226639809651326332357706047196633857/1337802835187375464959302160839982934687708431130269007976081685867713664985651186485612465424345076834625782808576000000000000000000 133138593454029434722502944278211181164191541879178012471138465163123974580519585508307832591838072681353655171819263791291174456929390903982238907222018305568444577/328207628899302780736682130126075813310051135103959329956798706932879085809813091084470258184105992183428192049037312000000000000000000 244054914302298174775911174786281021965637412465528239504011114298574754159572550660666329080244987850119430301770333624989886403697622213553030334790767534638887981/984622886697908342210046390378227439930153405311877989870396120798637257429439273253410774552317976550284576147111936000000000000000000 8026332059902820877647814153899395915862928615981860930272350142986050388784586526720273679160301100940447458118567755342820424710257839416150540273655397324903189/54701271483217130122780355021012635551675189183993221659466451155479847634968848514078376364017665363904698674839552000000000000000000 4705325255729394960110635333799202074479495523691301623679731072553237736893059487019821976702106347251109538818016954022272264843434553006241893717518337638611409/55944482198744792171025363089672013632395079847265794878999779590831662353945413253034703099563521394902532735631360000000000000000000 1435602773725726620663577888705226394891713921798750322281893250638025076202707495326592703740540611779864818426185622186930662414971392332427017050766279461150511/30769465209309635694063949699319607497817293915996187183449878774957414294669977289169086704759936767196393004597248000000000000000000 46681761513350465443822944783269762761270930775075102499389604622047911005443222388055579753034965939994915143668868425641423394722154247555938002286733191475461/1864816073291493072367512102989067121079835994908859829299992653027722078464847108434490103318784046496751091187712000000000000000000 199730719157342810277653510569140132581594377954174971194432514785514629551876041692649386002135495453443942853422030481819529897183072045312214935398942866077021/15384732604654817847031974849659803748908646957998093591724939387478707147334988644584543352379968383598196502298624000000000000000000 91745937301274991971934297743744711365069457499806314933309012744681163115920735622517898423901012012563204493811305024316539057888139028590331627639188671233/14106668443659286490951746607060153813413393506325044555038455334200171600343837011355715525747266077020169175040000000000000000000 9305103586199447707260019466321680954478126920349187704085590034701635321319454761876363458768773884845927001816561719065324381063558209847721602419534031397463/2958602423972080355198456701857654567097816722691941075331719112976674451410574739343181413919224689153499327365120000000000000000000 9404459943761238462001450486683966670193810110798733873071496808305645991583724047449289603196766450035089256716518219377258189188828226494341960078538266441127/6410305251939507436263322854024918228711936232499205663218724744782794644722911935243559730158320159832581875957760000000000000000000 88089905653847330834960543843423630721485272924090936642570533748033839906416386775585913215010734768240255104755909657100106064268479056087318347109763001369/133548026082073071588819226125519129764832004843733451317056765516308221765060665317574161044965003329845455749120000000000000000000 2676712651761074909343783806217092353256982234431536787837106642410710181254721681052984374610280804556338809107072292216449314849527494142430328962853176609/9371791304005127830794331657931167001040842445174277285407492316933910299302502829303449897892280935427751280640000000000000000000 77523166924087850683207317455816509457024213810331370145005172432574730940772525257972123772013143633932899139239504348164266640358704158039920109330228137/651453785766210105311313298173264047633326852896260738131984222030771813488100806427191029487634162584611979264000000000000000000 2121815386199983454966374207492812081394545469324320920297350128082412238570819357831674963066582932816836242324378996561034384880238102136893433464742432929/44516008694024357196273075375173043254944001614577817105685588505436073921686888439191387014988334443281818583040000000000000000000 204049182860839733163247705403286769696795131324923057708062142965730214727417440108316365602682570093480252560846009312044828217670255794103134658311062679/11129002173506089299068268843793260813736000403644454276421397126359018480421722109797846753747083610820454645760000000000000000000 239052946900642037070549485613442156627998030595466918065319126945759796731134121686129736667899163001355948832595143713848744855669804782801930805089419/35330165630178061266883393154899240678526985408395092941020308337647677715624514634278878583324074954985570304000000000000000000 113801069739761189837905857215947814457232808749914636541559467829453292564774134220348179614959717489812719251399623627081192588937688333290558474571141/47559838348316620936189183093133593221094018818993394343681184300679566155648385084606182708320870131711344640000000000000000000 250364595814982653433238433285083279655273756976124379829251675244425663115119507803096431910828841100469746160339962654485792923345451548693331850045477/309138949264058036085229690105368355937111122323457063233927697954417180011714503049940187604085655856123740160000000000000000000 482124093878113599313739184591883207534832106842386431801555122933075011125772390379588286264855264152276310863859446377981608889954435683033285250259/1840112793238440690983510060151002118673280490020577757344807725919149881022110137202024926214795570572165120000000000000000000 847244408085938377720543930227614179799299394301609021555017203095335320813776281308015380779058663808449983109057559265735014044978067734642186473/10472186628186247834865504407363426691636555634263450651555816326369145664353472325539979254880950401630208000000000000000000 4259194161610055799283859917996236844077740756143827398500705727441789323010053594703795271729335332221877992453725629845611103114179243689858364863/178899854898181733845619033625791872648791158752000615297411862242139571766038485561307978937549569361182720000000000000000000 99368746395166311564881937847799626052174481048554135061313095992241595779271926833469347871395853853440547534240628748900255738862283111468629421/14908321241515144487134919468815989387399263229333384608117655186844964313836540463442331578129130780098560000000000000000000 3573965062703113897833806801842903490136934547982198020118075144226182580161208535579824081030005304566857893641558485776010525491711935915569/2016818349772070412220633045023808088122194700937957874474791015536385864967064456634514553318334791680000000000000000000 1086876382469549755240570718534571906002562238827410011766856388660036808099211593111452950357338118586187371271651508429532414529389728953/2434167417982529573669844579247519088143969904577302679309052136372640390019498466423048067423928320000000000000000000 917871518730249695316967562955778789286922468299140992835861925075604107325195188567181022589388227015930501567485533735003767050104669609467/8627500718469412318943819137046290154744943998456819796364383788683428422359109064492090033639543275520000000000000000000 4297985185290783545749299128069885914966212713340700006418505658739613317061547486935555353211029779008613127186477224295774023938863237941/179739598301446089977996232021797711557186333301183745757591328930904758799148105510251875700823818240000000000000000000 302930809524581754071456023651054873496584008352566156297974347970704678248574845703272647501497369665750027491714727370187539918982033899/59913199433815363325998744007265903852395444433727915252530442976968252933049368503417291900274606080000000000000000000 1362262480134947121959066494655915866937055277986652350962626579867643608043442901057357831339788630636303973745373702754639515125407/1358575950880166968843508934405122536335497606206982205272799160475470588051006088512863761910988800000000000000000 3682539262789395903590133551057045273449290911840190825722958142719270053357456561625401735015967220798955685778537221711831812484797/19812565950335768295634505293408036988226006757185157160228321090267279409077172124145929861201920000000000000000000 2269949396590630767792613520730832542277122119918790437252389058336410017304443325102892156513707850152004841954813556300977302263/70759164108342029627266090333600132100807166989946989857958289608097426460989900443378320932864000000000000000000 831468445898251487578953839965451624856572291629796397796571750431462695018208764283787232837346795328257022476876430742294911/161994423324958859036781342338828141256426664354274244180307439578977624681753435080994324480000000000000000000 1460714761964716905668902121199627293670469601909464826456356055692748737230702542884465481954524410645690986060697258687617/1928505039582843559961682646890811205433650766122312430717945709273543150973255179535646720000000000000000000 71302218284850337989704031689683470439271052696482203895808188109928289553100477060625721938271495096573314816212189279/695708888738399552655729670595530737890927404806029015410514325134755826469428275445760000000000000000000 146628512977824612349608248883429700068466128856270220157612524949443308755002151156839341473829664892846227844291593/11611387848925202617853564763674240840149698749680456256267921159461961156060719349760000000000000000000 45277959490779679530116129006607758104719778367447643836480550906783998804675336845953479492846497114875214793/32221633502400939665483307702503720835136249166612432723576204793711735919804416000000000000000000 23721831667594586502799954750495552765596449090215781621166048521084631802834612594131103009837010377/169668163917049320411210693704902102089014975992868783775660375854968012800000000000000000 555149490643471799128171539130004707333604388040767693379645418610034691424437191327190343791/45187982652268001458015080076888755935838020388443103998216022466560000000000000000 15914291727875324799091394576283468142616839024698614603850686455364938799630842807/16956967850820954816356012733749893685248723325522461911244800000000000000 61349659846252500630533930746939626440688038926995098953891878509286017/1004710853884082230732981994563204234957522183492608000000000000 5021566798455131562936817121880195062550445270213113137137/1526403608743042702570025733949761702405120000000000 372748734430609696107333450217159511403586331531/2645380523402554946576101188944889600000000 26112906596360349357544618349066743/5805201312235138612807008000000 728959558737039893/7661882630001600 1
1 736621441367041493/7661882630001600 11430187005957083427705527977745747/2487943419529345119774432000000 16733775249690467848071203636913855186913353397/115016544495763258546787008214995200000000 83221491359422694901344908035464528846072016472129350799/24228628710207027024921043396027963530240000000000 64786530178157039243276911913167056688792508044907104145434932892411817/1004710853884082230732981994563204234957522183492608000000000000 17002173089182577669926815724149535456897939169277812558627080652345713906819578007/16956967850820954816356012733749893685248723325522461911244800000000000000 600184649767146986454725994621686322340692018393405499243624236414572182409014197085186419191/45187982652268001458015080076888755935838020388443103998216022466560000000000000000 804749367389280301947392161023210993210571436132687988004939053452828804682203196276476418090746069167/5259713081428528932747531504851965164759464255778932297045471651504008396800000000000000000 50169099451486482990205917985973116305149958365459800037299513036940287869522041227846036306386433265446348433/32221633502400939665483307702503720835136249166612432723576204793711735919804416000000000000000000 164548825824543395169560558983580566272940767007174804000717210101051213751205272408511493008815820562726888581549873/11611387848925202617853564763674240840149698749680456256267921159461961156060719349760000000000000000000 11592471191593302132296456896408927035527759198115702050963819108182899761392935863266846971633463342572246172597171713401/99486371089591136029769342895160895518402618887262149203703548494270083185128243388743680000000000000000000 21879924592365474996820892204130898242535782190908040749683045653533454210977449626753730748446670422205584809753152210515921/25070565514576966279501874409580545670637459959590061599333294220556060962652317333963407360000000000000000000 12626178987769340166334374234218791606716539680824032532826590048226403234174136561473184943659389239441500300720827518624818851/2105927503224465167478157450404765836333546636605565174343996714526709120862794656052926218240000000000000000000 13445189190371644594900087142632753733116024154942464915656774756392320074358390347860493879375795159893376253386671947233484614553/353795820541710148136330451668000660504035834949734949289791448040487132304949502216891604664320000000000000000000 1896742048746081056710442799220701696754091691840594402466196722223026566950179486992568056835745374827079508178593734539949761274589/8491099693001043555271930840032015852096860038793638782954994752971691175318788053205398511943680000000000000000000 26434252107184310666667410978943166187441467541198019570893889023996013170704638966206393015894893373365354055874992159377531295559887/21613708309457201777055823956445131259882916462383807811158168462109759355356915044522832575856640000000000000000000 10718484884671841322138828260295171377797570209813440733632812669144808192769691732632186340016760668024080729586729955198005168096930741/1711805698109010380742821257350454395782726983820797578643726942199092940944267671526208340007845888000000000000000000 205955211660719650022632799111510290353852554548249491563731773479824447534832189573774744026240962291891769385228905771291039283465738869/6847222792436041522971285029401817583130907935283190314574907768796371763777070686104833360031383552000000000000000000 22654425722530337925605419180885614427095897943593793284542267052360922199772031838465392581771161924107895974533859181379144852145211/166590087402477221309314352467064117236640818062145093077352319201901345896392831355275465614950400000000000000000 13621783681211536618212403882590548801058952783075970263412157598622846622983395235254473490204706917547338482678771244003187179282432401599/23476192431209285221615834386520517427877398635256652507113969493016131761521385209502285805821886464000000000000000000 106319242106446324390559724773480236947394571797166980476666381603163559511822663644301160768730498605482219679386328490915808084226622985463/45391308127862454290387649095164990218606939560751993082808595746087456807442882911467335215348711424000000000000000000 2121600823455382735901827588629420087584139153448071831777932460591970313865728052569434759973956330059440674566433707279568463902015591349926129/236640019706589595033887610616126815673004178243387057271708812489602608156135562911783040922684615557120000000000000000000 10822372601652287522030504181269566895091345638597255395922089526837971308511615080830271610756889323396118900674849940190461629139970226062761587/331910676991060730696881323981060988216681185068646781627851321413988073777436893434708680774674525716480000000000000000000 6923887172013361403515103504164058049824123305163372896385003836087758760795623637655805793994930778416897486904735552738609415759114044631484702897/61337093107948023032783668671700070622442683000685925244826924197304996034070337906734164207159852352405504000000000000000000 105493862286929496854999176955649075070655471201765650776558966547663173359751192106342152687797458536865711362345572854412112634852600051379942098199/283094275882837029382078470792461864411273921541627347283816573218330750926478482646465373263814703164948480000000000000000000 142544099965690366896254845058046603819240002196437832891647941831357117078034456585102080505698284533655414845390685427575575393083963668957772833427/121326118235501584020890773196769370461974537803554577407349959950713178968490778277056588541634872784977920000000000000000000 9778973894004796460510471672364254437830637657848049077257028403988679810861286470595150530682542264053785273383538447993076408126626803225232008753707/2760169189857661036475265090226503178009920735030866636017211588878724821533165205803037389322193355858247680000000000000000000 208562508583202479249084243779029409319629376855922649319910723824118108608087413858448985015637769702670222214981592885068557965077823681085193824974207/20382787863564266115509649897057254237611722350997169004434793271719814066706450750545506874994658627876290560000000000000000000 744716543585017898085470174153709442374647693195093243207022251249539312747760504202659598527244835708809709066094552464202009195062838684498009061882017/26278635592694425735698391602817617033615113113682300534643204548663561937241374521364455144621212776435548160000000000000000000 159739703833325204983051698315568587085572429142178640015599788714595912820760473460218235702101972973974153485494105056966123595240619328613987190456014561/2119809937810683676013003589293954440711619124503705576461218500258860662937470878056732714999444497299134218240000000000000000000 3674300749548640310456342838498722365282612310031509898876507830143022472914681244772174440732367368026994065276887292095979430765626224912946831826136393733/19078289440296153084117032303645589966404572120533350188150966502329745966437237902510594434995000475692207964160000000000000000000 6023439009635749597233978840271496925836713449738754333469784629187732643078872061017520239796644425765073509342903928856573047214994257565174810439824209741/12718859626864102056078021535763726644269714747022233458767311001553163977624825268340396289996666983794805309440000000000000000000 102707899327889918849168418834131505295117140125466327819215770637969606695564442993654190716561242360142478794530296786797879956023610181080407810090277380439/91575789313421534803761755057498831838741946178560080903124639211182780638898741932050853287976002283322598227968000000000000000000 3025485668569952558572616390067253712228619823033732050087912702996213221052362795025311854597111492082445565634285148037850328764873962991808732983747712557/1181623087915116578113054903967726862435379950691097818104834054337842330824499895897430365006141964946098041651200000000000000000 6197493987715543362026856943828833640252524861690183048914697981464124256764522830922240361547584605451255775812141194762692759072200178921206539628354028073743/1098909471761058417645141060689985982064903354142720970837495670534193367666784903184610239455712027399871178735616000000000000000000 131813193333942288125650686275065938463206643943608670915102885273590541087664299142064162834640580632811187026261102502177516732563078343700947557028797818587817/10989094717610584176451410606899859820649033541427209708374956705341933676667849031846102394557120273998711787356160000000000000000000 135462250761755219721053678314653774085580576147623668242127329382084046758278870639977483969887938575049186510259006088048384149259727525848930111176054631792717/5494547358805292088225705303449929910324516770713604854187478352670966838333924515923051197278560136999355893678080000000000000000000 119673387671027248603469114865950834451777670110118819091632337953329298733869415434580686043181904748399190476633857193364267048157923855217586578631538257362291/2442021048357907594766980134866635515699785231428268824083323712298207483703966451521356087679360060888602619412480000000000000000000 460439671517233083799074000951177079073913713686455917853887301315390033774637231102306392607402234703500398501388576956337127237898000827193405211657941601778293/4884042096715815189533960269733271031399570462856537648166647424596414967407932903042712175358720121777205238824960000000000000000000 171564880164195527710564971327780094637027640281757062193254143372707579451925945136076838513914907583803133320636781407461719216083882442097856668012803932345339/976808419343163037906792053946654206279914092571307529633329484919282993481586580608542435071744024355441047764992000000000000000000 7965138646708836383060651211897019088225045361370530944992971031400542808786920052359482216121288338257066614878001367177508113018989936392157555945306875956635949/25117930783109906689031795672913965304340648094690765047714186755067276975240797787076805473273417769139912656814080000000000000000000 97615522810699454489099378669749073877927965754745378029797771023315096438703980971217607452782203919938074642675213486924897706866496908562994929081996551147043161/175825515481769346823222569710397757130384536662835355333999307285470938826685584509537638312913924383979388597698560000000000000000000 7537396555120370240907190090227803136270184441907149697056803451217427255945259222660919765585009379070797369774499925116014299828936033035498134306145032561345061/7992068885534970310146480441381716233199297121037970696999968512975951764849344750433529014223360199271790390804480000000000000000000 729264479589518874018665287143736945247635061114049645783270891417254184373999028757488847440778289841192626234038722428712550799124690670672554960484165680868952969/468868041284718258195260185894394019014358764434227614223998152761255836871161558692100368834437131690611702927196160000000000000000000 2748869182052014079644403693853719861226666527517558176229078363477534920083183212908366989392366840338354646894804746191554134020158335063169108678782099200413257/1103218920669925313400612202104456515327902975139359092291760359438249027932144843981412632551616780448498124534579200000000000000000 121261532378552861177491406570108511289600087003657139294523024905629680238681140134114040099362669727722705456126561323003215389996630240650570382873648115782087549/31257869418981217213017345726292934600957250962281840948266543517417055791410770579473357922295808779374113528479744000000000000000000 11347644398768997250048573875991627445493525232249419810349148770649802596089528843222936089569711400437094880844537881007816153683264964637762493947301948633522313/1932148521777685129925522744070305023410819084206981926747245135005175151941599829775138882559493674549224050524160000000000000000000 1013896156659903647286679024347788301826433217218371442311451893657184428361704059234701837723570693551056563979221455276207336790477584204700812466850671132437735337/117217010321179564548815046473598504753589691108556903555999538190313959217790389673025092208609282922652925731799040000000000000000000 2906644150123661881375885608330930617485100351559648861626554481224760290211342818918526168634109977984777860079014469409359942295350701635958905796259452162025471497/234434020642359129097630092947197009507179382217113807111999076380627918435580779346050184417218565845305851463598080000000000000000000 320266774280298188020596213091875378263608325382772140801755613846721337678148422765541290363729223885441149808307510939826033370268662821378946788892130408994121113/18507948998080983876128691548462921803198372280298458456210453398470625139651114158898698769780413093050461957652480000000000000000000 8272432556293430231276786257271233774090463055781580754445860847183951013760005472569422402639665097724437958423607295528455930583673983897515972625113389359212149293/351651030963538693646445139420795514260769073325670710667998614570941877653371169019075276625827848767958777195397120000000000000000000 43833453018796916101380360955065279401733879338858657705321593278175915211686573939736989883513488483250612866981012253232351771219154589305218494489579079276996188447/1406604123854154774585780557683182057043076293302682842671994458283767510613484676076301106503311395071835108781588480000000000000000000 11319826574658450789395921786094876686530819042783981393929272493814832307828521489184800799545555251101615401566218739984083349013673707619176854634492921378619393001/281320824770830954917156111536636411408615258660536568534398891656753502122696935215260221300662279014367021756317696000000000000000000 1096292456555786077620703197594805946730550393989310927721107472628656962134635099582800054538369388094567018658506373463732740788516952459012330875229517340790553541/21640063443910073455165854733587416262201173743118197579569145512057961701745918093481555484666329154951309365870592000000000000000000 10937728353157431556702400039712096178745004090182904528226368795749843542872620259950015349788628599787076308284957263999912850760669793645756635217267285133081018113/175825515481769346823222569710397757130384536662835355333999307285470938826685584509537638312913924383979388597698560000000000000000000 6165968550913930265749826042280817417408349847798313121290392830029547576072207079399889672050088834169857680854542238837695927837271447884403714963870785075671970991/82741419050244398505045915157834238649592723135451931921882026957868677094910863298605947441371258533637359340093440000000000000000000 11138887204336745080040119784603833639166024626303073812627313241921776305549480239378594929701293532646010157495855190094930036702178502800663053851613393116669660653/127873102168559524962343687062107459731188753936607531151999496207615228237589516006936464227573763188348646252871680000000000000000000 139782326222194904632150603319493174011244831985514706580112920078109419774380520030407055982896221868345817182425553113199030621934244429103779201485185785842239733509/1406604123854154774585780557683182057043076293302682842671994458283767510613484676076301106503311395071835108781588480000000000000000000 38914631889908103137291186879447442812701997688816884856412902271760323962711306016179472467092070474164756697273509258082701421761823930132112419124734989248001185511/351651030963538693646445139420795514260769073325670710667998614570941877653371169019075276625827848767958777195397120000000000000000000 169220494337886242759747703165098290284508507904408421212627188672383556406260492179040214833288477104334182380972482220049689147605754753076756331611286272125763980173/1406604123854154774585780557683182057043076293302682842671994458283767510613484676076301106503311395071835108781588480000000000000000000 59870777228880637254759131619701500940303973340872736298487943283972664638073877426326576018853050153917818703889364750716245342012320662963310486375355679387505011937/468868041284718258195260185894394019014358764434227614223998152761255836871161558692100368834437131690611702927196160000000000000000000 1590991203337921557373551113436379280089685002278247654100254954218539870535441003029651663564435107228848594485091073897023070559461049524958491645020964538665585819/12022257468838929697314363740881897923445096523954554210871747506698867612081065607489753047036849530528505203261440000000000000000000 36434997232854150084288898028107346278445306200019508686226806877966670015896190002776893065260259028176172519546311378682367759602391111416542691523810560203043/272061168489071701734289230711523564583309406353416758476306117680281582409087171515302594438431379332509204480000000000000000000 1590991203337921557373551113436379280089685002278247654100254954218539870535441003029651663564435107228848594485091073897023070559461049524958491645020964538665585819/12022257468838929697314363740881897923445096523954554210871747506698867612081065607489753047036849530528505203261440000000000000000000 59870777228880637254759131619701500940303973340872736298487943283972664638073877426326576018853050153917818703889364750716245342012320662963310486375355679387505011937/468868041284718258195260185894394019014358764434227614223998152761255836871161558692100368834437131690611702927196160000000000000000000 169220494337886242759747703165098290284508507904408421212627188672383556406260492179040214833288477104334182380972482220049689147605754753076756331611286272125763980173/1406604123854154774585780557683182057043076293302682842671994458283767510613484676076301106503311395071835108781588480000000000000000000 38914631889908103137291186879447442812701997688816884856412902271760323962711306016179472467092070474164756697273509258082701421761823930132112419124734989248001185511/351651030963538693646445139420795514260769073325670710667998614570941877653371169019075276625827848767958777195397120000000000000000000 139782326222194904632150603319493174011244831985514706580112920078109419774380520030407055982896221868345817182425553113199030621934244429103779201485185785842239733509/1406604123854154774585780557683182057043076293302682842671994458283767510613484676076301106503311395071835108781588480000000000000000000 11138887204336745080040119784603833639166024626303073812627313241921776305549480239378594929701293532646010157495855190094930036702178502800663053851613393116669660653/127873102168559524962343687062107459731188753936607531151999496207615228237589516006936464227573763188348646252871680000000000000000000 6165968550913930265749826042280817417408349847798313121290392830029547576072207079399889672050088834169857680854542238837695927837271447884403714963870785075671970991/82741419050244398505045915157834238649592723135451931921882026957868677094910863298605947441371258533637359340093440000000000000000000 10937728353157431556702400039712096178745004090182904528226368795749843542872620259950015349788628599787076308284957263999912850760669793645756635217267285133081018113/175825515481769346823222569710397757130384536662835355333999307285470938826685584509537638312913924383979388597698560000000000000000000 1096292456555786077620703197594805946730550393989310927721107472628656962134635099582800054538369388094567018658506373463732740788516952459012330875229517340790553541/21640063443910073455165854733587416262201173743118197579569145512057961701745918093481555484666329154951309365870592000000000000000000 11319826574658450789395921786094876686530819042783981393929272493814832307828521489184800799545555251101615401566218739984083349013673707619176854634492921378619393001/281320824770830954917156111536636411408615258660536568534398891656753502122696935215260221300662279014367021756317696000000000000000000 43833453018796916101380360955065279401733879338858657705321593278175915211686573939736989883513488483250612866981012253232351771219154589305218494489579079276996188447/1406604123854154774585780557683182057043076293302682842671994458283767510613484676076301106503311395071835108781588480000000000000000000 8272432556293430231276786257271233774090463055781580754445860847183951013760005472569422402639665097724437958423607295528455930583673983897515972625113389359212149293/351651030963538693646445139420795514260769073325670710667998614570941877653371169019075276625827848767958777195397120000000000000000000 320266774280298188020596213091875378263608325382772140801755613846721337678148422765541290363729223885441149808307510939826033370268662821378946788892130408994121113/18507948998080983876128691548462921803198372280298458456210453398470625139651114158898698769780413093050461957652480000000000000000000 2906644150123661881375885608330930617485100351559648861626554481224760290211342818918526168634109977984777860079014469409359942295350701635958905796259452162025471497/234434020642359129097630092947197009507179382217113807111999076380627918435580779346050184417218565845305851463598080000000000000000000 1013896156659903647286679024347788301826433217218371442311451893657184428361704059234701837723570693551056563979221455276207336790477584204700812466850671132437735337/117217010321179564548815046473598504753589691108556903555999538190313959217790389673025092208609282922652925731799040000000000000000000 11347644398768997250048573875991627445493525232249419810349148770649802596089528843222936089569711400437094880844537881007816153683264964637762493947301948633522313/1932148521777685129925522744070305023410819084206981926747245135005175151941599829775138882559493674549224050524160000000000000000000 121261532378552861177491406570108511289600087003657139294523024905629680238681140134114040099362669727722705456126561323003215389996630240650570382873648115782087549/31257869418981217213017345726292934600957250962281840948266543517417055791410770579473357922295808779374113528479744000000000000000000 2748869182052014079644403693853719861226666527517558176229078363477534920083183212908366989392366840338354646894804746191554134020158335063169108678782099200413257/1103218920669925313400612202104456515327902975139359092291760359438249027932144843981412632551616780448498124534579200000000000000000 729264479589518874018665287143736945247635061114049645783270891417254184373999028757488847440778289841192626234038722428712550799124690670672554960484165680868952969/468868041284718258195260185894394019014358764434227614223998152761255836871161558692100368834437131690611702927196160000000000000000000 7537396555120370240907190090227803136270184441907149697056803451217427255945259222660919765585009379070797369774499925116014299828936033035498134306145032561345061/7992068885534970310146480441381716233199297121037970696999968512975951764849344750433529014223360199271790390804480000000000000000000 97615522810699454489099378669749073877927965754745378029797771023315096438703980971217607452782203919938074642675213486924897706866496908562994929081996551147043161/175825515481769346823222569710397757130384536662835355333999307285470938826685584509537638312913924383979388597698560000000000000000000 7965138646708836383060651211897019088225045361370530944992971031400542808786920052359482216121288338257066614878001367177508113018989936392157555945306875956635949/25117930783109906689031795672913965304340648094690765047714186755067276975240797787076805473273417769139912656814080000000000000000000 171564880164195527710564971327780094637027640281757062193254143372707579451925945136076838513914907583803133320636781407461719216083882442097856668012803932345339/976808419343163037906792053946654206279914092571307529633329484919282993481586580608542435071744024355441047764992000000000000000000 460439671517233083799074000951177079073913713686455917853887301315390033774637231102306392607402234703500398501388576956337127237898000827193405211657941601778293/4884042096715815189533960269733271031399570462856537648166647424596414967407932903042712175358720121777205238824960000000000000000000 119673387671027248603469114865950834451777670110118819091632337953329298733869415434580686043181904748399190476633857193364267048157923855217586578631538257362291/2442021048357907594766980134866635515699785231428268824083323712298207483703966451521356087679360060888602619412480000000000000000000 135462250761755219721053678314653774085580576147623668242127329382084046758278870639977483969887938575049186510259006088048384149259727525848930111176054631792717/5494547358805292088225705303449929910324516770713604854187478352670966838333924515923051197278560136999355893678080000000000000000000 131813193333942288125650686275065938463206643943608670915102885273590541087664299142064162834640580632811187026261102502177516732563078343700947557028797818587817/10989094717610584176451410606899859820649033541427209708374956705341933676667849031846102394557120273998711787356160000000000000000000 6197493987715543362026856943828833640252524861690183048914697981464124256764522830922240361547584605451255775812141194762692759072200178921206539628354028073743/1098909471761058417645141060689985982064903354142720970837495670534193367666784903184610239455712027399871178735616000000000000000000 3025485668569952558572616390067253712228619823033732050087912702996213221052362795025311854597111492082445565634285148037850328764873962991808732983747712557/1181623087915116578113054903967726862435379950691097818104834054337842330824499895897430365006141964946098041651200000000000000000 102707899327889918849168418834131505295117140125466327819215770637969606695564442993654190716561242360142478794530296786797879956023610181080407810090277380439/91575789313421534803761755057498831838741946178560080903124639211182780638898741932050853287976002283322598227968000000000000000000 6023439009635749597233978840271496925836713449738754333469784629187732643078872061017520239796644425765073509342903928856573047214994257565174810439824209741/12718859626864102056078021535763726644269714747022233458767311001553163977624825268340396289996666983794805309440000000000000000000 3674300749548640310456342838498722365282612310031509898876507830143022472914681244772174440732367368026994065276887292095979430765626224912946831826136393733/19078289440296153084117032303645589966404572120533350188150966502329745966437237902510594434995000475692207964160000000000000000000 159739703833325204983051698315568587085572429142178640015599788714595912820760473460218235702101972973974153485494105056966123595240619328613987190456014561/2119809937810683676013003589293954440711619124503705576461218500258860662937470878056732714999444497299134218240000000000000000000 744716543585017898085470174153709442374647693195093243207022251249539312747760504202659598527244835708809709066094552464202009195062838684498009061882017/26278635592694425735698391602817617033615113113682300534643204548663561937241374521364455144621212776435548160000000000000000000 208562508583202479249084243779029409319629376855922649319910723824118108608087413858448985015637769702670222214981592885068557965077823681085193824974207/20382787863564266115509649897057254237611722350997169004434793271719814066706450750545506874994658627876290560000000000000000000 9778973894004796460510471672364254437830637657848049077257028403988679810861286470595150530682542264053785273383538447993076408126626803225232008753707/2760169189857661036475265090226503178009920735030866636017211588878724821533165205803037389322193355858247680000000000000000000 142544099965690366896254845058046603819240002196437832891647941831357117078034456585102080505698284533655414845390685427575575393083963668957772833427/121326118235501584020890773196769370461974537803554577407349959950713178968490778277056588541634872784977920000000000000000000 105493862286929496854999176955649075070655471201765650776558966547663173359751192106342152687797458536865711362345572854412112634852600051379942098199/283094275882837029382078470792461864411273921541627347283816573218330750926478482646465373263814703164948480000000000000000000 6923887172013361403515103504164058049824123305163372896385003836087758760795623637655805793994930778416897486904735552738609415759114044631484702897/61337093107948023032783668671700070622442683000685925244826924197304996034070337906734164207159852352405504000000000000000000 10822372601652287522030504181269566895091345638597255395922089526837971308511615080830271610756889323396118900674849940190461629139970226062761587/331910676991060730696881323981060988216681185068646781627851321413988073777436893434708680774674525716480000000000000000000 2121600823455382735901827588629420087584139153448071831777932460591970313865728052569434759973956330059440674566433707279568463902015591349926129/236640019706589595033887610616126815673004178243387057271708812489602608156135562911783040922684615557120000000000000000000 106319242106446324390559724773480236947394571797166980476666381603163559511822663644301160768730498605482219679386328490915808084226622985463/45391308127862454290387649095164990218606939560751993082808595746087456807442882911467335215348711424000000000000000000 13621783681211536618212403882590548801058952783075970263412157598622846622983395235254473490204706917547338482678771244003187179282432401599/23476192431209285221615834386520517427877398635256652507113969493016131761521385209502285805821886464000000000000000000 22654425722530337925605419180885614427095897943593793284542267052360922199772031838465392581771161924107895974533859181379144852145211/166590087402477221309314352467064117236640818062145093077352319201901345896392831355275465614950400000000000000000 205955211660719650022632799111510290353852554548249491563731773479824447534832189573774744026240962291891769385228905771291039283465738869/6847222792436041522971285029401817583130907935283190314574907768796371763777070686104833360031383552000000000000000000 10718484884671841322138828260295171377797570209813440733632812669144808192769691732632186340016760668024080729586729955198005168096930741/1711805698109010380742821257350454395782726983820797578643726942199092940944267671526208340007845888000000000000000000 26434252107184310666667410978943166187441467541198019570893889023996013170704638966206393015894893373365354055874992159377531295559887/21613708309457201777055823956445131259882916462383807811158168462109759355356915044522832575856640000000000000000000 1896742048746081056710442799220701696754091691840594402466196722223026566950179486992568056835745374827079508178593734539949761274589/8491099693001043555271930840032015852096860038793638782954994752971691175318788053205398511943680000000000000000000 13445189190371644594900087142632753733116024154942464915656774756392320074358390347860493879375795159893376253386671947233484614553/353795820541710148136330451668000660504035834949734949289791448040487132304949502216891604664320000000000000000000 12626178987769340166334374234218791606716539680824032532826590048226403234174136561473184943659389239441500300720827518624818851/2105927503224465167478157450404765836333546636605565174343996714526709120862794656052926218240000000000000000000 21879924592365474996820892204130898242535782190908040749683045653533454210977449626753730748446670422205584809753152210515921/25070565514576966279501874409580545670637459959590061599333294220556060962652317333963407360000000000000000000 11592471191593302132296456896408927035527759198115702050963819108182899761392935863266846971633463342572246172597171713401/99486371089591136029769342895160895518402618887262149203703548494270083185128243388743680000000000000000000 164548825824543395169560558983580566272940767007174804000717210101051213751205272408511493008815820562726888581549873/11611387848925202617853564763674240840149698749680456256267921159461961156060719349760000000000000000000 50169099451486482990205917985973116305149958365459800037299513036940287869522041227846036306386433265446348433/32221633502400939665483307702503720835136249166612432723576204793711735919804416000000000000000000 804749367389280301947392161023210993210571436132687988004939053452828804682203196276476418090746069167/5259713081428528932747531504851965164759464255778932297045471651504008396800000000000000000 600184649767146986454725994621686322340692018393405499243624236414572182409014197085186419191/45187982652268001458015080076888755935838020388443103998216022466560000000000000000 17002173089182577669926815724149535456897939169277812558627080652345713906819578007/16956967850820954816356012733749893685248723325522461911244800000000000000 64786530178157039243276911913167056688792508044907104145434932892411817/1004710853884082230732981994563204234957522183492608000000000000 83221491359422694901344908035464528846072016472129350799/24228628710207027024921043396027963530240000000000 16733775249690467848071203636913855186913353397/115016544495763258546787008214995200000000 11430187005957083427705527977745747/2487943419529345119774432000000 736621441367041493/7661882630001600 1
