# Supplementary material for: Evolutionary regime transitions in structured populations
Source: PLoS One. 2018 Nov 26;13(11):e0200670. doi: 10.1371/journal.pone.0200670 (PMC6261048; doi:10.1371/journal.pone.0200670)
Supplement: S2 File — This repository contains the output of S1 File, and information about the first and second derivative of all studied graphs, including all graphs of 7 or less vertices. Available from https://bitbucket.org/geodynapp/fixationfunctions. (ZIP) [file pone.0200670.s003.zip › fixationfunctions/functions/1151997603842.txt]

0 0 0 0 0 0 10840505275695696892910971891851316891/15966364630171581404335192286851200000 33107492142479824006965760236047489397253658875948857814082380039081/724369038591157495402382025847591645740055173182592830553600000000 82141446847632419722068293548857552836515866163895057398985835592445648607472385121001/53799666116083707255236500201886499090050624909668348088973358494363663360000000000 4329503197387191410570245286298194527906098173838361269583555009628294236764624956105117185505838487/128306084715122343039350581661655578518457474630072134174642808993802016129336807833600000000000 16796471985389329130597513525324800814305563910696408153527920143749419535655039820552941411287245227563189329323/30263283197201093603974996287941064900874816107918895405488787919384816892248833506024995979264000000000000 2379101419323677856865296290276932893697929838056169887448456862943332289963373850251712798315541516930214512441559649/328329110613998046427125096091171516842763686756276452517366540936307640720088708237183910924124160000000000000 1101222333385968559594290719024435719639301643568575561748779517969672014933409836418997060763808727612357754915919644500313061/14079684717802379985246977155662333569325540336979522109069826596325130747777048861141839702733468493414400000000000000 50939285871440440868982551945962201464945878629474087552517041400463759315819329202679636816552200851639003373677743092348523674443/70961610977723995125644764864538161189400723298376791429711926045478658968796326260154872101776681206808576000000000000000 168266410821421792458183474821682454048209815831017165483101905547804911287630548097949620544974346238600301111840972277385307865929471/29426612349749849117925601227370508361579337914618021357434970851264314782503387952945235570306380713101885440000000000000000 4594900187901122687630981810253058688239116750327870250754509344238096239495246083708578323369778321618117289205010701572650448331859411/114423414715188092550424405100685980011391354975627088789369780012299304404484051597178356524407091534128742400000000000000000 505560850157261041595998277439652234630350497323279832865043968902118210909551490212608520734342074383602528597263631666378971319526330881519/2008542852544525701393129837375401418727959288700167665773081370423897069794551248116229999086832321953482292592640000000000000000 21291553455164423143044266376958009125898265157368667185704872108789089034230156420704591951052566039667638720779678720004872864138086776099457/14970505733251123240197241023916035419090379791554044713836631332352027849400381973537118005616141530088066777088000000000000000000 1760428303423243462225274818474424099891885886893606740139220890936325779172475716260197584698162421206885043835827662883510360333043848653160899233/241025142305343084167175580485048170247355114644020119892769764450867648375346149773947599890419878634417875111116800000000000000000000 1397032578008556229160853270136213067476979782074854588822247799071494153688903726968237500122213518226242525890443216714049311524340424537252212779/40698429282328100516033400081903068146832946187545611238929228518908233309157886453387024371740692452340729380864000000000000000000000 193275849790003110393612972664065735133364170715760235230222993897428412672461380427814363646699254268130996555090031019178537125179592595546567162208713/1301535768448852654502748134619260119335717619077708647420956728034685301226869208779317039408267344625856525600030720000000000000000000000 30940385624440453198607469430967439064625180487629569779869317470806671361216539085902311834528078601476844090038061421282339437193567731936550440643652091/52061430737954106180109925384770404773428704763108345896838269121387412049074768351172681576330693785034261024001228800000000000000000000000 4141910965927409480992108704424413572622723245820642271099388159729569485100405708073295008124147257967441632498449461735935142433192214504624414136067259531/1874211506566347822483957313851734571843433371471900452286177688369946833766691660642216536747904976261233396864044236800000000000000000000000 34754538430638369573769217248167282974205898920417268635409164375817801179779526791239494107191394924567228383452726572645715746181081825152488606269464395007/4534382677176647957622477372221938480266371060012662384563333117024064920403286275747298072777189458696532411767848960000000000000000000000000 52453498106312783947336440253634767005737500889678349483285706705930078161920621993423108099986444116383814037541076390336284705312256612939659725436047051708363/2108487944887141300294451978083201393323862542905888008821949899416190187987528118222493603841393098293887571472049766400000000000000000000000000 9588092173893249551805012956242525352155322820822732679587139844954927924126749273472740910984608536311200767552817282777793734050435354924375293032792783055611493/126509276693228478017667118684992083599431752574353280529316993964971411279251687093349616230483585897633254288322985984000000000000000000000000000 1094672689948980722465772096009175571724113834676888367797853734428400099411622925986955495956471294641210991847140654815753297195234455704631830179086835419287/5037450667193409109259553777711097848765387589442169350627325427901902793459825278715827633486977687427534887793459200000000000000000000000000 133854548083250244379983509844684410999237453679931714880733450557773743437743648320407834470381069721816981485194288167866792999171521818759385871284430275433731452771/227716698047811260431800813632985750478977154633835904952770589136948540302653036768029309214870454615739857718981374771200000000000000000000000000000 2981089766671625832537228000023185286137594499842078244170243147208064165953236648933249963398208483911871982829873691543825029522084670299207114920719263842606251513/1983019141200098058912634080983910744374256789264173337759976102789101947483190450810124608547493073576834755172551884800000000000000000000000000000 49763059576189389688585672928089959340640341906678832301676108476788792071107898238936696890015900311251040078272639363650024320146319592876805353855713160005075271720891/13663001882868675625908048817979145028738629278030154297166235348216912418159182206081758552892227276944391463138882486272000000000000000000000000000000 79214561058016342607787756991685997638285332735479290689713250076122909265475703700104562513893576618234901963605888325208834690971779917091051053105552282608915545221109/9459001303524467741013264566293254250665204884790106821115086010304016289494818450364294382771541960961501782173072490496000000000000000000000000000000 168815554734765798320997368396149748210275386182058701065638445110738048475931694197503000101933732039425847242076444248330661499775560955964039176203830433961020650705725753/9222526270936356047487932952135922894398574762670354150587208860046415882257447989105187023202253411937464237618745678233600000000000000000000000000000000 19161922190865361889051374692503290011749991153379082980605400050217694084844603738896867954673223102832887516505811450181798921531213355392350944669747131330538417070445630033/503046887505619420772069070116504885149013168872928408213847756002531775395860799405737473992850186105679867506477036994560000000000000000000000000000000000 1678364811259262875210162881235880217561890020143763927411353783621212408272532386261688988283237863429311873815800918473224833486436375811467820631695846273604434593222615607/22208090016970489478900708112166770849387872338202859493052810632887690418813921579116169420420141995300917227710691934208000000000000000000000000000000000 125063997796031667906283603068608319136550749581484192737302245866385931410138497124264221720497813187569394487576735047968426750227453907369002813748279975806657154798101456921/873713015141338993972541016518140063679864977516138814266156628846502557266495072652070349566529270604601875142828537937920000000000000000000000000000000000 1195856599224780571886211400983423862723909833726606902313255189462113361628374651932831145841482235900988417522755615159161022217440895258493973019093664384625362302996620244603/4614823956422207504843382666396971456038823510587173351027421885181527020619943086440278911996185491069866274885673513123840000000000000000000000000000000000 134135901675230897585291834631145186398900396072702751557699132934366297396504883017456409411213549180638171084733570154576529587615894576411174037256872953520273209794075481368687/298809851178337935938609027649203901778513822310519474479025567065503874585141314847008059551753010546773841298847359974768640000000000000000000000000000000000 445544664578199578719730266530941861957694920143843222372389223360136902827918508760943507100041882975580398819824828787384399829376757811180510066747778567891135795053945956611/598118134135121806716148178780725074452404648494784602793712561265395578819298711953977767242875083663267071824214899032064000000000000000000000000000000000 95866314861160902380526736153352031924943656627916459867659067220274138976362001423143397074387102595358031564209728731427974352803900471103675412202058977428780014181854195827509/80880861973083952584886654100536394466364643632922564520638499356076236729812686725505940931301566764540287870364698940538880000000000000000000000000000000000 5710163781783878195930576981894173262088571288614070218239785286233756594253307743239645779166899033773869188161958850843920528550134866139417325708232754939941123984512034069261/3154590804228787593486781523569308053966714839641847824412000121512650875385656109821785965942260521901424717524488257798144000000000000000000000000000000000 20575304166798101549076709634368946490344519659429150678465396567467002920952522901163617504390883715081315769135116173523155181430518603053858373538626500822035790721095477292581/7748250642799639155190822325597604175769386028700144836430915064363605871595501081266955685855780345510582199345861915312128000000000000000000000000000000000 3816859098335014351592675739191817269096826738079779713830995061283590507873835095128740250396030449084145205604941416939502431368702513795611592912445558728990136336892084364050147/1019098860860857802569571841666758570276194509774824312960045091886560582795639852741374855734399741233207627166595206650789888000000000000000000000000000000000 98412740259358296718788803133128092358815171259506745591479003437525280926126106301659416831900372254220767255275567476364426231473455572452768399018953625290144642414903978681996051/19362878356356298248821864991668412835247695685721661946240856745844651073117157202086122258953595083430944916165308926365007872000000000000000000000000000000000 8494315999346739617274336881831184811195065601891796567064746396703648741324982778842389259322716053758438398020694636950123579454738757833626505989971927378880202850377120082981/1279090920620709357168837692671978652084006849367265289089764615262561175394183987454493477272664492233514659543222944006144000000000000000000000000000000000 121406394003235805509218367949309183849005465508358583456080269880550575432417102931346742347565962548206122922118201666005110188232609083007784199718746248359460817109783488376459567/14522158767267223686616398743751309626435771764291246459680642559383488304837867901564591694215196312573208687123981694773755904000000000000000000000000000000000 294678887227090611587599291829542012919930158994425329931788842441411878565001292875068810338864485621872221791627297044429967729472258164057207215598766214333047391344394801753972491/29044317534534447373232797487502619252871543528582492919361285118766976609675735803129183388430392625146417374247963389547511808000000000000000000000000000000000 86235726834722304226865994788625650786213615405201388579039585002478699033024779918200770452174462933637481226945721381273015162030103929228671072533981522469309854354142496115039951/7261079383633611843308199371875654813217885882145623229840321279691744152418933950782295847107598156286604343561990847386877952000000000000000000000000000000000 259758329358836280688202136137202960478863843148407409978822227027937259401349667916421561008573855905813748100541184116566707706193521107331883181436102438061890799621411280604646041/19362878356356298248821864991668412835247695685721661946240856745844651073117157202086122258953595083430944916165308926365007872000000000000000000000000000000000 424863666472877914841653493847307284999398583225589172007974525885872009357938768804052539650559156832772072179140318102019868941295966385973888481866576037868517694145482424487815739/29044317534534447373232797487502619252871543528582492919361285118766976609675735803129183388430392625146417374247963389547511808000000000000000000000000000000000 3536276607825218132068620265321881915155961401130232606994308854495142845154020368663353269517888647666859973226875024839810696501362017191627791736991114636982264790685873706869291/229599348099086540499864011758913986188707853980889272089812530583138155017199492514855204651623657115781955527651884502351872000000000000000000000000000000000 59107279891895584584177052912530460177817238803211154261819105044238719197267343148140942697774167757534716795475255040806296157323748092661564537171691936016055242117482415171181/3773949783593353348912785536317907907077903265148452822162329147448931472151213072132170398704572846302808910375255118184448000000000000000000000000000000000 148928953285906742340000209573575495404196450158535728160911193786674646573956433744291902771433235182242660985495486666110296951321942597321614880740930602906932567387188223768264683/9681439178178149124410932495834206417623847842860830973120428372922325536558578601043061129476797541715472458082654463182503936000000000000000000000000000000000 23547694524789366364642811016082646630158351868472836183483682291150074016372626586246081773406730406611724232214506079358361368168680977734696606180091423318213856667647617177198269/1613573196363024854068488749305701069603974640476805162186738062153720922759763100173843521579466256952578743013775743863750656000000000000000000000000000000000 129450916847433156249062995492132489222832269221892874080760165004172816406621984545353231012187043881620427176059014974348900450775597364040235656945583826850371306976220786710368093/9681439178178149124410932495834206417623847842860830973120428372922325536558578601043061129476797541715472458082654463182503936000000000000000000000000000000000 25450720300400852290735355890722002385572644987907065535836651604326328737119591231820381762844701940811042436330775537018918873436423024192414591656943201389762909243105402595364307/2151430928484033138757984999074268092805299520635740216248984082871627897013017466898458028772621675936771657351700991818334208000000000000000000000000000000000 405024335797577381158177831915801865352113826391180321074265989908612027149954379691549240623355782964647748042747736571677463196726422482200206204375132723813602147420111868351299/40088775064919872150769906815048473778980736409361618936316473593881265161733244724815988113775559178946055727050329040093184000000000000000000000000000000000 1628523423964157547940871371180863774607584571193914849947440027371182722778153695803859264474824511719982933409708681109719085603001684754209347696017033820431660348903299363754517/195584629862184830796180454461297099345936320057794565113544007533784354273910678808950729888420152357888332486518271983484928000000000000000000000000000000000 35599421287178856629880624678435927016611711823693000148257748877706808802698723904036345068832382916318687110825889026692147447089471680066176099754315408656599408703465763889203661/5378577321210082846894962497685670232013248801589350540622460207179069742532543667246145071931554189841929143379252479545835520000000000000000000000000000000000 1212431008686112245531730097206732303748171948482785780204073658749070741331390349515017215488212862855369385257960887547973900265506950648749647477682553618636989816009576315334181/239047880942670348750887222119363121422811057848415579583220453652403099668113051877606447641402408437419073039077887979814912000000000000000000000000000000000 327471765110572910551703804797129943689083441850232261515114578075239458934508788905810789872412053088967826209712198396860121958915786585589063819334617157997005891737130408990649/87456541808294030030812398336352361496150387017713016920690409872830402317602336052782846698074051867348441355760202919444480000000000000000000000000000000000 795244111818038075569391241069729185421378506389531552343986441384683063638394058792811686260000769626356830709565913766258568144575846519085656803014267027705021312534585838705513/298809851178337935938609027649203901778513822310519474479025567065503874585141314847008059551753010546773841298847359974768640000000000000000000000000000000000 7967261853540718948089963280290838493272493052740491591207165001082706125365487373333725417376183744349206957874320151065688555072030457652345583834072215457168769637195006236101/4378166317631325068697568170684306253165037689531420871487554096197858968280458825597187685739970850502180824891536409886720000000000000000000000000000000000 1191334971460569421550117702939825976590658553155947563167297064124873020183244121338529227610989052457113503672744677236416810399782529118630727228121447068280798049613080001889/996032837261126453128696758830679672595046074368398248263418556885012915283804382823360198505843368489246137662824533249228800000000000000000000000000000000 111907081169785875776518770067405389080814131397739468622770944934809249988481234464320529809998608586148251463932257097179246650745444668274423016473326040733729474327702202997/148219172211477150763198922445041617945691380114344977420151570965031683821994699824904791444321929834709246676015555543040000000000000000000000000000000000 9201403067618806350622874571577658949586688751012258625613195810344195921030670879287475645095070358896119056409724963345336486332172095003319685393652086354047769662061658889/20121875500224776830882762804660195405960526754917136328553910240101271015834431976229498959714007444227194700259081479782400000000000000000000000000000000 146899443540766328675723512279389145423023219111066043819693963508753861097732568895704222961302055943969865636997277464926216036969456342346909030153798649622292612138713107301/553351576256181362849275977128155373663914485760221249035232531602784952935446879346311221392135204716247854257124740694016000000000000000000000000000000000 59170740957450631706513353906834857388854976409237894189470905562036256308351063862243913414687774502226845959880247327732200415407897471389671129712152342250325808324032819/400979403084189393369040563136344473669503250550884963069009080871583299228584695178486392313141452692933227722554159923200000000000000000000000000000000 2538561612347450582759341289693631281131593591626333526345019504893196796732851654268591834822619631432792668546364843272846527704772116890932159164813837244644034295607037/32359741301531073850834852463634817173328332500597733861709504772092687306166484172298901835797380392763032412697353256960000000000000000000000000000000 8778704330714067727280623745348724191670278663759670102395990187472558924196304116830941018618763862423405349972816888102524037799594108306028676994663985044522898879927/220370998110785090740452400289986210140945633516615391889777989487369555131599713001318686336971407692651475211917459456000000000000000000000000000000 941623836032229264408389048945776376481411098598432765249338874301937623308961057422773574386793316595483025727022938738196607120096985079622831259799053280282309849989/48796435295959555806814460064211232245495104564393408204165126243631830064854222164577709117472240274801398082638866022400000000000000000000000000000 202767313067758189558584351959132289725094763355843167755330236606423513243350242147383570003258386513336757233405917827651836743046347524275705508589136643335500586109/22771669804781126043180081363298575047897715463383590495277058913694854030265303676802930921487045461573985771898137477120000000000000000000000000000 2966341794352218609582212280894015688881378601941422186459314803184281579571962228740781001179322124873149251169286435746126337405972709511956256622014362389047937753/759055660159370868106002712109952501596590515446119683175901963789828467675510122560097697382901515385799525729937915904000000000000000000000000000 6867484039677506509373983169759533393895841854228926370642080974704524475848377365763783485118851771657597661795668012371564913091988541271528240714409596561671707/4216975889774282600588903956166402786647725085811776017643899798832380375975056236444987207682786196587775142944099532800000000000000000000000000 67810975067919889523945774310164846392126993012274486317708725172162683735405109116550734983750275942444497548724473066091495708586392926781227158626416566401037/105424397244357065014722598904160069666193127145294400441097494970809509399376405911124680192069654914694378573602488320000000000000000000000000 6755831852838681674757733898419306695110603295980128385720470096803968887563275104478623284769786528541965300419560907182241825535875699520182790681356645329087/28113172598495217337259359707776018577651500572078506784292665325549202506500374909633248051218574643918500952960663552000000000000000000000000 30285261401856797969752686116353540804502320757295171474703152123004578580167861995856448877137787280438896880872939996334420541912355550964084469932481509/357401126347511026408077290970963877163126119655206035905068209071309464867790171747180880386709568318313004741427200000000000000000000000 12923658507972668645841193836598205375487414268474893877425938808811870625798463553666628864461969764982033764455297297538736028267096729444392798381755607/459365565334889172177440518100915336236135630262720699089749433424006576903600897216229543320564945162067009035304960000000000000000000000 8849581920460262661698080283631917486995421228060581165928219262516563544946945024267943659024183570490040168348637774309038334202019083895723380653841/1008942456161901282560269871797876061500556293858688873969733897701306435059588533937455069308734375678958546976768000000000000000000000 5553463633976670209203929436356387784780389450785143212764567546766172762605090127993672280460991086180454115259148775087630385075011037253145057081453/2169226280748087757504580224365433532226196031796181079034927880057808835378115347965528399013778907709760876000051200000000000000000000 25207071918426759609803703839087232360391892620278081832579347022980942005269480963738780806678811564048766945978667555103347919710005833027665325111/36153771345801462625076337072757225537103267196603017983915464667630147256301922466092139983562981795162681266667520000000000000000000 21269515030343762382049692879558380107594274096348285824019108180277411444877657625781904723098988884415598584684882204464360662245334720923479233/120512571152671542083587790242524085123677557322010059946384882225433824187673074886973799945209939317208937555558400000000000000000 9656426214662316247613494156065617027000968866451330976715486074028232130498584573494432720832976515923312090539621400588799278168971915148449/233551494481921593185247655508767606828832475430252054159660624467895008115645493967003488265910735110870034022400000000000000000 10976755283310961788019497689109614696340862543445171784901511264642931997430878474041408779690573307090078757184814083782013825794465200833/1230724787098361336637947204274143026181347603370200775596250839720525165315288754973180146499284511000908267520000000000000000 163777065323187436852695787005394731552092856213018587337839126032390473732588682250702952849023194846228567439968017715471510922011691863/92988095025209523212644899878490806422590707810192947489494507889995234712710705931306944402168163053401957990400000000000000 17502640751979422789822916188354868974487947199243356154222023449778030824414756243086532787151547470747277343337041774412869449038397/55350056562624716198002916594339765727732564172733897315175302315473353995661134482920800239385811341310689280000000000000 51750497163912322156972283715484359457391619247052356657217081433365329767057621376309275791477122173073886589321181017540273791/1010849159226837537402347077842423948566961870347247741163987550505394002404506072081978235068043891834880000000000000 159603126357235357794912249028151101261878973849675956074430678338394497793910043587583382584075416304756894314662335039623/21568144481927665418576864515414113923599173310324022838648631428194134111178077299543259348550043648000000000000 526831321848898917781517824919315909679026860129683124310716638630720515663791800451452517803833904090332245769417477/558522164774169516274342756053727765493408272857655459837859391924141262771404963070141311760465920000000000 2533171290648082695381727919251979368088948857696899058567960483056704284366899933604695016459353083232064997411/24267727092095216569225232872405570911078861973331189711948556350450089017369347622755893002240000000000 1375160589702317878910507770599361042466152889236462935404339734893284374490048715867790263783524530178159/139967824754879812798197156028883454050000074499199390449776093903248681375332230297595904000000000 5750908905235385738597256000307677166941787500564382219560730986089673501290106837665298047/7520251828871470809405096089470199559055001476435715866746918483738388773619200000000 2729782933625900079796960232244944348727008387144951777618152306936327462018219/57762645713173086364534481938739541557207518327050638280094051156080000000 2353865996072304017449469317871088655871543795701880023475431/1082722904118440505520555177316521931749898988709614240000 1041841478668416382729654745788852102960859/15742124612853725813985817206516240372000 1
1 1057583603281270108543640562995368343332859/15742124612853725813985817206516240372000 128605232186399662518547482415889889500663738667713321203270883/57384313918277346792589424397775662382744646401609554720000 714728017326271332631947664335534527489765883527512465601222599512973655301361/14440661428293271591133620484684885389301879581762659570023512789020000000 6121726474107826114723704612168981353598405464944780264562125114758966370571557978240687157/7520251828871470809405096089470199559055001476435715866746918483738388773619200000000 36305711347598942128762137446505845564594531494016154750252476088060696303767321117450364426473618954431/3413849384265361287760906244606913513414635963395107084140880339103626375008103177990144000000000 6428357446947030918278689448809459274401846954523283828740733060105385828004011143997334923739906693497906723091/55921284168741151224736406184238924273355638460284915423185803764080639909590235826350536048640000000000 168310688959219292839095953666327956830452064514999391756262324794202812510008105000460988703658447437418096258966190373/159178816960638312138187685475312413165621357764431806053789926698380259889850414474990273851732787200000000000 99124676194765572271593728520950435038203100797736858067261914718152946195724461273282353683481278143387396669241827149196923/11733070598168649987705814296385277974437950280816268424224855496937608956480874050951533085611223744512000000000000 782704194571143476442931698515746840416893045047260026095901259654113215379226858140378563334381598700941584240343030832306250119/13141039069948887986230512011951511331370504314514220635131838156570122031258578937065717055884570593853440000000000000 103819394418261184974762732605973427035492489387117261944604663109005731197023549193963891337173220424911386718947820781275029457365391/276750282813123580990014582971698828638662820863669486575876511577366769978305672414604001196929056706553446400000000000000 3113630255055040472479607029787403245151745569428994165512002728941951981801361695819711282797513876976757889461861621314595609101887/1460455768050081563745981659957512673393853800815336238224463219916181639763261315761229584803161318621184000000000000000 13179108696726254472148579239346000565278112384065224405564126657759922208093477687180341110011347572784653397592695524753176021279077925503/1195561221752693869876862998437738939719023386131052182007786530014224446306280504831089285170733524972310888448000000000000000 74912730950813081509961389367122771948280713657381405494176437928279141463866763723840132653457041149598520713324123967945533273500518554810783/1434673466103232643852235598125286727662828063357262618409343836017069335567536605797307142204880229966773066137600000000000000000 220453006683855517559180271231126822135146193250838001414902155751847306791363709663063657661116488435634408193377709795976811743400044804930791/967195595125774816080158830196822513031120042712761315781580114168810788023058385930768859913402402224790831104000000000000000000 4759610099318875843003566061574976266635802560469334499024008374377593585752063669559244646103511781110653630608874907530893562434947582833529408967/5164824477971637517868048153251032219586181028086145426273637809661449608043131780870305711937568827880383038095360000000000000000000 1074165604977186380216187069541970267422145421797218481911028304599333652777952127953961920700641083723705963989610171430287591831377935832655415350559/309889468678298251072082889195061933175170861685168725576418268579686976482587906852218342716254129672822982285721600000000000000000000 226408801639551596611158448681908131138417217142143445745839249415356031183241754320449836922622892924337852401487813833465890829184610141373057574772721/18593368120697895064324973351703715990510251701110123534585096114781218588955274411133100562975247780369378937143296000000000000000000000 2630783745053258090536088730292386610547526804273371289614194004381940072344833326652590012684070799988582773382963922922418574573993867796930666119436053/65623652190698453168205788300130762319447947180388671298535633346286653843371556745175649045794992166009572719329280000000000000000000000 638833282477076742832697310407251925740814598184833248400955536396705827584394365454621629386091964828051956414322200612542371648717731590109467229371401539/5148932710347109402428454158933336735833608163384341901885103539477875916941460606159935540516222462256135705670451200000000000000000000000 111826349462015472946398600709808905972647698636902935871219576596957226197410159562462467170322693011769738423665738804123219323779304260306328374830764147461/308935962620826564145707249536000204150016489803060514113106212368672555016487636369596132430973347735368142340227072000000000000000000000000 110315923722189207891619047656694416145272691882017874471290057636762036362521881938541375413519511302561943018297905281438853358137488021109726451896051486487/110536720570754458731032869100036770292207734883663853673496718186956235281128603838662836374384959281461995883200512000000000000000000000000 1570131107892533219868606595406568068061104774299889388230234671662500489118338526534024732555250842576434155177700270233882217632851481562513356349712069275153723/602425127110611800084129136595200398092532155115968002520557114118911482282150890920712458240398028083967877563442790400000000000000000000000000 6311670664766652932963862138853137000008064301619601409668963759418509447817254787385513673503869824353204343391835512115990153879324767065192348761256408719869349/976905611530721837974263464748973618528430521809677841925227752625261863160244687979533716065510315811839801454231552000000000000000000000000000 49550349226004106581137071027963226589989260729343344000941833761409733348482855743674504181917149485280937398265932676624894782223448761732413411601354669258298482897/3253095686397303720454297337614082149699673637626227213611008416242122004323614810971847274498149351653426538842591068160000000000000000000000000000 11593461886521170349486498950814955133910740282454472785449078601353439981227425296368421579235622050984721109259879661822641953736365037568633166365579303513439675859/338864133999719137547322639334800223927049337252732001417813376691887708783709876142900757760223890797231931129436569600000000000000000000000000000 4051303457030440374626756793994562870015604468991561142813613154638741044125501640885269295882308506768340106242774284648764195657585721289505969737117139597294172518437/55241247504859874498280520827408942164711439129501971551885048577696411394174591129710614095251592763926111036949659648000000000000000000000000000000 879892902367829517461024280557843067101861747632252969061078535156733350615109260355071278621300857139013741968625691095905028468753595599993985071285839135896825070498141/5855572235515146696817735207705347869459412547727208984499815149235819607782506659749325094096668832976167769916663922688000000000000000000000000000000 194148435714111996551462236164977635674404497331583162536274346377891669785014741793271141994725721598461447025742721394436009876996430649702954617902534378333727358025472631/658751876495454003391995210866851635314183911619311010756229204289029705875531999221799073085875243709818874115624691302400000000000000000000000000000000 43801353781439393919538112444827980997710267101413996570553445590332634958434002293913125693701726077292224920715099412509939599807026606444558380996373997903902637987674437267/79050225179454480407039425304022196237702069394317321290747504514683564705063839906615888770305029245178264893874962956288000000000000000000000000000000000 4451542265362199335877024843607147118250395425726381392627366857246492237445266538562466075991025651640207549519778799553093597649117447720278122357315333442999432485992921/4452154272166623322747285365324671016738591951469534583129030695541300707108436253927847076697644630969461006103740416000000000000000000000000000000000 587400856214924551808873297254732480302660789747730545561455083867475928787658700510082359626100253269338408924697075162184982507503067295719849618152916528348053743417374423141/338786679340519201744454679874380841018723154547074234103203590777215277307416456742639523301307268193621135259464126955520000000000000000000000000000000000 1870839973803076190665733836835006274859993507299246155720418856451918757503646189299607239611977196835716381059260613768312486837884399362830097788935672505148915645901878884761/646774569650082112421231661578363423763016931408050810560661400574683711223249599235948180847950239278731258222613333278720000000000000000000000000000000000 13922303013984849082870238269466806635818161858284985690182117456215040003302115843058937259964686408377681198823742746561088719090790515676486294098822252475873562020235867034527/2995587480484590836477283485205051646902394208626761648912537013188008767770840249092812627085243213501492143346840701501440000000000000000000000000000000000 6303701024651349682124788671268799074270309054181454728022906169741892206206737867905166726954904414541513341186833072549411670640621300314777101666126671790577632832483421448237/875633263526265013739513634136861250633007537906284174297510819239571793656091765119437537147994170100436164978307281977344000000000000000000000000000000000 17224218183828939864353306765243757643313409061447363297367807567333311445454694206576844352006063344675555691077170902245194408871501672920236031297751823830013721826296682121401/1600767059883953228242548362406449473813466905234925756137636966422342185277542758108971747598676842214859864100967999864832000000000000000000000000000000000 331489521825642741306997466915549436225934085288154341983421207860770772043366425313394565904037755101256960760539912014576435973578210034341161388107811209081767941032315494216023/21343560798452709709900644832085992984179558736465676748501826218964562470367236774786289967982357896198131521346239998197760000000000000000000000000000000000 314098221596226796538655425166467701889156859268735809800824963027769410223389488919558618622304610630600770469513222700612297865155869134756184089551661539841497529688288669459861/14497512995175425463328739885945202781706870085146497414076712148730646206287179696081253563157828004964768580537068678021120000000000000000000000000000000000 356479883484252746659589163627151620254038174295260404877709658058307102363933817133890726137515033680792845600225835014260897236991433172103697900854462299768296093385896824647131/12196320456258691262800368475477710276674033563694672427715329267979749983066992442735022838847061654970360869340708570398720000000000000000000000000000000000 60866720318775405610935717609290961943006775459002984166248873693988759681573367181040533377781446115918329111519188830020534022765179583889156739644667346449577307505142274925649/1595228073517572767245169302328918506776050064732382760441658983839565914740250222613784994146778306428649276335912747270144000000000000000000000000000000000 33914752471711993839674424805741164603124216716733887409751950597677394602581061386490179053910446927753295933485471984015773363216530416914318415607498130392142629486430285729613/703311843244208283346840470439446908403170814199326648005552168313706406346197275873964703750448406648176416264040860352512000000000000000000000000000000000 81635820439225862894750106467945564146740980362209329654434060268977720400812898018350495934999542656021899557899450466388698347809834591116964763028298417036370810837324758786674301/1383062739739735589201561785119172345374835406122975853302918338988903648079796943006151589925256791673638922583236351883214848000000000000000000000000000000000 259210503802166300051368689644923524666560054434236519274730940650408914846042904146836683000267601751871529918466670680358761024111271915065747768455679678175353051991539566099521/3702979222864084576175533561229377096050429467531394520222003584976984332208291681408705729384891008497025227799829590048768000000000000000000000000000000000 1135439230151267664680762263368829021304193748828944374237161478665895161091387315388621949892253540105266939376144326267206232651812932217324629606829910020960199498399089009017947/14112885099385057032668997807338493320151381695132406666356309581519424980406091255164812142094457057894274720237105631461376000000000000000000000000000000000 1403426100639160804280729778738590537160914030846646240171258971235856324778570237643608902301049449155355404327322686279835198623191293186952039382422070370240401594072115130858289/15657314034789459500395039076820819004243419691958217207202849120629097902790154071767753848210454245361950066980034172262809600000000000000000000000000000000 160681523086416034640957924297302833957189961569280391241426262119471283446221275423019728889258662801383745524552832004978551902589540714067277389509012928300192137207203443869266967/1659675287687682707041874142143006814449802487347571023963502006786684377695756331607381907910308150008366707099883622259857817600000000000000000000000000000000 841395109978064822002593426591587018760218421900014372670543116338002355506962103105914238868636527252677462970690019185215279350207106951952055788147552837131544507592894350984731603/8298376438438413535209370710715034072249012436737855119817510033933421888478781658036909539551540750041833535499418111299289088000000000000000000000000000000000 5477222665354563641205864299300326851067985837857575900655827067740395991574724480744996429341482822905608774363500713095715180138019614746525552454227351897377175693981038484050103/53194720759220599584675453273814320975955207927806763588573782268803986464607574731005830381740645833601497022432167380123648000000000000000000000000000000000 841395109978064822002593426591587018760218421900014372670543116338002355506962103105914238868636527252677462970690019185215279350207106951952055788147552837131544507592894350984731603/8298376438438413535209370710715034072249012436737855119817510033933421888478781658036909539551540750041833535499418111299289088000000000000000000000000000000000 160681523086416034640957924297302833957189961569280391241426262119471283446221275423019728889258662801383745524552832004978551902589540714067277389509012928300192137207203443869266967/1659675287687682707041874142143006814449802487347571023963502006786684377695756331607381907910308150008366707099883622259857817600000000000000000000000000000000 1403426100639160804280729778738590537160914030846646240171258971235856324778570237643608902301049449155355404327322686279835198623191293186952039382422070370240401594072115130858289/15657314034789459500395039076820819004243419691958217207202849120629097902790154071767753848210454245361950066980034172262809600000000000000000000000000000000 1135439230151267664680762263368829021304193748828944374237161478665895161091387315388621949892253540105266939376144326267206232651812932217324629606829910020960199498399089009017947/14112885099385057032668997807338493320151381695132406666356309581519424980406091255164812142094457057894274720237105631461376000000000000000000000000000000000 259210503802166300051368689644923524666560054434236519274730940650408914846042904146836683000267601751871529918466670680358761024111271915065747768455679678175353051991539566099521/3702979222864084576175533561229377096050429467531394520222003584976984332208291681408705729384891008497025227799829590048768000000000000000000000000000000000 81635820439225862894750106467945564146740980362209329654434060268977720400812898018350495934999542656021899557899450466388698347809834591116964763028298417036370810837324758786674301/1383062739739735589201561785119172345374835406122975853302918338988903648079796943006151589925256791673638922583236351883214848000000000000000000000000000000000 33914752471711993839674424805741164603124216716733887409751950597677394602581061386490179053910446927753295933485471984015773363216530416914318415607498130392142629486430285729613/703311843244208283346840470439446908403170814199326648005552168313706406346197275873964703750448406648176416264040860352512000000000000000000000000000000000 60866720318775405610935717609290961943006775459002984166248873693988759681573367181040533377781446115918329111519188830020534022765179583889156739644667346449577307505142274925649/1595228073517572767245169302328918506776050064732382760441658983839565914740250222613784994146778306428649276335912747270144000000000000000000000000000000000 356479883484252746659589163627151620254038174295260404877709658058307102363933817133890726137515033680792845600225835014260897236991433172103697900854462299768296093385896824647131/12196320456258691262800368475477710276674033563694672427715329267979749983066992442735022838847061654970360869340708570398720000000000000000000000000000000000 314098221596226796538655425166467701889156859268735809800824963027769410223389488919558618622304610630600770469513222700612297865155869134756184089551661539841497529688288669459861/14497512995175425463328739885945202781706870085146497414076712148730646206287179696081253563157828004964768580537068678021120000000000000000000000000000000000 331489521825642741306997466915549436225934085288154341983421207860770772043366425313394565904037755101256960760539912014576435973578210034341161388107811209081767941032315494216023/21343560798452709709900644832085992984179558736465676748501826218964562470367236774786289967982357896198131521346239998197760000000000000000000000000000000000 17224218183828939864353306765243757643313409061447363297367807567333311445454694206576844352006063344675555691077170902245194408871501672920236031297751823830013721826296682121401/1600767059883953228242548362406449473813466905234925756137636966422342185277542758108971747598676842214859864100967999864832000000000000000000000000000000000 6303701024651349682124788671268799074270309054181454728022906169741892206206737867905166726954904414541513341186833072549411670640621300314777101666126671790577632832483421448237/875633263526265013739513634136861250633007537906284174297510819239571793656091765119437537147994170100436164978307281977344000000000000000000000000000000000 13922303013984849082870238269466806635818161858284985690182117456215040003302115843058937259964686408377681198823742746561088719090790515676486294098822252475873562020235867034527/2995587480484590836477283485205051646902394208626761648912537013188008767770840249092812627085243213501492143346840701501440000000000000000000000000000000000 1870839973803076190665733836835006274859993507299246155720418856451918757503646189299607239611977196835716381059260613768312486837884399362830097788935672505148915645901878884761/646774569650082112421231661578363423763016931408050810560661400574683711223249599235948180847950239278731258222613333278720000000000000000000000000000000000 587400856214924551808873297254732480302660789747730545561455083867475928787658700510082359626100253269338408924697075162184982507503067295719849618152916528348053743417374423141/338786679340519201744454679874380841018723154547074234103203590777215277307416456742639523301307268193621135259464126955520000000000000000000000000000000000 4451542265362199335877024843607147118250395425726381392627366857246492237445266538562466075991025651640207549519778799553093597649117447720278122357315333442999432485992921/4452154272166623322747285365324671016738591951469534583129030695541300707108436253927847076697644630969461006103740416000000000000000000000000000000000 43801353781439393919538112444827980997710267101413996570553445590332634958434002293913125693701726077292224920715099412509939599807026606444558380996373997903902637987674437267/79050225179454480407039425304022196237702069394317321290747504514683564705063839906615888770305029245178264893874962956288000000000000000000000000000000000 194148435714111996551462236164977635674404497331583162536274346377891669785014741793271141994725721598461447025742721394436009876996430649702954617902534378333727358025472631/658751876495454003391995210866851635314183911619311010756229204289029705875531999221799073085875243709818874115624691302400000000000000000000000000000000 879892902367829517461024280557843067101861747632252969061078535156733350615109260355071278621300857139013741968625691095905028468753595599993985071285839135896825070498141/5855572235515146696817735207705347869459412547727208984499815149235819607782506659749325094096668832976167769916663922688000000000000000000000000000000 4051303457030440374626756793994562870015604468991561142813613154638741044125501640885269295882308506768340106242774284648764195657585721289505969737117139597294172518437/55241247504859874498280520827408942164711439129501971551885048577696411394174591129710614095251592763926111036949659648000000000000000000000000000000 11593461886521170349486498950814955133910740282454472785449078601353439981227425296368421579235622050984721109259879661822641953736365037568633166365579303513439675859/338864133999719137547322639334800223927049337252732001417813376691887708783709876142900757760223890797231931129436569600000000000000000000000000000 49550349226004106581137071027963226589989260729343344000941833761409733348482855743674504181917149485280937398265932676624894782223448761732413411601354669258298482897/3253095686397303720454297337614082149699673637626227213611008416242122004323614810971847274498149351653426538842591068160000000000000000000000000000 6311670664766652932963862138853137000008064301619601409668963759418509447817254787385513673503869824353204343391835512115990153879324767065192348761256408719869349/976905611530721837974263464748973618528430521809677841925227752625261863160244687979533716065510315811839801454231552000000000000000000000000000 1570131107892533219868606595406568068061104774299889388230234671662500489118338526534024732555250842576434155177700270233882217632851481562513356349712069275153723/602425127110611800084129136595200398092532155115968002520557114118911482282150890920712458240398028083967877563442790400000000000000000000000000 110315923722189207891619047656694416145272691882017874471290057636762036362521881938541375413519511302561943018297905281438853358137488021109726451896051486487/110536720570754458731032869100036770292207734883663853673496718186956235281128603838662836374384959281461995883200512000000000000000000000000 111826349462015472946398600709808905972647698636902935871219576596957226197410159562462467170322693011769738423665738804123219323779304260306328374830764147461/308935962620826564145707249536000204150016489803060514113106212368672555016487636369596132430973347735368142340227072000000000000000000000000 638833282477076742832697310407251925740814598184833248400955536396705827584394365454621629386091964828051956414322200612542371648717731590109467229371401539/5148932710347109402428454158933336735833608163384341901885103539477875916941460606159935540516222462256135705670451200000000000000000000000 2630783745053258090536088730292386610547526804273371289614194004381940072344833326652590012684070799988582773382963922922418574573993867796930666119436053/65623652190698453168205788300130762319447947180388671298535633346286653843371556745175649045794992166009572719329280000000000000000000000 226408801639551596611158448681908131138417217142143445745839249415356031183241754320449836922622892924337852401487813833465890829184610141373057574772721/18593368120697895064324973351703715990510251701110123534585096114781218588955274411133100562975247780369378937143296000000000000000000000 1074165604977186380216187069541970267422145421797218481911028304599333652777952127953961920700641083723705963989610171430287591831377935832655415350559/309889468678298251072082889195061933175170861685168725576418268579686976482587906852218342716254129672822982285721600000000000000000000 4759610099318875843003566061574976266635802560469334499024008374377593585752063669559244646103511781110653630608874907530893562434947582833529408967/5164824477971637517868048153251032219586181028086145426273637809661449608043131780870305711937568827880383038095360000000000000000000 220453006683855517559180271231126822135146193250838001414902155751847306791363709663063657661116488435634408193377709795976811743400044804930791/967195595125774816080158830196822513031120042712761315781580114168810788023058385930768859913402402224790831104000000000000000000 74912730950813081509961389367122771948280713657381405494176437928279141463866763723840132653457041149598520713324123967945533273500518554810783/1434673466103232643852235598125286727662828063357262618409343836017069335567536605797307142204880229966773066137600000000000000000 13179108696726254472148579239346000565278112384065224405564126657759922208093477687180341110011347572784653397592695524753176021279077925503/1195561221752693869876862998437738939719023386131052182007786530014224446306280504831089285170733524972310888448000000000000000 3113630255055040472479607029787403245151745569428994165512002728941951981801361695819711282797513876976757889461861621314595609101887/1460455768050081563745981659957512673393853800815336238224463219916181639763261315761229584803161318621184000000000000000 103819394418261184974762732605973427035492489387117261944604663109005731197023549193963891337173220424911386718947820781275029457365391/276750282813123580990014582971698828638662820863669486575876511577366769978305672414604001196929056706553446400000000000000 782704194571143476442931698515746840416893045047260026095901259654113215379226858140378563334381598700941584240343030832306250119/13141039069948887986230512011951511331370504314514220635131838156570122031258578937065717055884570593853440000000000000 99124676194765572271593728520950435038203100797736858067261914718152946195724461273282353683481278143387396669241827149196923/11733070598168649987705814296385277974437950280816268424224855496937608956480874050951533085611223744512000000000000 168310688959219292839095953666327956830452064514999391756262324794202812510008105000460988703658447437418096258966190373/159178816960638312138187685475312413165621357764431806053789926698380259889850414474990273851732787200000000000 6428357446947030918278689448809459274401846954523283828740733060105385828004011143997334923739906693497906723091/55921284168741151224736406184238924273355638460284915423185803764080639909590235826350536048640000000000 36305711347598942128762137446505845564594531494016154750252476088060696303767321117450364426473618954431/3413849384265361287760906244606913513414635963395107084140880339103626375008103177990144000000000 6121726474107826114723704612168981353598405464944780264562125114758966370571557978240687157/7520251828871470809405096089470199559055001476435715866746918483738388773619200000000 714728017326271332631947664335534527489765883527512465601222599512973655301361/14440661428293271591133620484684885389301879581762659570023512789020000000 128605232186399662518547482415889889500663738667713321203270883/57384313918277346792589424397775662382744646401609554720000 1057583603281270108543640562995368343332859/15742124612853725813985817206516240372000 1
