# Supplementary material for: Evolutionary regime transitions in structured populations
Source: PLoS One. 2018 Nov 26;13(11):e0200670. doi: 10.1371/journal.pone.0200670 (PMC6261048; doi:10.1371/journal.pone.0200670)
Supplement: S2 File — This repository contains the output of S1 File, and information about the first and second derivative of all studied graphs, including all graphs of 7 or less vertices. Available from https://bitbucket.org/geodynapp/fixationfunctions. (ZIP) [file pone.0200670.s003.zip › fixationfunctions/functions/1134682452001_roots.py]

[-0.330031444628113, -2.98750544688127 - 0.232515864840038*I, -2.98750544688127 + 0.232515864840038*I, -2.87073265561351 - 0.681511742426822*I, -2.87073265561351 + 0.681511742426822*I, -2.64091440822830 - 1.07500025710514*I, -2.64091440822830 + 1.07500025710514*I, -2.32475168095063 - 1.36203216026468*I, -2.32475168095063 + 1.36203216026468*I, -2.00388493800187 - 1.50478644547181*I, -2.00388493800187 + 1.50478644547181*I, -1.75439959993025 - 1.61541433971925*I, -1.75439959993025 + 1.61541433971925*I, -1.70579471467765 - 0.348665574490947*I, -1.70579471467765 + 0.348665574490947*I, -1.44855877575329 - 1.70101626034679*I, -1.44855877575329 + 1.70101626034679*I, -1.13945105704547 - 1.68938898302874*I, -1.13945105704547 + 1.68938898302874*I, -1.03454149885607 - 0.382159682613666*I, -1.03454149885607 + 0.382159682613666*I, -1.03015905687977 - 1.18607193669741*I, -1.03015905687977 + 1.18607193669741*I, -0.871646144367912 - 1.61316209639366*I, -0.871646144367912 + 1.61316209639366*I, -0.662278206245694 - 1.50417047111828*I, -0.662278206245694 + 1.50417047111828*I, -0.629590139246704 - 0.153695934602354*I, -0.629590139246704 + 0.153695934602354*I, -0.612607670496036 - 0.681088365215697*I, -0.612607670496036 + 0.681088365215697*I, -0.510696822671931 - 1.39620239861912*I, -0.510696822671931 + 1.39620239861912*I, -0.425779941717446 - 0.309950398585921*I, -0.425779941717446 + 0.309950398585921*I, -0.374354664748344 - 1.29484460090748*I, -0.374354664748344 + 1.29484460090748*I, -0.329461876260425 - 0.0534500056113239*I, -0.329461876260425 + 0.0534500056113239*I, -0.327565307182034 - 0.107282948365359*I, -0.327565307182034 + 0.107282948365359*I, -0.324012382137734 - 0.162383652196490*I, -0.324012382137734 + 0.162383652196490*I, -0.318942490316662 - 0.220189237271053*I, -0.318942490316662 + 0.220189237271053*I, -0.312709589260505 - 0.281331192319156*I, -0.312709589260505 + 0.281331192319156*I, -0.303978320950760 - 0.341745123606245*I, -0.303978320950760 + 0.341745123606245*I, -0.287562141923062 - 0.399205156063019*I, -0.287562141923062 + 0.399205156063019*I, -0.265331456194724 - 0.462646070205897*I, -0.265331456194724 + 0.462646070205897*I, -0.258713816768338 - 1.17158993257503*I, -0.258713816768338 + 1.17158993257503*I, -0.243262586080879 - 0.533592244930934*I, -0.243262586080879 + 0.533592244930934*I, -0.222409826490488 - 0.611870874298648*I, -0.222409826490488 + 0.611870874298648*I, -0.203562612105282 - 0.699077169266670*I, -0.203562612105282 + 0.699077169266670*I, -0.188683213983685 - 0.795611176798678*I, -0.188683213983685 + 0.795611176798678*I, -0.178082887907622 - 1.03918220147393*I, -0.178082887907622 + 1.03918220147393*I, -0.172215000034466 - 0.897353840787208*I, -0.172215000034466 + 0.897353840787208*I, -0.0819316150696360 - 0.998630544143719*I, -0.0819316150696360 + 0.998630544143719*I, -0.0427551626502575 - 0.890711109017056*I, -0.0427551626502575 + 0.890711109017056*I, 0.0722621801652131 - 1.54320546150154*I, 0.0722621801652131 + 1.54320546150154*I, 0.494076888856802 - 0.907780136534930*I, 0.494076888856802 + 0.907780136534930*I]
