# Supplementary material for: Evolutionary regime transitions in structured populations
Source: PLoS One. 2018 Nov 26;13(11):e0200670. doi: 10.1371/journal.pone.0200670 (PMC6261048; doi:10.1371/journal.pone.0200670)
Supplement: S2 File — This repository contains the output of S1 File, and information about the first and second derivative of all studied graphs, including all graphs of 7 or less vertices. Available from https://bitbucket.org/geodynapp/fixationfunctions. (ZIP) [file pone.0200670.s003.zip › fixationfunctions/functions/1134682452000_roots.py]

[-1.22229426339285, -0.861487208623437, -0.372050701849820, -2.92703256247603 - 0.231536091141670*I, -2.92703256247603 + 0.231536091141670*I, -2.79366501620913 - 0.667158500607239*I, -2.79366501620913 + 0.667158500607239*I, -2.55479930330705 - 1.02160847655066*I, -2.55479930330705 + 1.02160847655066*I, -2.27849139555643 - 1.27068495051038*I, -2.27849139555643 + 1.27068495051038*I, -2.00397014445575 - 1.46591233699899*I, -2.00397014445575 + 1.46591233699899*I, -1.70075357576913 - 1.60632330777250*I, -1.70075357576913 + 1.60632330777250*I, -1.48802124000081 - 0.383891986673098*I, -1.48802124000081 + 0.383891986673098*I, -1.40448002130492 - 1.64029813954714*I, -1.40448002130492 + 1.64029813954714*I, -1.22403127462916 - 1.43672940466559*I, -1.22403127462916 + 1.43672940466559*I, -1.09616489818543 - 1.56629738475360*I, -1.09616489818543 + 1.56629738475360*I, -0.844879213575093 - 1.48230697292792*I, -0.844879213575093 + 1.48230697292792*I, -0.682411165232892 - 1.34315944253092*I, -0.682411165232892 + 1.34315944253092*I, -0.618564564554021 - 1.29381082968219*I, -0.618564564554021 + 1.29381082968219*I, -0.569604532485145 - 0.242972264415626*I, -0.569604532485145 + 0.242972264415626*I, -0.567629150013764 - 0.679741038190367*I, -0.567629150013764 + 0.679741038190367*I, -0.466037911502673 - 1.21629876893015*I, -0.466037911502673 + 1.21629876893015*I, -0.366681795439893 - 0.0446770258790678*I, -0.366681795439893 + 0.0446770258790678*I, -0.363735439276408 - 1.09742829008143*I, -0.363735439276408 + 1.09742829008143*I, -0.361183329927429 - 0.0960694982002829*I, -0.361183329927429 + 0.0960694982002829*I, -0.356319213383133 - 0.148620446794182*I, -0.356319213383133 + 0.148620446794182*I, -0.353119510986230 - 0.251281451005845*I, -0.353119510986230 + 0.251281451005845*I, -0.352593131348393 - 0.203680921665382*I, -0.352593131348393 + 0.203680921665382*I, -0.334370029916416 - 0.296567182681184*I, -0.334370029916416 + 0.296567182681184*I, -0.313884006776486 - 0.356809340172272*I, -0.313884006776486 + 0.356809340172272*I, -0.295575000170833 - 0.421988173625129*I, -0.295575000170833 + 0.421988173625129*I, -0.293898660105225 - 0.971918580944416*I, -0.293898660105225 + 0.971918580944416*I, -0.278199974999010 - 0.490725025971020*I, -0.278199974999010 + 0.490725025971020*I, -0.262870105752992 - 0.562725027692147*I, -0.262870105752992 + 0.562725027692147*I, -0.256356765042798 - 0.844807647623575*I, -0.256356765042798 + 0.844807647623575*I, -0.251609226433719 - 0.640962873672893*I, -0.251609226433719 + 0.640962873672893*I, -0.247139265749832 - 0.732947423470810*I, -0.247139265749832 + 0.732947423470810*I, 0.0419338459505045 - 0.930269617493648*I, 0.0419338459505045 + 0.930269617493648*I, 0.0756672547679601 - 1.07691232398130*I, 0.0756672547679601 + 1.07691232398130*I, 0.189984850636754 - 0.783188197468413*I, 0.189984850636754 + 0.783188197468413*I, 0.426792496616360 - 1.67759065137911*I, 0.426792496616360 + 1.67759065137911*I, 0.683205423772129 - 0.710405303463301*I, 0.683205423772129 + 0.710405303463301*I]
