# Supplementary material for: Evolutionary regime transitions in structured populations
Source: PLoS One. 2018 Nov 26;13(11):e0200670. doi: 10.1371/journal.pone.0200670 (PMC6261048; doi:10.1371/journal.pone.0200670)
Supplement: S2 File — This repository contains the output of S1 File, and information about the first and second derivative of all studied graphs, including all graphs of 7 or less vertices. Available from https://bitbucket.org/geodynapp/fixationfunctions. (ZIP) [file pone.0200670.s003.zip › fixationfunctions/functions/52351230988_roots.py]

[-1.94192320077099, -2.57940403888146 - 0.547932414341251*I, -2.57940403888146 + 0.547932414341251*I, -1.84867545468463 - 0.349519846086760*I, -1.84867545468463 + 0.349519846086760*I, -1.67064000747052 - 0.549050574412740*I, -1.67064000747052 + 0.549050574412740*I, -1.54512250896196 - 0.736485928951220*I, -1.54512250896196 + 0.736485928951220*I, -1.32841801524903 - 0.897207584255156*I, -1.32841801524903 + 0.897207584255156*I, -1.09152603570558 - 0.963331330872803*I, -1.09152603570558 + 0.963331330872803*I, -1.02314862569554 - 0.191492065494368*I, -1.02314862569554 + 0.191492065494368*I, -0.879465196723992 - 0.958110115715901*I, -0.879465196723992 + 0.958110115715901*I, -0.860949648942869 - 2.05794724258244*I, -0.860949648942869 + 2.05794724258244*I, -0.718945729275477 - 0.901504116264470*I, -0.718945729275477 + 0.901504116264470*I, -0.622259480867890 - 0.795679625920846*I, -0.622259480867890 + 0.795679625920846*I, -0.584340229289676 - 0.710264346102849*I, -0.584340229289676 + 0.710264346102849*I, -0.544587436788696 - 0.641631210764515*I, -0.544587436788696 + 0.641631210764515*I, -0.539113009742918 - 0.466058904524191*I, -0.539113009742918 + 0.466058904524191*I, -0.535384495236074 - 0.378858546357805*I, -0.535384495236074 + 0.378858546357805*I, -0.535107283329084 - 0.552151146121251*I, -0.535107283329084 + 0.552151146121251*I, -0.532676224649317 - 0.0399978204350127*I, -0.532676224649317 + 0.0399978204350127*I, -0.532532243768703 - 0.120531818322958*I, -0.532532243768703 + 0.120531818322958*I, -0.532214223257158 - 0.289547319732861*I, -0.532214223257158 + 0.289547319732861*I, -0.532008730554277 - 0.203176413231675*I, -0.532008730554277 + 0.203176413231675*I, -0.396828238419899 - 1.04270560421128*I, -0.396828238419899 + 1.04270560421128*I, -0.318166801689169 - 0.842842595774264*I, -0.318166801689169 + 0.842842595774264*I, 0.0194415138344873 - 0.790553622409358*I, 0.0194415138344873 + 0.790553622409358*I, 0.622759153409197 - 0.782579394809306*I, 0.622759153409197 + 0.782579394809306*I]
