# Supplementary material for: Evolutionary regime transitions in structured populations
Source: PLoS One. 2018 Nov 26;13(11):e0200670. doi: 10.1371/journal.pone.0200670 (PMC6261048; doi:10.1371/journal.pone.0200670)
Supplement: S2 File — This repository contains the output of S1 File, and information about the first and second derivative of all studied graphs, including all graphs of 7 or less vertices. Available from https://bitbucket.org/geodynapp/fixationfunctions. (ZIP) [file pone.0200670.s003.zip › fixationfunctions/functions/1151998124064_roots.py]

[-3.50505479014454, -1.55320109368212, -0.900937256789780, -3.42062804312766 - 0.556495152670344*I, -3.42062804312766 + 0.556495152670344*I, -3.17185971453457 - 1.05738051380039*I, -3.17185971453457 + 1.05738051380039*I, -2.77811852734309 - 1.46388457367300*I, -2.77811852734309 + 1.46388457367300*I, -2.47930856896820 - 1.16203125007244*I, -2.47930856896820 + 1.16203125007244*I, -2.33506789907243 - 1.75365908333346*I, -2.33506789907243 + 1.75365908333346*I, -1.87199000742312 - 1.70610412679984*I, -1.87199000742312 + 1.70610412679984*I, -1.83617530933682 - 1.88332737136846*I, -1.83617530933682 + 1.88332737136846*I, -1.50949031846528 - 0.583506492230530*I, -1.50949031846528 + 0.583506492230530*I, -1.43354778900665 - 1.96516095864626*I, -1.43354778900665 + 1.96516095864626*I, -1.10093279217202 - 1.92098357840275*I, -1.10093279217202 + 1.92098357840275*I, -0.830934557995587 - 1.81021100738719*I, -0.830934557995587 + 1.81021100738719*I, -0.828620634361105 - 0.908319603593560*I, -0.828620634361105 + 0.908319603593560*I, -0.752165483536557 - 0.408994820137521*I, -0.752165483536557 + 0.408994820137521*I, -0.630706696129434 - 1.63160395013232*I, -0.630706696129434 + 1.63160395013232*I, -0.599577643690367 - 1.58219866528510*I, -0.599577643690367 + 1.58219866528510*I, -0.528252036345249 - 0.158007993829904*I, -0.528252036345249 + 0.158007993829904*I, -0.522753391421013 - 0.459145742453062*I, -0.522753391421013 + 0.459145742453062*I, -0.404456012959228 - 0.328244938985684*I, -0.404456012959228 + 0.328244938985684*I, -0.395414169536477 - 1.50056783181707*I, -0.395414169536477 + 1.50056783181707*I, -0.319894896390834 - 1.01210430816607*I, -0.319894896390834 + 1.01210430816607*I, -0.288510638376095 - 0.0669325176248259*I, -0.288510638376095 + 0.0669325176248259*I, -0.287585273946936 - 0.108729284184585*I, -0.287585273946936 + 0.108729284184585*I, -0.287563908604482 - 0.0226225963253989*I, -0.287563908604482 + 0.0226225963253989*I, -0.281354721557178 - 0.152157069454074*I, -0.281354721557178 + 0.152157069454074*I, -0.273113436456856 - 0.200547603888827*I, -0.273113436456856 + 0.200547603888827*I, -0.272011677072551 - 1.37210890252782*I, -0.272011677072551 + 1.37210890252782*I, -0.264425258846019 - 0.252884316097067*I, -0.264425258846019 + 0.252884316097067*I, -0.255092411995775 - 0.308364124263641*I, -0.255092411995775 + 0.308364124263641*I, -0.244690623535988 - 0.364386433130512*I, -0.244690623535988 + 0.364386433130512*I, -0.228875506392078 - 0.419138300178846*I, -0.228875506392078 + 0.419138300178846*I, -0.206416178801424 - 0.479876879614019*I, -0.206416178801424 + 0.479876879614019*I, -0.184185695988701 - 0.550484771862725*I, -0.184185695988701 + 0.550484771862725*I, -0.180802809382788 - 1.24347707832122*I, -0.180802809382788 + 1.24347707832122*I, -0.178124645011064 - 0.634345582540621*I, -0.178124645011064 + 0.634345582540621*I, -0.169653257965422 - 0.664613794749703*I, -0.169653257965422 + 0.664613794749703*I, -0.120660312384424 - 1.10530852528280*I, -0.120660312384424 + 1.10530852528280*I, -0.120080515366400 - 0.745318211398063*I, -0.120080515366400 + 0.745318211398063*I, -0.0945234076690721 - 0.845634420950534*I, -0.0945234076690721 + 0.845634420950534*I, -0.0928111576909181 - 0.967117525435414*I, -0.0928111576909181 + 0.967117525435414*I, 0.147098770887415 - 0.844571677839326*I, 0.147098770887415 + 0.844571677839326*I, 0.296781658581312 - 0.895446686525673*I, 0.296781658581312 + 0.895446686525673*I, 0.323784084283478 - 1.50596208284092*I, 0.323784084283478 + 1.50596208284092*I, 0.326427880548661 - 0.999993486690615*I, 0.326427880548661 + 0.999993486690615*I, 0.728576833943130 - 0.619585408477032*I, 0.728576833943130 + 0.619585408477032*I]
