# Supplementary material for: Evolutionary regime transitions in structured populations
Source: PLoS One. 2018 Nov 26;13(11):e0200670. doi: 10.1371/journal.pone.0200670 (PMC6261048; doi:10.1371/journal.pone.0200670)
Supplement: S2 File — This repository contains the output of S1 File, and information about the first and second derivative of all studied graphs, including all graphs of 7 or less vertices. Available from https://bitbucket.org/geodynapp/fixationfunctions. (ZIP) [file pone.0200670.s003.zip › fixationfunctions/functions/52480729136_roots.py]

[-2.55474102880180, -0.737564558462899, -0.582804556873846, -1.78703528294315 - 0.128439360208298*I, -1.78703528294315 + 0.128439360208298*I, -1.71500701825356 - 0.396504994496813*I, -1.71500701825356 + 0.396504994496813*I, -1.55494710174207 - 0.631215642546379*I, -1.55494710174207 + 0.631215642546379*I, -1.36195256032547 - 0.791840053946731*I, -1.36195256032547 + 0.791840053946731*I, -1.15324099779906 - 0.855691121760175*I, -1.15324099779906 + 0.855691121760175*I, -1.05243546815135 - 0.363480352854456*I, -1.05243546815135 + 0.363480352854456*I, -0.937343455610587 - 0.856517077850279*I, -0.937343455610587 + 0.856517077850279*I, -0.770670383136863 - 0.801325238412475*I, -0.770670383136863 + 0.801325238412475*I, -0.688268566431885 - 0.714043325396010*I, -0.688268566431885 + 0.714043325396010*I, -0.651251285511000 - 2.15058027630976*I, -0.651251285511000 + 2.15058027630976*I, -0.617703372907392 - 0.638338948865471*I, -0.617703372907392 + 0.638338948865471*I, -0.573566235227580 - 0.518648434848128*I, -0.573566235227580 + 0.518648434848128*I, -0.561521230903966 - 0.0675470626044307*I, -0.561521230903966 + 0.0675470626044307*I, -0.545976660614836 - 0.408370192715919*I, -0.545976660614836 + 0.408370192715919*I, -0.543818194279618 - 0.157217201985636*I, -0.543818194279618 + 0.157217201985636*I, -0.528861912822584 - 0.318335583970165*I, -0.528861912822584 + 0.318335583970165*I, -0.528333055315228 - 0.240293042348746*I, -0.528333055315228 + 0.240293042348746*I, -0.475910465228523 - 1.13578337036419*I, -0.475910465228523 + 1.13578337036419*I, -0.381277043252245 - 0.733486054045499*I, -0.381277043252245 + 0.733486054045499*I, -0.241634595657672 - 0.753180273247103*I, -0.241634595657672 + 0.753180273247103*I, -0.00309604035534032 - 1.41148741276594*I, -0.00309604035534032 + 1.41148741276594*I, 0.0848977043907701 - 0.926690676559663*I, 0.0848977043907701 + 0.926690676559663*I, 0.542860852800132 - 0.839367880555799*I, 0.542860852800132 + 0.839367880555799*I]
