# Supplementary material for: Evolutionary regime transitions in structured populations
Source: PLoS One. 2018 Nov 26;13(11):e0200670. doi: 10.1371/journal.pone.0200670 (PMC6261048; doi:10.1371/journal.pone.0200670)
Supplement: S2 File — This repository contains the output of S1 File, and information about the first and second derivative of all studied graphs, including all graphs of 7 or less vertices. Available from https://bitbucket.org/geodynapp/fixationfunctions. (ZIP) [file pone.0200670.s003.zip › fixationfunctions/functions/1151862332464_roots.py]

[-2.07574890709387, -1.64519549262950, -0.435621735480166, -2.65349244255236 - 0.256008881731338*I, -2.65349244255236 + 0.256008881731338*I, -2.52857367358593 - 0.724754422704995*I, -2.52857367358593 + 0.724754422704995*I, -2.30838155534804 - 1.09238236968124*I, -2.30838155534804 + 1.09238236968124*I, -2.02833105811803 - 1.31538575529503*I, -2.02833105811803 + 1.31538575529503*I, -1.69393584379389 - 1.42842835362746*I, -1.69393584379389 + 1.42842835362746*I, -1.36146590512755 - 1.47809893470742*I, -1.36146590512755 + 1.47809893470742*I, -1.35809144189543 - 0.924933610014264*I, -1.35809144189543 + 0.924933610014264*I, -1.06291481254683 - 1.47019578533581*I, -1.06291481254683 + 1.47019578533581*I, -0.977960283396927 - 0.551351055057271*I, -0.977960283396927 + 0.551351055057271*I, -0.807559863044680 - 1.40751023002434*I, -0.807559863044680 + 1.40751023002434*I, -0.738456928325549 - 0.172463443055514*I, -0.738456928325549 + 0.172463443055514*I, -0.657760578563893 - 0.961134104648372*I, -0.657760578563893 + 0.961134104648372*I, -0.601951320720851 - 1.30172908902941*I, -0.601951320720851 + 1.30172908902941*I, -0.445291360977177 - 1.17583766889676*I, -0.445291360977177 + 1.17583766889676*I, -0.404496581746857 - 0.0387754194814464*I, -0.404496581746857 + 0.0387754194814464*I, -0.394469547258781 - 0.101469485660182*I, -0.394469547258781 + 0.101469485660182*I, -0.386353428096851 - 0.163413391342664*I, -0.386353428096851 + 0.163413391342664*I, -0.378808642196666 - 0.225716260338316*I, -0.378808642196666 + 0.225716260338316*I, -0.370540556388582 - 0.286809101797993*I, -0.370540556388582 + 0.286809101797993*I, -0.357408209568058 - 0.347935433119918*I, -0.357408209568058 + 0.347935433119918*I, -0.341027743809661 - 0.414736123877015*I, -0.341027743809661 + 0.414736123877015*I, -0.328072365772460 - 0.486955226628056*I, -0.328072365772460 + 0.486955226628056*I, -0.320798961017938 - 0.557166096118555*I, -0.320798961017938 + 0.557166096118555*I, -0.311546460786896 - 1.06982976655565*I, -0.311546460786896 + 1.06982976655565*I, -0.305447198967418 - 0.627637045563736*I, -0.305447198967418 + 0.627637045563736*I, -0.296536702743059 - 1.00485835764856*I, -0.296536702743059 + 1.00485835764856*I, -0.287515520874022 - 0.717464193048018*I, -0.287515520874022 + 0.717464193048018*I, -0.269997584556090 - 0.827963048604566*I, -0.269997584556090 + 0.827963048604566*I, -0.246901086493341 - 0.892619496258262*I, -0.246901086493341 + 0.892619496258262*I, -0.155087927136540 - 2.00040669222370*I, -0.155087927136540 + 2.00040669222370*I, 0.0428655816721866 - 0.742252289499901*I, 0.0428655816721866 + 0.742252289499901*I, 0.648121089005431 - 0.745463967794301*I, 0.648121089005431 + 0.745463967794301*I]
