# Supplementary material for: Evolutionary regime transitions in structured populations
Source: PLoS One. 2018 Nov 26;13(11):e0200670. doi: 10.1371/journal.pone.0200670 (PMC6261048; doi:10.1371/journal.pone.0200670)
Supplement: S2 File — This repository contains the output of S1 File, and information about the first and second derivative of all studied graphs, including all graphs of 7 or less vertices. Available from https://bitbucket.org/geodynapp/fixationfunctions. (ZIP) [file pone.0200670.s003.zip › fixationfunctions/functions/1151998124065_roots.py]

[-1.59605571317071, -1.07799326751182, -0.282513124788946, -3.43452155640344 - 0.566663351175018*I, -3.43452155640344 + 0.566663351175018*I, -3.37108536332562 - 0.125061915835653*I, -3.37108536332562 + 0.125061915835653*I, -3.29778441457240 - 1.07351147749580*I, -3.29778441457240 + 1.07351147749580*I, -2.99525772085155 - 1.49139130139453*I, -2.99525772085155 + 1.49139130139453*I, -2.63274884363149 - 1.76545921203082*I, -2.63274884363149 + 1.76545921203082*I, -2.28889040138525 - 1.95930919645726*I, -2.28889040138525 + 1.95930919645726*I, -1.91408731051145 - 2.09809063621554*I, -1.91408731051145 + 2.09809063621554*I, -1.75693613557718 - 1.22832400751455*I, -1.75693613557718 + 1.22832400751455*I, -1.52903907260777 - 2.12586717153565*I, -1.52903907260777 + 2.12586717153565*I, -1.20578725183333 - 0.719855169625185*I, -1.20578725183333 + 0.719855169625185*I, -1.16293151903147 - 2.04555374500574*I, -1.16293151903147 + 2.04555374500574*I, -1.14450653060895 - 1.85728571719431*I, -1.14450653060895 + 1.85728571719431*I, -0.819362699755597 - 1.95983624363611*I, -0.819362699755597 + 1.95983624363611*I, -0.735843224172126 - 0.903417167715746*I, -0.735843224172126 + 0.903417167715746*I, -0.651121830556696 - 0.430170285202655*I, -0.651121830556696 + 0.430170285202655*I, -0.595994900986993 - 0.125117002654493*I, -0.595994900986993 + 0.125117002654493*I, -0.569496698173775 - 1.83396376323097*I, -0.569496698173775 + 1.83396376323097*I, -0.384287879416684 - 1.67356441604915*I, -0.384287879416684 + 1.67356441604915*I, -0.356156505859665 - 0.350938161098229*I, -0.356156505859665 + 0.350938161098229*I, -0.320999820868105 - 0.104716939759924*I, -0.320999820868105 + 0.104716939759924*I, -0.281525970670945 - 0.0428467358021897*I, -0.281525970670945 + 0.0428467358021897*I, -0.278801897773630 - 0.0904036963351347*I, -0.278801897773630 + 0.0904036963351347*I, -0.269456561556285 - 1.51022120117661*I, -0.269456561556285 + 1.51022120117661*I, -0.268799175764234 - 0.140850711829051*I, -0.268799175764234 + 0.140850711829051*I, -0.260248003552727 - 0.698869725784615*I, -0.260248003552727 + 0.698869725784615*I, -0.257470394696778 - 0.188343762850022*I, -0.257470394696778 + 0.188343762850022*I, -0.246259526659704 - 0.235685836143514*I, -0.246259526659704 + 0.235685836143514*I, -0.232699650357416 - 0.283709496341195*I, -0.232699650357416 + 0.283709496341195*I, -0.214859416902827 - 0.334564536357115*I, -0.214859416902827 + 0.334564536357115*I, -0.194130074024117 - 0.389226423029459*I, -0.194130074024117 + 0.389226423029459*I, -0.183817621896334 - 1.37967177616191*I, -0.183817621896334 + 1.37967177616191*I, -0.172345520159294 - 0.447512514450137*I, -0.172345520159294 + 0.447512514450137*I, -0.170310683812821 - 0.951807773239223*I, -0.170310683812821 + 0.951807773239223*I, -0.149971555350842 - 0.510188767190639*I, -0.149971555350842 + 0.510188767190639*I, -0.126878521626985 - 0.579361384481972*I, -0.126878521626985 + 0.579361384481972*I, -0.111764295513640 - 1.24401115187132*I, -0.111764295513640 + 1.24401115187132*I, -0.102603263909226 - 0.657568991960969*I, -0.102603263909226 + 0.657568991960969*I, -0.0769711396809904 - 0.746364129894665*I, -0.0769711396809904 + 0.746364129894665*I, -0.0727504561509204 - 1.10943231591488*I, -0.0727504561509204 + 1.10943231591488*I, -0.0585061360051289 - 0.979472557256348*I, -0.0585061360051289 + 0.979472557256348*I, -0.0561509891451640 - 0.852703860744675*I, -0.0561509891451640 + 0.852703860744675*I, 0.0108635442598557 - 1.72774903860580*I, 0.0108635442598557 + 1.72774903860580*I, 0.0637935313130475 - 0.842711255858350*I, 0.0637935313130475 + 0.842711255858350*I, 0.602320899671091 - 0.802789689775011*I, 0.602320899671091 + 0.802789689775011*I]
