# Supplementary material for: Evolutionary regime transitions in structured populations
Source: PLoS One. 2018 Nov 26;13(11):e0200670. doi: 10.1371/journal.pone.0200670 (PMC6261048; doi:10.1371/journal.pone.0200670)
Supplement: S2 File — This repository contains the output of S1 File, and information about the first and second derivative of all studied graphs, including all graphs of 7 or less vertices. Available from https://bitbucket.org/geodynapp/fixationfunctions. (ZIP) [file pone.0200670.s003.zip › fixationfunctions/functions/52352806916.txt]

0 0 0 0 0 0 11099042522023/16191188133120 41081296950763899444915816044304913/864706138747688532346110259200000 70796486510931868102559318144702306027574506339/43363163597648254090462154107479674880000000 530957425203413791987137743786318085577954852058429999573/14315338967315017836610854219636792534800793600000000 86941064791708506266581669935809407690000800590641317163707877/138748669990899403647151356282633527644992307200000000000 206093917642907932939384274217927933050737303457417724271807059629707/24545194716070068102795663531823001574509719112908800000000000 2874720409615737352782996113460467838532376029638489960813186906802758331/30926945342248285809522536050096981983882246082265088000000000000 40380078827672315040810971988707833668551674393350956930000305405974980144737/46184238377757440142220320501478159762597487482849198080000000000000 224139409101604520555034979168572077086198458610896135749402291440519914577989973523/31423755792226162272766706069205739902471330483330594373632000000000000000 4461047997361896470775483900286748526597117871641124305036689779161890175957569469511/87019631424626295524584724499338972037612915184607799803904000000000000000 35689412765133046085198762743772949620399026705673114535908010401164949427442199958324451/108600500017933616814681736175175037102940918150390534155272192000000000000000 2789338771217147953776483234162258676031175138198346795000696853466641065358568983329076483/1469781203250229400499452068536203509663862050155661364507443200000000000000000 2594472494474868215611402463419526766651113890951986133687040909108658158649101530740267538807/260641200043040680355236166820420089047058203560937281972653260800000000000000000 4032302232370218489806532739204539270164881980720222159741545915501642975653598759885519492205499/84447748813945180435096518049816108851246857953743679359139656499200000000000000000 569376143221438390843157283256738921204530236552506274182550603447911640562343320673608918314461673/2702327962046245773923088577594115483239899454519797739492469007974400000000000000000 884876671110250760703786009832222604899618993846266124295992624416827473429075174223780187602756363/1029458271255712675780224220035853517424723601721827710282845336371200000000000000000 22807024023576351393892439086003633314880019543983334560511890092055637222864885646126065292002428058767/7004434077623869046008645593123947332557819386115315740764479668669644800000000000000000 966357181308522049766210092948983696955471902127314337044568117878875295893007053503851814441497207782033/84053208931486428552103747117487367990693832633383788889173756024035737600000000000000000 12764826089131139508942131578707917059990372341742847869601645266987817757934581250579268106249735238184479/336212835725945714208414988469949471962775330533535155556695024096142950400000000000000000 711761870875227949919428645073381713719020281558758259415329604268894556754246065891097506574229519187035649/6051831043067022855751469792459090495329955949603632800020510433730573107200000000000000000 6221524394629671163526640867447093595297168950933857068049919392034384174632609388051610054980168627619410907/18155493129201068567254409377377271485989867848810898400061531301191719321600000000000000000 15776683426419587565765270840428046561624682643886905352481217772196435052796973500333993960569126336738430887/16758916734647140215927147117579019833221416475825444676979875047253894758400000000000000000 3194317193126408018826343203658646600005632146939888812042628816431057511719739456469757682431714085988427099183/1307195505302476936842317475171163546991270485114384684804430253685803791155200000000000000000 4710249724111811747156984524921414858372457395367822966591564778529525533008983951943173372482047312530367133229/784317303181486162105390485102698128194762291068630810882658152211482274693120000000000000000 329391269679898685037300442907969906034434135850203704878748834113276228813354135542606502197651233785066593384381/23529519095444584863161714553080943845842868732058924326479744566344468240793600000000000000000 4376859311710803208135454471940505159822832559969621635721040466384575167170327391003999787733659294226341723712371/141177114572667509178970287318485663075057212392353545958878467398066809444761600000000000000000 170272726936394543463839650665511865531735293579945325367186142551136594420001515782473649612292201476889173661831/2606346730572323246380989919725889164462594690320373156163910167348925712826368000000000000000 9524111042028239998895142480645228494686831511696825379363593335029743403434644879967793097739704745333489109970337/72605373208800433292041862049506912438600852087496109350280354661862930571591680000000000000000 273687607068929686715672519194088264405315194670632136444599950549002295845888996789836651792295088126183964890666349/1089080598132006499380627930742603686579012781312441640254205319927943958573875200000000000000000 2103630885511722619772247579202853221653870718717097266862945902718222705682892900070686738243319342859817827993954131/4574138512154427297398637309118935483631853681512254889067662343697364626010275840000000000000000 1416057144257636600101356475672289121315854354454505553798547709419723112008448036447673904660234696643724386627812881/1759284043136318191307168195814975186012251415966251880410639362960524856157798400000000000000000 19609267084082207185911055612305003839005518516306134694933921993606829360047562837499386313324552719607083531223323/14539537546581142076918745419958472611671499305506213887691234404632436827750400000000000000000 2768768963572531432269439466544697380508344143107419548668272159712056197814146433132542953900979368696233976023510629/1278485919546268499272911049132621719027536743279822795081023636437151603543244800000000000000000 594470270751378872449582068912927846015071182151423572096275240682622510588418909701636999042064224035722027084723097/178213188785237427171375479576062421440202091487490450223415415988209011402997760000000000000000 3046015180424302736687890490135237989041707062906877939350433808521489908328352218713841024786982880329949285596046723739/617508699140847685148816036731056290290300247004154410024134416399144224511387238400000000000000000 1081992772326208461398444383228540269948867918019830983095851812291273207606763984435323949367144770998051942813983704679/154377174785211921287204009182764072572575061751038602506033604099786056127846809600000000000000000 179186642279308499662314244522866952081406501508008839381572011603853805088533502255851246858332275267510317092145922279/18712384822449929852994425355486554251221219606186497273458618678761946197314764800000000000000000 2144536112023693370450957073555012170833411852006124484477052445271691898047487661811975889272420906480209629623237631/170347227349199361420363044615463804218013861242525354489416390730798406761761996800000000000000 50465201230782138721688112995306041094040838273817445193294461025618510680330985811090383401252100554450292974131320559/3166711277645372744352902752466955334822052548739253384739150853328944741084037120000000000000000 12001175591852859676118113078835638905435609028536891401974816315821454133074031631331361254790515584892180287897424126753/617508699140847685148816036731056290290300247004154410024134416399144224511387238400000000000000000 7216128690806224465830620919993187542824463184236823689378558471699487180026596195410303897625316579223802848602604883/315861227182019276290954494491588895289156136575015043490605839590355102051860480000000000000000 15991676167087662210669775266708006409498752792818279444855184865487726575532405756123364360767158005579987457222216690591/617508699140847685148816036731056290290300247004154410024134416399144224511387238400000000000000000 4371631727132278698170558586044000980904057540989463307315553816038546268772920132281998913267897107492089074634231187449/154377174785211921287204009182764072572575061751038602506033604099786056127846809600000000000000000 709611211313340138746663074979746247467767001525324565261704025834558800058899084450736742610658865878459760449078399237/23750334582340295582646770643502165011165394115544400385543631399967085558130278400000000000000000 12042470150651670993238006784732730775566836389618447017776933005024435044778545292284712423850305926543335631826084063/395838909705671593044112844058369416852756568592406673092393856666118092635504640000000000000000 3692394389285083513972436147626087533380078489824218783350875416484807622389442879545051000023963921227628727183889364853/123501739828169537029763207346211258058060049400830882004826883279828844902277447680000000000000000 89798202815600144005287149916977248890802945950402239401950740593951659443558862016302421851814892580223667287422252047/3166711277645372744352902752466955334822052548739253384739150853328944741084037120000000000000000 3205505647809886565013358580138820109548138427433217940455258542321352702037150513669275262412889851127534395267004211019/123501739828169537029763207346211258058060049400830882004826883279828844902277447680000000000000000 14154173837887594615530597393160397106465845227422525817772180259241119105340934657670557634623225131153847347777129227317/617508699140847685148816036731056290290300247004154410024134416399144224511387238400000000000000000 1339639785002718398005815894066680106330456647559924554514553687997941805389087512706220305914659764196425669160233699231/68612077682316409460979559636784032254477805222683823336014935155460469390154137600000000000000000 3300806970367502737390006470881203211322906522259817685803341412864338397426834236582357461154696220860481100130350158689/205836233046949228382938678910352096763433415668051470008044805466381408170462412800000000000000000 11459403312121494100140446338601738743355913957508362380359238475964029424678569761279151875850104433010263814385961073/902790495819952756065520521536632003348392173982681886000196515203427228817817600000000000000000 1992080458691502921336400866144347714120158496192789865955540889338060187709270411310154533131830886107038891852443972893/205836233046949228382938678910352096763433415668051470008044805466381408170462412800000000000000000 487376606128177436670146277176009055015038492233027187632911048575011492624059417359335183148187670570258495974978135893/68612077682316409460979559636784032254477805222683823336014935155460469390154137600000000000000000 344126877644081661494241813284752768656056325572964885780828665994580854133559869352965918129623820097172395167755442327/68612077682316409460979559636784032254477805222683823336014935155460469390154137600000000000000000 17910749811473187614266063498323180203224912354378980719499053639379316142366648592654206917085588512001694304172467/5261258928173944441452308844167167568014554499093920967411619903033545693593600000000000000000 16919598571358030787987577394533151426414513719763866275291290220964922313819601812212995596493582276807619629542513071/7623564186924045495664395515198225806053089469187091481779437239495607710017126400000000000000000 235239187052150584456584266184339049011805090380131012503222960488355430932216866706076066075536987901495805153454211/169412537487201011014764344782182795690068654870824255150654160877680171333713920000000000000000 1643007189742154149256850512235964544291417420172507244623074230130355895784711294961389126200717245265936553159/1972532566352074627176603638578004695654795727242736926833704301266101862400000000000000000 5875139367000261456629257612661830206812449956407567485730724072777176217194042712368634722295941139332347727632097/12276270832405870363388720636390057658700627164552482257293779773744939951718400000000000000000 85681018047454836578513654178823459111382278865912413091451930987070379524832392105951113636751201165998151867351/325668084366015015407082554367902336966683304249950509709062208530719283609600000000000000000 197115549485364782824198649329611190822965380360284776570697026549947608343596788582278270978030811435587882245471/1426031460329974840191619063823087505808658711033874201604833004020876863078400000000000000000 18123285947578020104537199080248659955882630337499271136254555483380773484976237689633116238614399832544282635581/261439101060495387368463495034232709398254097022876936960886050737160758231040000000000000000 4813480731730725568230467974002977123714266967229477818057021954839315913229571288504875160390376954165752308667/145243945033608548538035275019018171887918942790487187200492250409533754572800000000000000000 2190572603998357230254508295819299993197888476268034002847003422319168373147042008517972846731944410876217464633/145243945033608548538035275019018171887918942790487187200492250409533754572800000000000000000 78960823503012738396909424396398519062848342074648373290124357229417341988291579813709000176297182191117145003/12103662086134045711502939584918180990659911899207265600041020867461146214400000000000000000 10802860141001388940330330167161018441649492291839339595137747623099090783744277454285023671010893743843051223/4034554028711348570500979861639393663553303966402421866680340289153715404800000000000000000 116656466731587217462082589586195047206497276029490590333733299514710793049952473393299882916538637552242673/112070945241981904736138329489983157320925110177845051852231674698714316800000000000000000 12601080619199111081578103133001838665084236345798797925308313844117785552868175496465053121242829276877/32942664680182805624967175041147312557591155255098486729051050763878400000000000000000 30956029075330871828943580348392289134910715334637843235604711213588474374703289954092846396951216072269/233481135920795634866954853104131577751927312870510524692149322288988160000000000000000 8413370722335061879354989874070900499800439910500051517676788025012382002048109329608074811478956962967/194567613267329695722462377586776314793272760725425437243457768574156800000000000000000 19507328008356957079028635014862319607365096281843815828833122783715285062145420277886717093766039419/1473997070207043149412593769596790263585399702465344221541346731622400000000000000000 22311100262834024758317718353051070410742017941827894066891271821464939087641624370195177266022971/5887424753913389485671216944649489070239432362788230369264638361600000000000000000 37977227625038844116408142978731094719436123662459551731705538031936208044937151849413547896241723/37532332806197857971154008022140492822776381312774968604062069555200000000000000000 196233257086394614637431364812533335321275726944620057384724412881255868705561258270452832279427/781923600129122041065708500461260267141174610682811845917959782400000000000000000 17862309569561560042427822466716789100905819793785994934684184517729550742554549838349879563/310287142908381762327662103357642963151259766143972954729349120000000000000000 129379528347937239944134396660976992430587937794259634004531724450711024307394554571752863/10647107844895452628890366291683827166954991975528483740712960000000000000000 1179859274450548178473197048580746051786746287727038483397031463263282863770427217467123/502780092675618596364267297107291838439541287733289509978112000000000000000 47395640575343023112634603237621842038139269988643152101719705587603694744799678739/115105332572257004662149106480607105869858353418793385984000000000000000 135316015548619309041239873212323392925302011169474317745486975768559658797120263/2078290726999084806399914422566517189316886936728213913600000000000000 236746360293279616145850277508473789954723578457165958928781509555444148891/25772454451873571507935446708414151653235205068554240000000000000 9345165792394062263239165193845314672260661059231108440947242511766571/8181731572023356034265221177274333858169906370969600000000000 86970633706316435841706343997060761517042880417340830819634158331/705808451692836096813769942829048814541917388800000000000 7278768257353545231619796501858731571431448098504828951836067/644190253529175802647488439883655664066035712000000000 13680859905045561188908121769927463217788309067858150573/15976940811735510978360328370130348811161600000000 17410647440863179625891031416199862331381304742683/338136313475883830229848219473658175897600000 1323672288711485106910222930002040507/574669288042734670455019109760000 2058776667769166912183/30212521256162044800 1
1 2088989189025328956983/30212521256162044800 1363350153144598023807417170459165107/574669288042734670455019109760000 18210580570184835646606654428871962468134411711003/338136313475883830229848219473658175897600000 86021897864670314685478821508274916966780384136279067/94538111312044443658936854261126324326400000000 7861681789012664590819637806195126817263942846047553463439427/644190253529175802647488439883655664066035712000000000 2197081049610415386498900531678576871490973281728362169965492114013/16233594388935230226716708685068122734464099942400000000000 10443481637890379917470197128011442372026271635213905312203130769569123/8181731572023356034265221177274333858169906370969600000000000 269334333385355348417830650762690242407104901018543075551741105831112819441/25772454451873571507935446708414151653235205068554240000000000000 14254967968164430510031021336771444046985934426230464106333765527606215455949173/188935520636280436945446765687865199028807903338928537600000000000000 42806528882688890311772431503865018089703171791399698030552602903297402363327567351/88021724908196532976937552014581904488715211437900824576000000000000000 180470659603982789400535974496020900585571989787278251423765429842092467834130294497/63845091133411885252605371061243408055814766696290731425792000000000000 386271875814221188458616911873529366354319792030228535600788879815465317124764786308545633/25857261909031813527305175279803580262604980511997746227445760000000000000000 3203944548401664432504483535436325807893109777771248084559436199688871006794844266820842853/44326734701197394618237443336806137593037109449138993532764160000000000000000 3270665389873680064976220592595320356258744208494039489026115557340848380705675501208369059051/10154851949728857676178032473522860612223046891984569427505971200000000000000000 7122807522657930820495320516417531976343159163201845039203866719926556683940747269774689581599901/5361761829456836853022001146020070403253768758967852657723152793600000000000000000 26221661251305578967284163210550022361687452842641776092766198032590570646083050594628142547695397/5147291356278563378901121100179267587123618008609138551414226681856000000000000000 42233177170231739140226835710362425882392646288697212923721746643568067123502363473915510426291950151/2316281110325353520505504495080670414205628103874112348136402006835200000000000000000 60673169567042488284254209336883986362452057449345124060405674055744936344008161051867131149700606349/992691904425151508788073355034573034659554901660333863487029431500800000000000000000 21399775631275738021319005590214205527623368960956327783950327166591751619245374195143228194731479142217/111181493295616968984264215763872179881870148985957392710547296328089600000000000000000 4571023147978820568370840435217548885117711491122734503367806478055613557913805842034416568442782131337439/8005067517284421766867023534998796951494650726988932275159405335622451200000000000000000 12320465337651887724461660094682472515443434780648736739355414154819489773526104117533614014196525737291/7700882652510266249992326632995475662813516812880165728869076801945600000000000000000 20551088955049865387392955985284768371461554366161417484491328196336922362143739423656401393748146238095471/4843402195331750984995173903528683869811889515489101880768715833317785600000000000000000 9228708175673040406354249782666068683361859799917987545456286375777930287124147701040452146243328677394159749/864547291866717550821638541779870070761422278514804685717215776247224729600000000000000000 24132053693053093153311203036161532072833936036296769467852263417964163815620985632282274406447030537643987/945506265882944689893794714181676085590072211636150032226620124398878720000000000000000 258338370731297116834450715551473379056900945118119521942926163867367725938177914726702842300119353638562802313/4446243215314547404225569643439331792487314575218995526545681134985727180800000000000000000 305932809595587642769874007303503436066388014184732404113746609157500234225447668903627710414060505511544441521/2425223571989753129577583441875999159538535222846724832661280619083123916800000000000000000 10658695014694713587514359406789909061814615506914673522634140981247080948314532808098698543499509569247911623729/40743756009427852576903401823516785880247391743824977188709514400596481802240000000000000000 55821566726631335376163185821943041905141122871457658375614225206288866981092448682414462075340551158412915010267/107563515864889530803024980814084314723853114203697939778193118017574711957913600000000000000 109281932279933958434369605030378089732707083615836363962056620916045105012388248810225544803223623868825573171017/110814061673993335305314197267257192366606917105458042353907745210413508198400000000000000000 217506184230425145343012062028575434494985418305722065959947436784421553944085932454065877668560162221195817195844619/121008955348000722153403103415844854064334753479160182250467257769771550952652800000000000000000 43927113137153510550999349080921127650576597406598266827386753062564796899163924002775280215607265576607071316152937/13962571770923160248469588855674406238192471555287713336592375896512102032998400000000000000000 174716994483974737805736803329497703947811580861949131574624563847347669926232286079436023823639074203219798518673341/33002442367636560587291755477048596563000387312498231522854706664483150259814400000000000000000 1217971869207078430179293542847035950901225815603704504183566874371002180076752036374172710767779892879189281968480813/142053991060696499919212338792513524336392971475535866120113737381905733727027200000000000000000 131125199127483836076362056312143016276367595384796900775676497490132236568780691558926154947706637752601513418655926127/9801725383188058494425651376683433179211115031811974762287847879351495627164876800000000000000000 197283359139590233739504974572863430217905092594458775490498688270573866376795563636419588801658788047827105158357051951/9801725383188058494425651376683433179211115031811974762287847879351495627164876800000000000000000 50551895528907467352469298784772204909005822459319195536703228615050676837621841849411331360874662304514152948334834707/1729716244092010322545703184120605855154902652672701428639031978709087463617331200000000000000000 150651323732595822134833651579955885500383625983954762874759800821078332253513560237589685849009098569854125960428420573/3675647018695521935409619266256287442204168136929490535857942954756810860186828800000000000000000 521574463844041977076022911427945311305096682673823295501204627542992262188072071493391809596146929226957915447746921/9388625845965573270522654575367273160163903287176221036674183792482275504947200000000000000000 1223588236872373068402018386324393833108792046402260149803534602563986614366114173494667023300450458349238172474520549/16802957799750957419015402360028742592933340054534813878207739221745421075139788800000000000000 2036839760525946077808606168479950114271939292666720699722829434510582562981286038326476991093645101507206349650490233047/22053882112173131612457715597537724653225008821576943215147657728540865161120972800000000000000000 5001372453795680709675497288866411796996638491816067048407212762543015463496445032164267288275610999144044129042366863973/44107764224346263224915431195075449306450017643153886430295315457081730322241945600000000000000000 72073978003346255955391245216561255180724653738578558065843968587632099842105183006076917487716155643157740823521462077/534639566355712281514126438728187264320606274462471350670246247964627034208993280000000000000000 1053498106178026734021199010108771895980408827344274107724670368392356892835660749877582700315891462921885362120244338907/6785809880668655880756220183857761431761541175869828681583894685704881588037222400000000000000000 12244783051838015817234241465020088143547883310655356512264726609293714672154470487361150893405406117634749629072706517/70685519590298498757877293581851681580849387248644048766498902976092516542054400000000000000000 16523606375265294286121956147995987735579141108341505817875898882990538827769164619516354511406511147169505553164494282049/88215528448692526449830862390150898612900035286307772860590630914163460644483891200000000000000000 270562536889930786077771148943236063388506290949127838556565607946682881734995227244069147613613674705221414309701342291/1378367632010820725778607224846107790826563051348558950946728608033804072570060800000000000000000 1099272019210587278283737560816760515596915050642204135163087572851461436076499320551617390102297077711395827192415841533/5513470528043282903114428899384431163306252205394235803786914432135216290280243200000000000000000 270562536889930786077771148943236063388506290949127838556565607946682881734995227244069147613613674705221414309701342291/1378367632010820725778607224846107790826563051348558950946728608033804072570060800000000000000000 16523606375265294286121956147995987735579141108341505817875898882990538827769164619516354511406511147169505553164494282049/88215528448692526449830862390150898612900035286307772860590630914163460644483891200000000000000000 12244783051838015817234241465020088143547883310655356512264726609293714672154470487361150893405406117634749629072706517/70685519590298498757877293581851681580849387248644048766498902976092516542054400000000000000000 1053498106178026734021199010108771895980408827344274107724670368392356892835660749877582700315891462921885362120244338907/6785809880668655880756220183857761431761541175869828681583894685704881588037222400000000000000000 72073978003346255955391245216561255180724653738578558065843968587632099842105183006076917487716155643157740823521462077/534639566355712281514126438728187264320606274462471350670246247964627034208993280000000000000000 5001372453795680709675497288866411796996638491816067048407212762543015463496445032164267288275610999144044129042366863973/44107764224346263224915431195075449306450017643153886430295315457081730322241945600000000000000000 2036839760525946077808606168479950114271939292666720699722829434510582562981286038326476991093645101507206349650490233047/22053882112173131612457715597537724653225008821576943215147657728540865161120972800000000000000000 1223588236872373068402018386324393833108792046402260149803534602563986614366114173494667023300450458349238172474520549/16802957799750957419015402360028742592933340054534813878207739221745421075139788800000000000000 521574463844041977076022911427945311305096682673823295501204627542992262188072071493391809596146929226957915447746921/9388625845965573270522654575367273160163903287176221036674183792482275504947200000000000000000 150651323732595822134833651579955885500383625983954762874759800821078332253513560237589685849009098569854125960428420573/3675647018695521935409619266256287442204168136929490535857942954756810860186828800000000000000000 50551895528907467352469298784772204909005822459319195536703228615050676837621841849411331360874662304514152948334834707/1729716244092010322545703184120605855154902652672701428639031978709087463617331200000000000000000 197283359139590233739504974572863430217905092594458775490498688270573866376795563636419588801658788047827105158357051951/9801725383188058494425651376683433179211115031811974762287847879351495627164876800000000000000000 131125199127483836076362056312143016276367595384796900775676497490132236568780691558926154947706637752601513418655926127/9801725383188058494425651376683433179211115031811974762287847879351495627164876800000000000000000 1217971869207078430179293542847035950901225815603704504183566874371002180076752036374172710767779892879189281968480813/142053991060696499919212338792513524336392971475535866120113737381905733727027200000000000000000 174716994483974737805736803329497703947811580861949131574624563847347669926232286079436023823639074203219798518673341/33002442367636560587291755477048596563000387312498231522854706664483150259814400000000000000000 43927113137153510550999349080921127650576597406598266827386753062564796899163924002775280215607265576607071316152937/13962571770923160248469588855674406238192471555287713336592375896512102032998400000000000000000 217506184230425145343012062028575434494985418305722065959947436784421553944085932454065877668560162221195817195844619/121008955348000722153403103415844854064334753479160182250467257769771550952652800000000000000000 109281932279933958434369605030378089732707083615836363962056620916045105012388248810225544803223623868825573171017/110814061673993335305314197267257192366606917105458042353907745210413508198400000000000000000 55821566726631335376163185821943041905141122871457658375614225206288866981092448682414462075340551158412915010267/107563515864889530803024980814084314723853114203697939778193118017574711957913600000000000000 10658695014694713587514359406789909061814615506914673522634140981247080948314532808098698543499509569247911623729/40743756009427852576903401823516785880247391743824977188709514400596481802240000000000000000 305932809595587642769874007303503436066388014184732404113746609157500234225447668903627710414060505511544441521/2425223571989753129577583441875999159538535222846724832661280619083123916800000000000000000 258338370731297116834450715551473379056900945118119521942926163867367725938177914726702842300119353638562802313/4446243215314547404225569643439331792487314575218995526545681134985727180800000000000000000 24132053693053093153311203036161532072833936036296769467852263417964163815620985632282274406447030537643987/945506265882944689893794714181676085590072211636150032226620124398878720000000000000000 9228708175673040406354249782666068683361859799917987545456286375777930287124147701040452146243328677394159749/864547291866717550821638541779870070761422278514804685717215776247224729600000000000000000 20551088955049865387392955985284768371461554366161417484491328196336922362143739423656401393748146238095471/4843402195331750984995173903528683869811889515489101880768715833317785600000000000000000 12320465337651887724461660094682472515443434780648736739355414154819489773526104117533614014196525737291/7700882652510266249992326632995475662813516812880165728869076801945600000000000000000 4571023147978820568370840435217548885117711491122734503367806478055613557913805842034416568442782131337439/8005067517284421766867023534998796951494650726988932275159405335622451200000000000000000 21399775631275738021319005590214205527623368960956327783950327166591751619245374195143228194731479142217/111181493295616968984264215763872179881870148985957392710547296328089600000000000000000 60673169567042488284254209336883986362452057449345124060405674055744936344008161051867131149700606349/992691904425151508788073355034573034659554901660333863487029431500800000000000000000 42233177170231739140226835710362425882392646288697212923721746643568067123502363473915510426291950151/2316281110325353520505504495080670414205628103874112348136402006835200000000000000000 26221661251305578967284163210550022361687452842641776092766198032590570646083050594628142547695397/5147291356278563378901121100179267587123618008609138551414226681856000000000000000 7122807522657930820495320516417531976343159163201845039203866719926556683940747269774689581599901/5361761829456836853022001146020070403253768758967852657723152793600000000000000000 3270665389873680064976220592595320356258744208494039489026115557340848380705675501208369059051/10154851949728857676178032473522860612223046891984569427505971200000000000000000 3203944548401664432504483535436325807893109777771248084559436199688871006794844266820842853/44326734701197394618237443336806137593037109449138993532764160000000000000000 386271875814221188458616911873529366354319792030228535600788879815465317124764786308545633/25857261909031813527305175279803580262604980511997746227445760000000000000000 180470659603982789400535974496020900585571989787278251423765429842092467834130294497/63845091133411885252605371061243408055814766696290731425792000000000000 42806528882688890311772431503865018089703171791399698030552602903297402363327567351/88021724908196532976937552014581904488715211437900824576000000000000000 14254967968164430510031021336771444046985934426230464106333765527606215455949173/188935520636280436945446765687865199028807903338928537600000000000000 269334333385355348417830650762690242407104901018543075551741105831112819441/25772454451873571507935446708414151653235205068554240000000000000 10443481637890379917470197128011442372026271635213905312203130769569123/8181731572023356034265221177274333858169906370969600000000000 2197081049610415386498900531678576871490973281728362169965492114013/16233594388935230226716708685068122734464099942400000000000 7861681789012664590819637806195126817263942846047553463439427/644190253529175802647488439883655664066035712000000000 86021897864670314685478821508274916966780384136279067/94538111312044443658936854261126324326400000000 18210580570184835646606654428871962468134411711003/338136313475883830229848219473658175897600000 1363350153144598023807417170459165107/574669288042734670455019109760000 2088989189025328956983/30212521256162044800 1
