# Supplementary material for: Evolutionary regime transitions in structured populations
Source: PLoS One. 2018 Nov 26;13(11):e0200670. doi: 10.1371/journal.pone.0200670 (PMC6261048; doi:10.1371/journal.pone.0200670)
Supplement: S2 File — This repository contains the output of S1 File, and information about the first and second derivative of all studied graphs, including all graphs of 7 or less vertices. Available from https://bitbucket.org/geodynapp/fixationfunctions. (ZIP) [file pone.0200670.s003.zip › fixationfunctions/functions/17586200585.txt]

0 0 0 0 0 255473/286875 5178161524047021103/361009590379200000 3395588926506676803443/30324805591852800000 133488233107174300470727/236533483616451840000 29299516501430730499406773/14192009016987110400000 331835707472527898540609071/56768036067948441600000 505097245011450238120827691/37845357378632294400000 89730626369597260502506957/3548002254246777600000 3076127309922016270840090543/75690714757264588800000 65232196506111115053412181/1158531348325478400000 5153472294838444001314905943/75690714757264588800000 36709822541258082487474831/506857464892396800000 7718728361928509264158956049/113536072135896883200000 3190344639554319331511277889/56768036067948441600000 1153177483134736400183864677/28384018033974220800000 20016285123983813052339617/788444945388172800000 47868153524978216258593561/3548002254246777600000 17386207017412353979577/2912973936163200000 52619742718278786356029/24638904543380400000 2436129118595510406409/4106484090563400000 19713740707596053/164325093660000 1838659741/117040665 1
1 1955700406/117040665 440323490920403/3222060660000 998646417565980833843/1368828030187800000 94033799109165442740089/32851872724507200000 69510560642122513789511/7884449453881728000 26320516643481952428437021/1182667418082259200000 112355906514215535291480047/2365334836164518400000 415352911228066357218448903/4730669672329036800000 100361395081537942036460849/700839951456153600000 86937328294696348589914387/415883048116838400000 359980139205535579426552631/1305012323401113600000 25056261369417049937928655751/75690714757264588800000 60290469231115819394979361/166353219246735360000 60290469231115819394979361/166353219246735360000 25056261369417049937928655751/75690714757264588800000 359980139205535579426552631/1305012323401113600000 86937328294696348589914387/415883048116838400000 100361395081537942036460849/700839951456153600000 415352911228066357218448903/4730669672329036800000 112355906514215535291480047/2365334836164518400000 26320516643481952428437021/1182667418082259200000 69510560642122513789511/7884449453881728000 94033799109165442740089/32851872724507200000 998646417565980833843/1368828030187800000 440323490920403/3222060660000 1955700406/117040665 1
