# Supplementary material for: Evolutionary regime transitions in structured populations
Source: PLoS One. 2018 Nov 26;13(11):e0200670. doi: 10.1371/journal.pone.0200670 (PMC6261048; doi:10.1371/journal.pone.0200670)
Supplement: S2 File — This repository contains the output of S1 File, and information about the first and second derivative of all studied graphs, including all graphs of 7 or less vertices. Available from https://bitbucket.org/geodynapp/fixationfunctions. (ZIP) [file pone.0200670.s003.zip › fixationfunctions/functions/18125701128_roots.py]

[-4.89249425772492, -2.62736593719253, -2.54520663573658, -0.720188207171720, -0.567554408628067, -0.342676589682692, -0.208951453579945, -4.77295131963732 - 0.775210746359980*I, -4.77295131963732 + 0.775210746359980*I, -4.44802897617363 - 1.44818264031040*I, -4.44802897617363 + 1.44818264031040*I, -3.99828009399743 - 1.96297854713290*I, -3.99828009399743 + 1.96297854713290*I, -3.51093346406018 - 2.31031657209817*I, -3.51093346406018 + 2.31031657209817*I, -3.06533608679182 - 2.55260925115070*I, -3.06533608679182 + 2.55260925115070*I, -2.80147945533827 - 1.23448407150223*I, -2.80147945533827 + 1.23448407150223*I, -2.59303773528164 - 2.73323804190563*I, -2.59303773528164 + 2.73323804190563*I, -2.15909434527733 - 2.75460031708056*I, -2.15909434527733 + 2.75460031708056*I, -1.82102507711821 - 2.81525742829968*I, -1.82102507711821 + 2.81525742829968*I, -1.57673694822244 - 0.331911568655892*I, -1.57673694822244 + 0.331911568655892*I, -1.39434180460014 - 2.81346879178638*I, -1.39434180460014 + 2.81346879178638*I, -1.27052775081918 - 1.36368570039767*I, -1.27052775081918 + 1.36368570039767*I, -1.10353773610284 - 0.529325847795353*I, -1.10353773610284 + 0.529325847795353*I, -1.01552537028854 - 2.69574058194198*I, -1.01552537028854 + 2.69574058194198*I, -0.973477007201086 - 0.304325075872326*I, -0.973477007201086 + 0.304325075872326*I, -0.774097649122199 - 0.986043109374698*I, -0.774097649122199 + 0.986043109374698*I, -0.715953525201182 - 2.52569741081496*I, -0.715953525201182 + 2.52569741081496*I, -0.600944835403043 - 0.622873187232137*I, -0.600944835403043 + 0.622873187232137*I, -0.483279374519790 - 2.33957618718648*I, -0.483279374519790 + 2.33957618718648*I, -0.452981738197116 - 1.76182966531255*I, -0.452981738197116 + 1.76182966531255*I, -0.446493541922548 - 0.239376751187399*I, -0.446493541922548 + 0.239376751187399*I, -0.370127167551220 - 0.663505283663776*I, -0.370127167551220 + 0.663505283663776*I, -0.362625701732619 - 0.484778915405550*I, -0.362625701732619 + 0.484778915405550*I, -0.316537121252504 - 0.169451658816984*I, -0.316537121252504 + 0.169451658816984*I, -0.297495646138322 - 2.14658197141619*I, -0.297495646138322 + 2.14658197141619*I, -0.205984080876177 - 0.0284883405680110*I, -0.205984080876177 + 0.0284883405680110*I, -0.201563030483261 - 0.0606820279110635*I, -0.201563030483261 + 0.0606820279110635*I, -0.197633824907096 - 0.0944643677548835*I, -0.197633824907096 + 0.0944643677548835*I, -0.194797027139192 - 0.160592464451007*I, -0.194797027139192 + 0.160592464451007*I, -0.194659197673900 - 0.129182169788263*I, -0.194659197673900 + 0.129182169788263*I, -0.184701261114798 - 0.185890858438721*I, -0.184701261114798 + 0.185890858438721*I, -0.184526919919067 - 1.18478983426316*I, -0.184526919919067 + 1.18478983426316*I, -0.178657150505659 - 0.775701288527229*I, -0.178657150505659 + 0.775701288527229*I, -0.170219608684619 - 0.220421653163866*I, -0.170219608684619 + 0.220421653163866*I, -0.157815657457320 - 0.344804895027863*I, -0.157815657457320 + 0.344804895027863*I, -0.157402265705256 - 0.257989230966639*I, -0.157402265705256 + 0.257989230966639*I, -0.147086615233310 - 1.94817870708686*I, -0.147086615233310 + 1.94817870708686*I, -0.144490598681528 - 0.298608317550555*I, -0.144490598681528 + 0.298608317550555*I, -0.125426097034900 - 0.349811057587295*I, -0.125426097034900 + 0.349811057587295*I, -0.0984530712994195 - 0.396164163817060*I, -0.0984530712994195 + 0.396164163817060*I, -0.0745317659686380 - 0.444531868740371*I, -0.0745317659686380 + 0.444531868740371*I, -0.0525773711840646 - 0.495801077216608*I, -0.0525773711840646 + 0.495801077216608*I, -0.0333201136526868 - 1.75542919169915*I, -0.0333201136526868 + 1.75542919169915*I, -0.0316979749509857 - 0.546589565920488*I, -0.0316979749509857 + 0.546589565920488*I, -0.00402018028528963 - 0.597483360742251*I, -0.00402018028528963 + 0.597483360742251*I, 0.0301147238744825 - 0.657641774526765*I, 0.0301147238744825 + 0.657641774526765*I, 0.0385524785516739 - 1.57678904149269*I, 0.0385524785516739 + 1.57678904149269*I, 0.0661114918770688 - 0.728233569372228*I, 0.0661114918770688 + 0.728233569372228*I, 0.0806714449901383 - 1.42413796507605*I, 0.0806714449901383 + 1.42413796507605*I, 0.102734726854969 - 0.809234533868440*I, 0.102734726854969 + 0.809234533868440*I, 0.119116812814273 - 1.28929452959692*I, 0.119116812814273 + 1.28929452959692*I, 0.135659239412771 - 0.898904548938808*I, 0.135659239412771 + 0.898904548938808*I, 0.146777167563999 - 1.16076788388255*I, 0.146777167563999 + 1.16076788388255*I, 0.157104736989958 - 0.984960632862252*I, 0.157104736989958 + 0.984960632862252*I, 0.159210594244668 - 1.05925738304786*I, 0.159210594244668 + 1.05925738304786*I, 0.290663016045097 - 0.749388890618769*I, 0.290663016045097 + 0.749388890618769*I, 0.703021529860768 - 0.711262850371924*I, 0.703021529860768 + 0.711262850371924*I, 0.782039545431942 - 1.48363533685528*I, 0.782039545431942 + 1.48363533685528*I]
