# Supplementary material for: Evolutionary regime transitions in structured populations
Source: PLoS One. 2018 Nov 26;13(11):e0200670. doi: 10.1371/journal.pone.0200670 (PMC6261048; doi:10.1371/journal.pone.0200670)
Supplement: S2 File — This repository contains the output of S1 File, and information about the first and second derivative of all studied graphs, including all graphs of 7 or less vertices. Available from https://bitbucket.org/geodynapp/fixationfunctions. (ZIP) [file pone.0200670.s003.zip › fixationfunctions/functions/1134818783289.txt]

0 0 0 0 0 0 2381581604292674044729/2629572017820976305000 323485472411479329451721725067131/15561365222999782423292655600000 2296282625719952370680405906814790728833/9848222181810271394522892905400000000 1056195576389665015969256794327624003531381/620437997454047097854942253040200000000 9771404690307948946764137877952028746641888973/1074908830589136597033687453392146500000000 85375516014921614578710222179575977509526622162291/2257308544237186853770743652123507650000000000 12700090548003685241084691690582726407736685687523/99587141657522949431062219946625337500000000 72696833330277017020124653003087900563543579104827513/203157768981346816839366928691115688500000000000 1209540712386335260498619880911905656344621849131321/1420683699170257460415153347490319500000000000 96475869585918724796835925082991149143098501641610767/55406664267640040956190980552122460500000000000 18120782701663622329856816343838722266031010418653603/5860320259077312024212507558397567937500000000 325271173289269524184985657722576752194433438153947911/67719256327115605613122309563705229500000000000 3998978346516996498324762183813672458867551472535498503/609473306944040450518100786073347065500000000000 4821104587483998775069434303896664417551359281513252049/609473306944040450518100786073347065500000000000 856700869331575930019551546206372804642745873513079477/101578884490673408419683464345557844250000000000 5594110700471040433008986531326109497369686918000211/702968058758985525395733317270296500000000000 149902057084962869407131869845611293298962848372203497/22573085442371868537707436521235076500000000000 110406711739920478421920551886024754826529345854045217/22573085442371868537707436521235076500000000000 2062208198472175344737361893852597574153606760697/650896350702764375366419738213237500000000 47402395590255120300948662609030439186031019821657/26401269523241951506090569030684300000000000 29549966670734373256743692323126353751915675557673/33441608062773138574381387438866780000000000 119081140664651855401342752754958319681467293517/318491505359744176898870356560636000000000 203499580360629041824183192036836241252125883/1516626215998781794756525507431600000000 1398447592075661060404121267647106032673/34889031884029946969324258280000000 806307860038919062938831734011946677/83069123533404635641248234000000 11034423924082709666548151307509/6023202160332613356500400000 88920715463978866801660339/351486357496347233160000 2792696960924164403/122766106420994400 1
1 2915463067345158803/122766106420994400 4182259307482393150349640127/15113913372342931025880000 12787729991349723346703924513614273/6065364575454941649995902800000 45130451547842692645942488009858647761/3821179682536613239497418764000000 210190596966174451676242592989417198157/4052766329963074647951807780000000 12257411943568112817982507689220883755927643/65940270260816599772022848149200000000 22260205521371374560211672111839640107089959427/39811438169968022112358794570079500000000 96355328840323533637047666292498284921049607681879/66883216125546277148762774877733560000000000 1080206142518024196887810789649413939777186017382287/334416080627731385743813874388667800000000000 1280825318577804588473686562145841747922395487225821/200649648376638831446288324633200680000000000 1169140765144268871641715783541086906227801083900991/104023435218303541648421366457304500000000000 602634718083220799394776760446991074053908883180856533/33859628163557802806561154781852614750000000000 16862702768407909345460898164833602066222196053935129/659603146043333820907035482763362625000000000 94705158852536807893336461199498650761314378464110951/2821635680296483567213429565154384562500000000 2246532355841912929263981308798929419663883043714723201/55406664267640040956190980552122460500000000000 1104589699327625838103507290207647154129033999278518841/24378932277761618020724031442933882620000000000 454677204386476692821718938704842085327869306098677531/9674179475302229373303187080529318500000000000 1104589699327625838103507290207647154129033999278518841/24378932277761618020724031442933882620000000000 2246532355841912929263981308798929419663883043714723201/55406664267640040956190980552122460500000000000 94705158852536807893336461199498650761314378464110951/2821635680296483567213429565154384562500000000 16862702768407909345460898164833602066222196053935129/659603146043333820907035482763362625000000000 602634718083220799394776760446991074053908883180856533/33859628163557802806561154781852614750000000000 1169140765144268871641715783541086906227801083900991/104023435218303541648421366457304500000000000 1280825318577804588473686562145841747922395487225821/200649648376638831446288324633200680000000000 1080206142518024196887810789649413939777186017382287/334416080627731385743813874388667800000000000 96355328840323533637047666292498284921049607681879/66883216125546277148762774877733560000000000 22260205521371374560211672111839640107089959427/39811438169968022112358794570079500000000 12257411943568112817982507689220883755927643/65940270260816599772022848149200000000 210190596966174451676242592989417198157/4052766329963074647951807780000000 45130451547842692645942488009858647761/3821179682536613239497418764000000 12787729991349723346703924513614273/6065364575454941649995902800000 4182259307482393150349640127/15113913372342931025880000 2915463067345158803/122766106420994400 1
