# Supplementary material for: Evolutionary regime transitions in structured populations
Source: PLoS One. 2018 Nov 26;13(11):e0200670. doi: 10.1371/journal.pone.0200670 (PMC6261048; doi:10.1371/journal.pone.0200670)
Supplement: S2 File — This repository contains the output of S1 File, and information about the first and second derivative of all studied graphs, including all graphs of 7 or less vertices. Available from https://bitbucket.org/geodynapp/fixationfunctions. (ZIP) [file pone.0200670.s003.zip › fixationfunctions/functions/frienshipstar4.log]

[Mon Mar 19 22:26:20 2018]	Graph of order 9
[Mon Mar 19 22:26:20 2018]	Reducing 510 non-trivial states to ... 28. Finished at [Mon Mar 19 22:26:20 2018]
[Mon Mar 19 22:26:20 2018]	Computing symbolic transition matrix ... Done!
[Mon Mar 19 22:26:20 2018]	Well, initial degree guess is 28, like the of states.
[Mon Mar 19 22:26:22 2018]	Solution found with degree 28. Saving to file '4.txt' and '4.sage'
