# Supplementary material for: Evolutionary regime transitions in structured populations
Source: PLoS One. 2018 Nov 26;13(11):e0200670. doi: 10.1371/journal.pone.0200670 (PMC6261048; doi:10.1371/journal.pone.0200670)
Supplement: S2 File — This repository contains the output of S1 File, and information about the first and second derivative of all studied graphs, including all graphs of 7 or less vertices. Available from https://bitbucket.org/geodynapp/fixationfunctions. (ZIP) [file pone.0200670.s003.zip › fixationfunctions/functions/1151997073442.txt]

0 0 0 0 0 0 141533418244278197323/214035363728746560000 1633158733483394390444914060643629/36155125128866106550555368000000 5051670216689315913202934126019982265358804104429/3299990645962544479697438447685494169600000000 8008475218669668118926174238865899796372671200478498839318739/233380726707197873246829296997815528548992122880000000000 412382518684115664774861759859231026287479999982068055023656223225620601/720479630112893622569261687055867824688215479405707264000000000000 2613883323331395540329625797541175219446667477545459626061744524601687798160237/344965646898053466486162495762349514460717571539452638003200000000000000 720878782375225855883539097008145180448320591642476741398045912782769510337055012219/8693134301830947355451294893211207764410082802794206477680640000000000000000 415354370386642774372818072746382523055261678009858313861459084739297308988139872121/538274569772814077736922284409362709870593362402118048153600000000000000000 47762881429417602362087761946216689943830656051811365243858060355887139038063054875107001/7664151057940753586846855905851513784132970960830810608893952000000000000000000 71419370980108026471603972545359653662953584712810561954326894296868845398413774372672054589/1609471722167558253237839740228817894667923901774470227867729920000000000000000000 305037135229854359841508428604618078126826803344304928962228297804650883238575301994451757374909/1081564997296599146175828305433765625216844861992443993127114506240000000000000000000 1553688420048511782075305115785468721423760074097940230399163984426272251469518274139582456764103/961391108708088129934069604830013889081639877326616882779657338880000000000000000000 30667341361834420333431806801781876328041548438476643486860091025907266092589995332026385861691791/3643166306683281334487000607776894737572530061448232397901859389440000000000000000000 600040801660170652630884676480864275260426908228181061506635799981749860350359558150256320238191795393/14951554522628186596734650494316376002997663372183545760989230934261760000000000000000000 1663466358009244246253070278154448617626774015494675922284832306380698670508768419290693107978712144761/9443087066923065218990305575357711159787997919273818375361619537428480000000000000000000 13754093636605869737474921303557138982774630675144452527876561426761490382800034948994314604466533092793/19223427243379097052944550635549626289568424335664558835557582629765120000000000000000000 34889692327477439195069882108434156264851038812422684410743896074261797773654957292310440260953750088509171/12918143107550753219578738027089348866589981153566583537494695527202160640000000000000000000 7390768550456776237877369940408125022544825968271476189142931294616003252096904662363479132679281685126413/777031164363955080876916573058005946862555257357388483458327550508400640000000000000000000 38886856474725162724739525226196622624878077291745236035414020381092063821528690110911107378436646410458766751/1240141738324872309079558850600577491192638190742392019599490770611407421440000000000000000000 49241735713942721250537309101415973934171778380986104473429621632576855678740429177759118323611676275788364063/507330711132902308259819529791145337306079259849160371654337133431939399680000000000000000000 152753758004660229741977352430243654753322035979601685063376861311376464425357265269700612426165042405141307959/540061724754379876534646596229283746164535986291041685954616948492064522240000000000000000000 104181860438226418760108183648571663808111615281726902290467038097204664408927590473918324161862721818380398413191/133935307739086209380592355864862369048804924600178338116745003226032001515520000000000000000000 191275558255468996618669660481332414117392227623936645812132237799001862036181202291868914821765293072815471607257/94542570168766736033359310022255789916803476188361179847114119924257883422720000000000000000000 39481109751469311814991468024771956512767124049833813088697507273834363769128895869767184922034862304121802233561/7917358092950908928902011184129795214707680271931724420694285904987113390080000000000000000000 468837104433173083911753311875115491992734754363396756107561662138379808736189444789835025302141244278012925295267/40180592321725862814177706759458710714641477380053501435023500967809600454656000000000000000000 158269019585931602008520997381522596075890023432832089139600410574997374487524847808103124102491082340922521427/6096281644928821546681490936042893447829081684122819213324761184616841216000000000000000000 1386849011008129487384215633339757237742779778165756443169835736673035021021838693884360616589388178038823796051463/25211352045004462942229149339268210644480926983562981292563765313135435579392000000000000000000 326733365087645569024308690870829999479295375561744969173854416984183145605450272074653149144072439817759983114687/2939595231584882510410806164386554053197364600278262564976570715523336110080000000000000000000 344644073129611180799041408247782136296678015066998307995480054373669163440191457630895605627153338491403618207043871/1607223692869034512567108270378348428585659095202140057400940038712384018186240000000000000000000 2542350531082857909052309538081654406702506948447299501032017092569777420593026254033572471952101407474503934204410589/6428894771476138050268433081513393714342636380808560229603760154849536072744960000000000000000000 897317158930809571047608439585919806066914882957531776143947229209463793445219067038009516856963293011096176364953187/1285778954295227610053686616302678742868527276161712045920752030969907214548992000000000000000000 137889796932558522063373257512706678818603318977384567412042279757030258701426806428327004458096311729231214850559117/116888995845020691823062419663879885715320661469246549629159275542718837686272000000000000000000 3072553682387194630775045666545933603572290586497627710030770626086512545489811778526737906239325242817122882546846949/1607223692869034512567108270378348428585659095202140057400940038712384018186240000000000000000000 9555087718597611425194770508083019643356136624912458407824634274690424437248281878559876889811282647723901304881414489/3214447385738069025134216540756696857171318190404280114801880077424768036372480000000000000000000 7133030945316828106087891142599880043687912369150232904289058677237157945376557209007471050842341039740681668649731557/1607223692869034512567108270378348428585659095202140057400940038712384018186240000000000000000000 3721079497025684754064826313156905913362089819261724680093118409894310103206020709566166710927272098333003759057956137/584444979225103459115312098319399428576603307346232748145796377713594188431360000000000000000000 14114073022444315201673929559798468855870564276286908953873155341507057337337700863471092994965882460405846882167431983/1607223692869034512567108270378348428585659095202140057400940038712384018186240000000000000000000 191578357883942767648859516608608911131917169000243318264572104377846663259097366538021775730416854447842866117990207/16442186116307258440584227829957528681183213250149770408193759986827457986560000000000000000000 95654072738961708469712363860041393583028253762946095707571581393800967525316629803398316320203556380085416149967385311/6428894771476138050268433081513393714342636380808560229603760154849536072744960000000000000000000 5113369258785342880946237984858186493247207474076105854123687161036747353928018719672203862389581601225584556191855313/279517163977223393489931873109277987580114625252546096939293919776066785771520000000000000000000 1513855736349327927140778018350830707909447462166092289854632782691448536822108277029099907838114853495328282137589071/69879290994305848372482968277319496895028656313136524234823479944016696442880000000000000000000 79453431901863466737709574855712136826195922832279780616799244598457904220345549714948018392373607021072797700512016709/3214447385738069025134216540756696857171318190404280114801880077424768036372480000000000000000000 122525447057113701965474879201860200834973818308043833587497706683386815008414092139513966263693607829133151180554419/4508341354471345056289223759827064315808300407299130595795063222194625576960000000000000000000 61720987521221394900547200268803687064118304450037010076168949098335053512234059516729665669269393612123263438558473211/2142964923825379350089477693837797904780878793602853409867920051616512024248320000000000000000000 28114234554512022954743562304335561674317426226540288304696862568064673862878349565024927744411071008404387903280493/955543218114764870729553073946699422464720032819346050773448298877755064320000000000000000000 62089180862849864648343651040581655045640297679449851230927988221760697709072587791310678072662954088999138858034046057/2142964923825379350089477693837797904780878793602853409867920051616512024248320000000000000000000 176814616977437544055715983016395280597973654308338525043118251906021641474527135975844614522425803852364727389590329401/6428894771476138050268433081513393714342636380808560229603760154849536072744960000000000000000000 5991738939350144785664216282044825478271447361720809780589576725795818576298502044538018608407009710999944087178436083/238107213758375483343275299315310878308986532622539267763102227957390224916480000000000000000000 35662055067279643775703263840741779374852951735072113050273504351246600404244769436087709557926989480576283857597088783/1607223692869034512567108270378348428585659095202140057400940038712384018186240000000000000000000 2885519759188347786477499138635301775526712908809439693223462637183350169182187660825199626775232524901614333357851923/153068923130384239292105549559842707484348485257346672133422860829750858874880000000000000000000 168670335213468822370649382276507514004381888679852537775807133370753342617866112856080468566023326335518934783827149/10933494509313159949436110682845907677453463232667619438101632916410775633920000000000000000000 26050977969591527420113008725746230881135286301922619173093459100870932085786427324333230907902346094045945986152486923/2142964923825379350089477693837797904780878793602853409867920051616512024248320000000000000000000 259985731476422810895237890190424111468459763753742696182982895332564246951815347792202190100864781356316130765689363/28196906892439201974861548603128919799748405178984913287735790152848842424320000000000000000000 6179178880329850745277175940983125232873291410068219747064732382868663063930159925487114775563690811679617076506723221/918413538782305435752633297359056244906090911544080032800537164978505153249280000000000000000000 10116375855415567122542598699685153387754753110176654727833502789243751828051441482729418466433953144046005067691561987/2142964923825379350089477693837797904780878793602853409867920051616512024248320000000000000000000 2273700394234392557472069311283828081972916911745916630122772397280042043394080709568800256417948752343079882187260473/714321641275126450029825897945932634926959597867617803289306683872170674749440000000000000000000 3312588729514060637429479686691989449842680387786713860085223932369680543505341917378418960909712309131395501841151183/1607223692869034512567108270378348428585659095202140057400940038712384018186240000000000000000000 1372240797112094202219963534075349949429054543484730487521249041867918250757945339810924473168113899025762391827751697/1071482461912689675044738846918898952390439396801426704933960025808256012124160000000000000000000 75469828716310828635944603495525917490207721511088999118080761149406675094456856488221556903148533963728648738788001/98906073407325200773360508946359903297579021243208618916980925459223631888384000000000000000000 1400002410391186632145056569884208735671237050269398202353294677818073446249625126315835425290529181313796549883900763/3214447385738069025134216540756696857171318190404280114801880077424768036372480000000000000000000 2875192614667245582289185014008148970110467698324941138051072518776567773161456068982413684817408664646046769752049/12084388668188229417797806544198108485606459362422105694743910065506646753280000000000000000000 199723594866143948020381151168001386389468323009266561902395656878583657505267834060086663815340501743809963254187299/1607223692869034512567108270378348428585659095202140057400940038712384018186240000000000000000000 11068562089246178799469952927483955376729447595502964995482636981770910005175254780071930796388850751936482166913267/178580410318781612507456474486483158731739899466904450822326670968042668687360000000000000000000 592379093261730950116315057408846435002921720427102704596260587516684757907410757102459177025015472664256528412999/20090296160862931407088853379729355357320738690026750717511750483904800227328000000000000000000 1789473395219183547854431758232123743234436565347700051733602995746395338311159837720286492173968279469922921743059/133935307739086209380592355864862369048804924600178338116745003226032001515520000000000000000000 68045581577830374989097602651518902853730761530261168989053218432468417346095405065475754568195666338665461776111/11817821271095842004169913752781973739600434523545147480889264990532235427840000000000000000000 106039230464921954344241688898103661548401168421223817823512104348342463306116093749527296386194655689572387533/45005143729531656377887216352440312180377998857586807162884745707672043520000000000000000000 1699980663980207054700796763674509875685478478894462930008992778256353477359971180860274134191260477943696507151/1860212607487308463619338275900866236788957286113588029399236155917111132160000000000000000000 155935114640462396764265232661676950322224923104217195017067997923278243140338849744937280835175583126639329943/465053151871827115904834568975216559197239321528397007349809038979277783040000000000000000000 450054079481622488190923926601702875521981499231363697162665436128067690431245833065075744157816978917373233/3875442932265225965873621408126804659976994346069975061248408658160648192000000000000000000 9408951641837841197639698031197361241509106084075256284696915215764229465457551517990072745682108915206897/248425828991360638838052654367102862819038099107049683413359529369272320000000000000000000 1561033160498750067175297302140199051219032022410648563098330730665169750593418175023143732167751782270213/134563990703653679370611854448847384026978970349651911848903078408355840000000000000000000 8050157331420495103388729101026895321109774801965747328175253895397725561156218794859331907925103969/2419606406725890591768472946539493365465152126256912141707179458560000000000000000000 166420285559461126450488444565439710865028101574735238569600068872390934360321627864872902471566778121/186894431532852332459183131178954700037470792152294322012365386678272000000000000000000 530856230254996272754719401900738233981401265791433749744329336874840633893255298191966108777211131/2396082455549388877681835015114803846634240925029414384773915213824000000000000000000 94601257644782313897986134039290758113062845275092193327454539392490312547696780003570647522224059/1854111423937027107729991380743598214657448334844189702503624867840000000000000000000 172119212297578052368129542630190864807137901391026868499783779919757630892992593022327010892151/15905367607302928620232769197555376841424189146947705781281095680000000000000000000 1753709885627782215761758208550634486500206101295916053019101015405835074329985527346495344961/834540892975770946123324309748275945383367949068243821857341440000000000000000000 487236926603724866285422502729217723982438348908002984461424454064540594767002255028190849/1313088817619220020124111676177357256722082437345138880544768000000000000000000 2311615496110400873193580438084833196517520788142927864447347024264420333292793921842917/39119104358239263099530827019450434939845372612573929149562880000000000000000 1739205115471441088504691475954920687278618661064614449160407007344315117193388485713/206979388138832079891697497457409708676430542923671582801920000000000000000 12393455054949928731957456073226907059206133618242330917732439038814705795639927/11760192507888186357482812355534642538433553575208612659200000000000000 6201092219437411350036136044175499502295863482692261656653717989054780880087/54035972258467021692694626529190086851616160955428044800000000000000 10431724086502147309969798621845607771943778334715482573633918330919/981365955803767057002917193875814297548511876710400000000000 120826065297626951773184125407705324388208699282483861717/148376007990013306738984804420425248348160000000000 23013825392527355724838993029890888801332163143/464604815355521821604814148127769600000000 3624145897205375694103620103376477251/1615668939603686276058882132000000 859581844474570232579/12786934608728280000 1
1 872368779083298512579/12786934608728280000 3734296126880917537883319104340247351/1615668939603686276058882132000000 264948030784098904276649235209573218117250455373/5110652968910740037652955629405465600000000 9894680444178367719161591363775795578710336122865515167809/11424952615231024618901829940372744122808320000000000 1611330472720475018599989718522232624588516591989325536829894267057/140195136543395293857559599125116328221215982387200000000000 401178330134800973598471436399990991888206888497514101206616152496797938711/3178586603439236570158507442893534520683303585613414400000000000000 871934064796772611293007670025192706358969146644367162414843748245267364061977/739212100495828856756062490919320388130109081870255652864000000000000 354658737515001114467525383505731813817450986377413621649345565199917491546441517/37033349103387382338825818117267795433249336719211233280000000000000000 95865186137211565840624971698038421116906024298591173406131097727890114882951416627283/1397110869937116539268958107837515533565906164734783183912960000000000000000 11783032302416840319193988983672265265486031353625343525059224593996978307066544428596060201/26824528702792637553963995670480298244465398362907837131128832000000000000000000 2722939486236661559864821350341062609967629537666909322502242526522325603659254007183363149447/1072981148111705502158559826819211929778615934516313485245153280000000000000000000 515312583164750024832590196363188110988190679192392336974757164154507087790326606511003550139053/38627321332021398077708153765491629472030173642587285468825518080000000000000000000 119140075515719537083368570650601489872559771645728538332199253210947914974824693848443530730196027/1854111423937027107729991380743598214657448334844189702503624867840000000000000000000 1475670015641875787327766883474621454310180336130780529871348973244544880135674583971291899846381/5173061401358829410081352375941217990209109513631777826097070080000000000000000000 156605227017899357594594720202428690730050095841079560634823998782517992945062900704967343520047113667/133496022523465951756559379413539071455336280108781658580260990484480000000000000000000 2876323280499803993017631274145913486582132141208121721870806131640037497179793532636982382331267171387/640780908112636568431485021184987542985614144522151961185252754325504000000000000000000 6294057126929562193866830715388426971196676572725202124155194076109073947668312781843372736496492792781/392314841701614225570296951745910740603437231340093037460358829178880000000000000000000 4959114097424794813729798006843838464872242493677701884007858278777994189387336023200895325041189476263127/92272450768219665854133843050638206189928436811189882410676396622872576000000000000000000 468553456812706414973770082257292825207106079324662021135385392268148049359061684540041582895690782400151571/2768173523046589975624015291519146185697853104335696472320291898686177280000000000000000000 4769766915005826540998906951764743502468792781931708008234564363971940155683553006706613049855426702965914099/9490880650445451344996623856637072636678353500579530762241000795495464960000000000000000000 22044470360792441881306142017024182126820806086183492270621878604513882109736149647362116690247126171701536677/15632038718380743391759145175637531401587876353895697726044001310227824640000000000000000000 76620605747012722688405091310375335683564914411352663826248490176140809418236186292142417112281016296717171053/20441896785574818281531189845064464140537992155094373949442155559528693760000000000000000000 185501886572436760392284716889896467618713187809422688555411120775286677942499959306802872317842833995620650853/19617514071734138665256179454867059229880615848087833920038815041406894080000000000000000000 6000683832162534678918195841040365754320421537237108655106076630702439155734655816617448042941243713630150247861/264520028451124837486357516520465508325487013693571438018587893138970378240000000000000000000 12717255754198321874251617889741030811567453604999280728543363982730591491200719316138991162797116160217678045729/245302761426897819378374278140773569686455905861132487393305866714344325120000000000000000000 91070949945569279150510538149831362659943101423787117257590404788914817814674777856514829212849772622030661729101/805625911212548627853187102946540565707097290828140379649594004367109783552000000000000000000 44182502259544549671744050161104706257325832397393304464517344558654069886660843759888671252854382160176069464021/187584464620568920701109742107650376819054516246748372712528015722733895680000000000000000000 21563516407210106517501998975656870428866684580868539492869120634756867375771504301480041092761454653781236461265693/45920676939115271787631664867952812245304545577204001640026858248925257662464000000000000000000 15842118334887116027951516809097265299545136970383535388357075536429119491051460692384776248722869122546694427835329/17661798822736642995242948026135697017424825222001539092318022403432791408640000000000000000000 48691369034513167306496490707679555114636601995338107579589036902849481664505477319610457516721953436130821006095481/29626243186525981798472041850292136932454545533680001058081844031564682362880000000000000000000 442665894603073857323964966911576952946765326623599691558546110104317604717172264971789943498133115371594003433149411/153068923130384239292105549559842707484348485257346672133422860829750858874880000000000000000000 4492746416990767917016342316056628372232976048501848608089550252376468591158696390098000826373570461465394665113533409/918413538782305435752633297359056244906090911544080032800537164978505153249280000000000000000000 3656466569749152359732406299512422407679395986763571694674777655390292836151923030572952299082880985962121411763802927/459206769391152717876316648679528122453045455772040016400268582489252576624640000000000000000000 3821557287679889843010175773073481768368081163292867974294425697753727815867008501395348526593751001477127378203507899/306137846260768478584211099119685414968696970514693344266845721659501717749760000000000000000000 1732563847725368287670222837562501580574689627225921932417594632369206774480244410398406404609040707201249485679815509/91841353878230543575263329735905624490609091154408003280053716497850515324928000000000000000000 3608413845517520468936924655233805116753742259361280135509613643845263076009462465541714609219374368334113644518160009/131201934111757919393233328194150892129441558792011433257219594996929307607040000000000000000000 2539346277185699033105956114631082619493669329447965546586987147286577806246776589545376563899725056143952807325537191/65600967055878959696616664097075446064720779396005716628609797498464653803520000000000000000000 313878364784711871965715496484728685307586440842952497892445125022409741696254023867868396454071141412648057239965289/5963724277807178154237878554279586005883707217818701511691799772587695800320000000000000000000 15882179339406092319620317859985082819496946733016873926672099582258834581699827082549066073987626299282206250085289397/229603384695576358938158324339764061226522727886020008200134291244626288312320000000000000000000 5767907328842683434947786861202662535378212356678227523961464787469389813847516912571082417943613816048882155922655729/65600967055878959696616664097075446064720779396005716628609797498464653803520000000000000000000 49657648146724897922471265811964491756424566515963314649410600057565013511005897024511253821390244703248518442399462751/459206769391152717876316648679528122453045455772040016400268582489252576624640000000000000000000 23647639688163230797913051839276179122480703402981765363055593155788199565076533854801414074162356122070554942484914813/183682707756461087150526659471811248981218182308816006560107432995701030649856000000000000000000 7572682243004605989922611372445833880041827462424208353640426916973937112569356866256355473867467107681073044956890639/51022974376794746430701849853280902494782828419115557377807620276583619624960000000000000000000 152206439837909877439640363064167942685334861869499352585451638491725596611377480790821771783341047988023266710621442583/918413538782305435752633297359056244906090911544080032800537164978505153249280000000000000000000 2838953838722797422579921270742875930785680449070885001580379495415743685443139333759312338980735400614194294155996771/15834716185901817857804022368259590429415360543863448841388571809974226780160000000000000000000 980704471169884138289291865769982805958700641739157234055225283354258411900681677242717182091719526029402396254106393/5218258743081280884958143734994637755148243815591363822730324801014233825280000000000000000000 3984878335009215968308564580098914336272408915579952838693481704489694976329444661510116887172922503438789427415621207/20873034972325123539832574939978551020592975262365455290921299204056935301120000000000000000000 980704471169884138289291865769982805958700641739157234055225283354258411900681677242717182091719526029402396254106393/5218258743081280884958143734994637755148243815591363822730324801014233825280000000000000000000 2838953838722797422579921270742875930785680449070885001580379495415743685443139333759312338980735400614194294155996771/15834716185901817857804022368259590429415360543863448841388571809974226780160000000000000000000 152206439837909877439640363064167942685334861869499352585451638491725596611377480790821771783341047988023266710621442583/918413538782305435752633297359056244906090911544080032800537164978505153249280000000000000000000 7572682243004605989922611372445833880041827462424208353640426916973937112569356866256355473867467107681073044956890639/51022974376794746430701849853280902494782828419115557377807620276583619624960000000000000000000 23647639688163230797913051839276179122480703402981765363055593155788199565076533854801414074162356122070554942484914813/183682707756461087150526659471811248981218182308816006560107432995701030649856000000000000000000 49657648146724897922471265811964491756424566515963314649410600057565013511005897024511253821390244703248518442399462751/459206769391152717876316648679528122453045455772040016400268582489252576624640000000000000000000 5767907328842683434947786861202662535378212356678227523961464787469389813847516912571082417943613816048882155922655729/65600967055878959696616664097075446064720779396005716628609797498464653803520000000000000000000 15882179339406092319620317859985082819496946733016873926672099582258834581699827082549066073987626299282206250085289397/229603384695576358938158324339764061226522727886020008200134291244626288312320000000000000000000 313878364784711871965715496484728685307586440842952497892445125022409741696254023867868396454071141412648057239965289/5963724277807178154237878554279586005883707217818701511691799772587695800320000000000000000000 2539346277185699033105956114631082619493669329447965546586987147286577806246776589545376563899725056143952807325537191/65600967055878959696616664097075446064720779396005716628609797498464653803520000000000000000000 3608413845517520468936924655233805116753742259361280135509613643845263076009462465541714609219374368334113644518160009/131201934111757919393233328194150892129441558792011433257219594996929307607040000000000000000000 1732563847725368287670222837562501580574689627225921932417594632369206774480244410398406404609040707201249485679815509/91841353878230543575263329735905624490609091154408003280053716497850515324928000000000000000000 3821557287679889843010175773073481768368081163292867974294425697753727815867008501395348526593751001477127378203507899/306137846260768478584211099119685414968696970514693344266845721659501717749760000000000000000000 3656466569749152359732406299512422407679395986763571694674777655390292836151923030572952299082880985962121411763802927/459206769391152717876316648679528122453045455772040016400268582489252576624640000000000000000000 4492746416990767917016342316056628372232976048501848608089550252376468591158696390098000826373570461465394665113533409/918413538782305435752633297359056244906090911544080032800537164978505153249280000000000000000000 442665894603073857323964966911576952946765326623599691558546110104317604717172264971789943498133115371594003433149411/153068923130384239292105549559842707484348485257346672133422860829750858874880000000000000000000 48691369034513167306496490707679555114636601995338107579589036902849481664505477319610457516721953436130821006095481/29626243186525981798472041850292136932454545533680001058081844031564682362880000000000000000000 15842118334887116027951516809097265299545136970383535388357075536429119491051460692384776248722869122546694427835329/17661798822736642995242948026135697017424825222001539092318022403432791408640000000000000000000 21563516407210106517501998975656870428866684580868539492869120634756867375771504301480041092761454653781236461265693/45920676939115271787631664867952812245304545577204001640026858248925257662464000000000000000000 44182502259544549671744050161104706257325832397393304464517344558654069886660843759888671252854382160176069464021/187584464620568920701109742107650376819054516246748372712528015722733895680000000000000000000 91070949945569279150510538149831362659943101423787117257590404788914817814674777856514829212849772622030661729101/805625911212548627853187102946540565707097290828140379649594004367109783552000000000000000000 12717255754198321874251617889741030811567453604999280728543363982730591491200719316138991162797116160217678045729/245302761426897819378374278140773569686455905861132487393305866714344325120000000000000000000 6000683832162534678918195841040365754320421537237108655106076630702439155734655816617448042941243713630150247861/264520028451124837486357516520465508325487013693571438018587893138970378240000000000000000000 185501886572436760392284716889896467618713187809422688555411120775286677942499959306802872317842833995620650853/19617514071734138665256179454867059229880615848087833920038815041406894080000000000000000000 76620605747012722688405091310375335683564914411352663826248490176140809418236186292142417112281016296717171053/20441896785574818281531189845064464140537992155094373949442155559528693760000000000000000000 22044470360792441881306142017024182126820806086183492270621878604513882109736149647362116690247126171701536677/15632038718380743391759145175637531401587876353895697726044001310227824640000000000000000000 4769766915005826540998906951764743502468792781931708008234564363971940155683553006706613049855426702965914099/9490880650445451344996623856637072636678353500579530762241000795495464960000000000000000000 468553456812706414973770082257292825207106079324662021135385392268148049359061684540041582895690782400151571/2768173523046589975624015291519146185697853104335696472320291898686177280000000000000000000 4959114097424794813729798006843838464872242493677701884007858278777994189387336023200895325041189476263127/92272450768219665854133843050638206189928436811189882410676396622872576000000000000000000 6294057126929562193866830715388426971196676572725202124155194076109073947668312781843372736496492792781/392314841701614225570296951745910740603437231340093037460358829178880000000000000000000 2876323280499803993017631274145913486582132141208121721870806131640037497179793532636982382331267171387/640780908112636568431485021184987542985614144522151961185252754325504000000000000000000 156605227017899357594594720202428690730050095841079560634823998782517992945062900704967343520047113667/133496022523465951756559379413539071455336280108781658580260990484480000000000000000000 1475670015641875787327766883474621454310180336130780529871348973244544880135674583971291899846381/5173061401358829410081352375941217990209109513631777826097070080000000000000000000 119140075515719537083368570650601489872559771645728538332199253210947914974824693848443530730196027/1854111423937027107729991380743598214657448334844189702503624867840000000000000000000 515312583164750024832590196363188110988190679192392336974757164154507087790326606511003550139053/38627321332021398077708153765491629472030173642587285468825518080000000000000000000 2722939486236661559864821350341062609967629537666909322502242526522325603659254007183363149447/1072981148111705502158559826819211929778615934516313485245153280000000000000000000 11783032302416840319193988983672265265486031353625343525059224593996978307066544428596060201/26824528702792637553963995670480298244465398362907837131128832000000000000000000 95865186137211565840624971698038421116906024298591173406131097727890114882951416627283/1397110869937116539268958107837515533565906164734783183912960000000000000000 354658737515001114467525383505731813817450986377413621649345565199917491546441517/37033349103387382338825818117267795433249336719211233280000000000000000 871934064796772611293007670025192706358969146644367162414843748245267364061977/739212100495828856756062490919320388130109081870255652864000000000000 401178330134800973598471436399990991888206888497514101206616152496797938711/3178586603439236570158507442893534520683303585613414400000000000000 1611330472720475018599989718522232624588516591989325536829894267057/140195136543395293857559599125116328221215982387200000000000 9894680444178367719161591363775795578710336122865515167809/11424952615231024618901829940372744122808320000000000 264948030784098904276649235209573218117250455373/5110652968910740037652955629405465600000000 3734296126880917537883319104340247351/1615668939603686276058882132000000 872368779083298512579/12786934608728280000 1
