# Supplementary material for: Evolutionary regime transitions in structured populations
Source: PLoS One. 2018 Nov 26;13(11):e0200670. doi: 10.1371/journal.pone.0200670 (PMC6261048; doi:10.1371/journal.pone.0200670)
Supplement: S2 File — This repository contains the output of S1 File, and information about the first and second derivative of all studied graphs, including all graphs of 7 or less vertices. Available from https://bitbucket.org/geodynapp/fixationfunctions. (ZIP) [file pone.0200670.s003.zip › fixationfunctions/functions/1151861804080.txt]

0 0 0 0 0 0 2867726031814411/4966049088000000 113935058653335343795929723474997913/3449975708494788219242496000000000 165153577008605485877828792588059195325029936649/176688308966029409167366419018547200000000000 1319111837791475630804882176340736964176819805496709947/75566055978591457712699270085852266496000000000000 21289149390858363147059193784718393534015322661756855374448457/87977025012515318727432998204752642745303040000000000000 261214102291425270796475946106676202090624984869752797610822039/98359406846290418453030681222704817976115200000000000000 8951696530395353024182294380913480363642155841286076059663117200050983/372459533092984853364460341199640788326514950144000000000000000 32464367823921451718570898042937926641502505389617813123875140350388668441/175987129386435343214707511216830272484278313943040000000000000000 1581386402588911380666403161315436544037899504884688573555453623263429707654299/1290145646702013279712183064047744833921109385124249600000000000000000 406573921965210114287593622211802851329990851085041423543081209585164500503668629/56766408454888584307336054818100772692528812945466982400000000000000000 15989763384836012701268173437317964613214696334832804426050238217128691026907129968087/429154047918957697363460574424841841555517825867730386944000000000000000000 3590214095113192870455423037933535683102579257255766838120972846300505094725573894371011/20599394300109969473446107572392408394664855641651058573312000000000000000000 91353927931090475768183567041407496117634456523869141985192297710716380304740468517576523/123596365800659816840676645434354450367989133849906351439872000000000000000000 998565633529643623524472506758211056914019734357192312500220474571801860372393589498260283/348977974025392424020734057697000801039028142635029698183168000000000000000000 32913552004119578905778030481654891427408519522736849222896174889648319963762679277352484183/3235977577326366113646806716826734700543715504433911746789376000000000000000000 2035865985551275624747125314502795306197768098807352786444500347603199911816646876786778514059/61021291458154332428768355231589854353110063797896621510885376000000000000000000 49514332705743575731672665424736397099946184154500605468175570587772117380571715849822378542647/488170331665234659430146841852718834824880510383172972087083008000000000000000000 23066057510912033288231483525008964642776867668873062506680050142059121405668153060817823732163/80404525215450414494377126893388984559392084063110842461401907200000000000000000 1380343947099660483671860855531234353106092045817890784271466442788158574793499586673465919557819/1822502571550209395205881542916816983346220572097179095791776563200000000000000000 204712053163356703026649976616146700783226057148045807210868489609775735120060262961475189372632901/109350154293012563712352892575009019000773234325830745747506593792000000000000000000 1899902287452695723340843018922199256623282775750232968913605570388162058824347313829147358650682667/437400617172050254849411570300036076003092937303322982990026375168000000000000000000 4147678188251777984298044600681382860323801033272608681606247279918908427301688088824002802100820699/437400617172050254849411570300036076003092937303322982990026375168000000000000000000 5253981353881302175344007958550824513991281451331578492300799740068708146990006496515902292145163521/269169610567415541445791735569252969848057192186660297224631615488000000000000000000 265635304668091696398249713942455260404553948906510040745885863744333917961104601098169337806948839743/6998409874752804077590585124800577216049486996853167727840422002688000000000000000000 162935876099490012541785018946536730280367891191639268628429137864033788662974235936280433981662323279/2332803291584268025863528374933525738683162332284389242613474000896000000000000000000 3359533391827369668570252514994593344071970247729880970755374004608826767623198448304580983103820399/27579940393114498827943192610051535826796007869372089567844027596800000000000000000 1026178399149166030727872809577420549585929317059708180767220091728630147373441927262281339732330687737/5089752636183857510974970999854965248035990543165940165702125092864000000000000000000 522163740995228279332810620691667302170655058744781111655731577685366839314310018946764158491074236763/1646684676412424488844843558776606403776349881612510053609511059456000000000000000000 8854040092425952249789160290255317140148964653196235591182514544420632250075679015647682860669129033227/18662426332674144206908226999468205909465298658275113940907792007168000000000000000000 2365098053755375624731322499409632392710155968011101777595623246237574957113211549678376618592670283361/3499204937376402038795292562400288608024743498426583863920211001344000000000000000000 51377649181157530920056123448490323399286832826944946971267178957356505565209664907632214378056944126307/55987278998022432620724680998404617728395895974825341822723376021504000000000000000000 33263382564784870589794602585760930456795949888602243223311876576690966661811076609743615645912356685809/27993639499011216310362340499202308864197947987412670911361688010752000000000000000000 82206144821568366126794676607398991326686404581301148642660815803049137836878085844648101356046486632817/55987278998022432620724680998404617728395895974825341822723376021504000000000000000000 12123487883856756819023411197047669120679785286231274603099472544493639108100588955595620232460223000703/6998409874752804077590585124800577216049486996853167727840422002688000000000000000000 36432282463126983158795143343421238534672275928862493350837448571776801577241777813383870175742785559347/18662426332674144206908226999468205909465298658275113940907792007168000000000000000000 88214909281036032244521631503801529653255862499557138697796427749526863144836646219086545323020165887/41969474511261193868609206145730597997298272844696658038023520256000000000000000000 691871716354524366244405980692223853789755207836022419461794634564408467817015781399878162607916869317/319927308560128186404141034276597815590833691284716238986990720122880000000000000000 236212152918181279614391936648534285199256773939151752255556747694526222779425251228729193165741390757/111085871027822286945882303568263130413483920584970916314927333376000000000000000000 4863594923659993459761965574677279687016625102986066633907952678771182067194182125470447379466093036527/2434229521653149244379333956452374683843299824992406166205364174848000000000000000000 50213808805462812580144444995246904980425203442688854726163578668487569839991461661624023370745237218939/27993639499011216310362340499202308864197947987412670911361688010752000000000000000000 3444933135647700423936113841867641357398500443106340304079805050061859092028550250067832455287981096211/2239491159920897304828987239936184709135835838993013672908935040860160000000000000000 691391649508456415662234013830408565926392183519685035882525424271545806621125440696609978267235396813/548894892137474829614947852925535467925449960537503351203170353152000000000000000000 79184846420837495901738504378090076078475981642867619472089102197089036488181166104008481447448928847/80441492813250621581500978445983646161488356285668594572878413824000000000000000000 2567559481430749948954028023534052107345359509173273080109095853136763398267877341319205680295976156497/3499204937376402038795292562400288608024743498426583863920211001344000000000000000000 114009387690667346467373793154211044557777341528846156685132562153579046420830554576843187356357897443/218700308586025127424705785150018038001546468651661491495013187584000000000000000000 51425428406092791305505007842689017745897485737564351240894919534219319946546461397017616074187802451/145800205724016751616470523433345358667697645767774327663342125056000000000000000000 8635808572495734820169483231308527654421977319879814339111554786423987928330511791605871490105831211/38034836275830456943427093069568354435051559765506346346958815232000000000000000000 176110721092199847392033279530280061374635063175334844609860424939216758895772769499725923585368801/1267827875861015231447569768985611814501718658850211544898627174400000000000000000 1260154988168199031157088348567615272605168416012441705953730519705200409672180533663918052590060063/15621450613287509101764698939287002714396176332261535106786656256000000000000000000 23123888284064795953534653186512624036134415079534672040950780471671613087636702978678426865402667/520715020442916970058823297976233423813205877742051170226221875200000000000000000 516794619574728026812551689863898962103637975155077628601135360471497993142227466342207086573537/22334590337625115137326979692608051266497801128641900683722752000000000000000000 1112262132353631205376470604909005877189843853559814873034430883949738806821754127534075505109479/97634066333046931886029368370543766964976102076634594417416601600000000000000000 49660239380672477571345384087685667813622936066915516806438768254827666345072053218503841584623/9387890993562204989041285420244592977401548276599480232443904000000000000000000 333822730379999373395935945052623104633116740315815993024694321379879224300626708984488323447/144404678907058934077545127322896883188563369366219185455104000000000000000000 937922735261750775474807116263856010236502905627196688291545026745473233971577807933158093143/988770926405278534725413163474835602943913070799250811518976000000000000000000 180210167228882544145913750475489361702646327877552950367040162739002096916497975984281779501/494385463202639267362706581737417801471956535399625405759488000000000000000000 5388494161025804074543097495919054789410655058497090145525152295823010171479138490178705577/41198788600219938946892215144784816789329711283302117146624000000000000000000 443631236016413746504730648186730515147867750292615688358394294640429753600074175070009/10157492258436868576649954424256611634450126056040955904000000000000000000 386859189341467568995089149688627152201376433699934254184218937692584945926346263198917/28610269861263846490897371628322789437034521724515359129600000000000000000 1551122310163470704148500435213224879235644128954806563801571208317942341670152351/401378645640626353688234731037076170553234030927544320000000000000000 25195425033868884842624611507926207176800845274818243237589700310444833271531004489/24835303699013755634459523982919088052981355663641804800000000000000000 71908325343427527331891045540113800325259198992457181340253899497506190876415449/295658377369211376600708618844274857773587567424307200000000000000000 10858159135233741870247740171932669910179375692356879688395350371606587358991/205318317617507900417158763086301984564991366266880000000000000000 443600391853026512211287931628578095596583694121624273795312641603199/42881854138994966670250368230221801287592181760000000000000 58273493705404504516131537368006900614684629865330024185070340555177/32331556692099379632331626840246596208898867200000000000000 26652371607325988933754945171398584860128262075866918397177367/96466036197933463516922147154334038097920000000000000 93384388495305053113696228731352715869007086961039622123667/2545631510778799731696556661017148227584000000000000 189784995367959867572309123871163528781234664191355703/45916874292546892707369348142444953600000000000 106080237767023134550569784091820000494721572807/276075482759420951824010029716480000000000 9394227368868728273472637162615949537617/331981099999303693872065932800000000 1218766998029286498567195557503/787391857903026920544000000 130406473677526219/2332672777512000 1
1 132739146455038219/2332672777512000 1263494047567074262855364585503/787391857903026920544000000 9925096863660972345530940478628759541217/331981099999303693872065932800000000 4969207894758588583960639195837614083885050609/12003281859105258774956957813760000000000 7195409914302315818583471390380657469686243411094467/1583340492846444576116184418704998400000000000 104858043065256634255051805766134946918791463508758068337427/2545631510778799731696556661017148227584000000000000 581165207611339289853903140343908359747558652850336315757334773/1832854687760735806821520795932346723860480000000000000 68412434482060899467442378778428736094048489267595008915257297643657/32331556692099379632331626840246596208898867200000000000000 1583000881436234603616983005689249666696631601897158331137504934271367/127305504475141307302305780683470972572539289600000000000000 13376743546242374824805151490793204588515453797284343900393347285727254957351/205318317617507900417158763086301984564991366266880000000000000000 90888934207878404392099018599052637708168748969980382234831526866377106533702369/295658377369211376600708618844274857773587567424307200000000000000000 186916421139236782568991957842151924636790928436890189947069018504282305734478799/141916021137221460768340137045251931731322032363667456000000000000000 439342772539440814009643221040470550999104086565532306354724462448209195122188659317/85149612682332876461004082227151159038793219418200473600000000000000000 3618311430139758649046766481927665101722532250369916719995832962500193608479841013983/194627686131046574768009330804916934945813072955886796800000000000000000 15186088920104117630959598578006308063085931436383385519170048422930335659642305106719231/245230884525118684207691756814195338031724471924417363968000000000000000000 375771474122395093004842828681715002605679617411617000043651088178292706815027801373309429/1961847076200949473661534054513562704253795775395338911744000000000000000000 39005955012054506449109053786074159221595310056992673488477041765214670963288238858829133871/70626494743234181051815225962488257353136647914232200822784000000000000000000 33224423936621519127544745148151357193583142559015769976397068339610905784412963238849706851/22303103603126583490046913461838397058885257236073326575616000000000000000000 38346349213761542714472560055121540707375865720962091535228867820739238063046330683338164634207/10170215243025722071461392538598309058851677299649436918480896000000000000000000 219191869442171303214795769908141832224477733236519737492007841759665808287547921915461088911311/24408516583261732971507342092635941741244025519158648604354150400000000000000000 9849901329148774350142218584042728466931621083910594064528672699232524053391458774449576458543781/488170331665234659430146841852718834824880510383172972087083008000000000000000000 8370680099037441181861198881495653532306303454530256608956050441662633854235372030576760115677859/195268132666093863772058736741087533929952204153269188834833203200000000000000000 674061603526422148965853481388945705444466581222181804962845183567517621349751219441258576724458563/7810725306643754550882349469643501357198088166130767553393328128000000000000000000 46848981483940465990373519130130725641898901898565663799347842099199053069480595468991407178405261/284026374787045620032085435259763685716294115132027911032484659200000000000000000 18736530319294377398585955866137406982486595611322259644663006383803467761871664927758782374647337069/62485802453150036407058795757148010857584705329046140427146625024000000000000000000 2138705229461320252914547922359607090011977991245797660918832878129631374049725784217785177769693/4118359034644919189788024106584149669308598143288590570251878400000000000000000 107244467998403942904854169166491882654563999792825259795580004752332679424896926072887656725969171733/124971604906300072814117591514296021715169410658092280854293250048000000000000000000 7525961926683415127724865420330603223577849640915727124820315351939623810840505356489922390382076469/5554293551391114347294115178413156520674196029248545815746366668800000000000000000 20641321144387279224255435474413199904332035694215720227432661488795048074335776892373639701151919/10084047842031798016147631042870654540076608622455602425102336000000000000000000 2031122531497428739390110133265451286431380844672172932082457523822108332048775235560129310402717211/685715253258162265098038910915204508725209386326980964906958848000000000000000000 3287520455273037837550594642485802372440444139761924837253966160721497413186668847844512513284714132551/799818271400320466010352585691494538977084228211790597467476800307200000000000000000 43790247991186361298790209173344900954361424880722869831149931103899884733790764194644484184131364609447/7998182714003204660103525856914945389770842282117905974674768003072000000000000000000 9339891624996099004530476813894488499216813161454768762541382315581752576257295390136519786729053197939/1333030452333867443350587642819157564961807047019650995779128000512000000000000000000 3629085442925557761756843057330304954263137234800350341768882071745605877070205239942956358064410952079/420956984947537087373869781942891862619518014848310840772356210688000000000000000000 6802303520310218586054931966951975080381308891571507065324798540335047750416637162635891442595806828133/666515226166933721675293821409578782480903523509825497889564000256000000000000000000 93022784300687848866277845252355628720815100378861846220873330316889150103775159747805704529583501198143/7998182714003204660103525856914945389770842282117905974674768003072000000000000000000 1000904475477675973690257826950286607856744574592531030346657640517141412223889445800236725786726413837/78413556019639261373563978989362209703635708648214764457595764736000000000000000000 5681036897696279354118978085586827962986694974297796075765079612060729419659541467880160635842024936959/420956984947537087373869781942891862619518014848310840772356210688000000000000000000 2499092742022451773918448214039461811643237322609865473876851494869562306629729078379758090476851367181/181776879863709196820534678566248758858428233684497863060790181888000000000000000000 5681036897696279354118978085586827962986694974297796075765079612060729419659541467880160635842024936959/420956984947537087373869781942891862619518014848310840772356210688000000000000000000 1000904475477675973690257826950286607856744574592531030346657640517141412223889445800236725786726413837/78413556019639261373563978989362209703635708648214764457595764736000000000000000000 93022784300687848866277845252355628720815100378861846220873330316889150103775159747805704529583501198143/7998182714003204660103525856914945389770842282117905974674768003072000000000000000000 6802303520310218586054931966951975080381308891571507065324798540335047750416637162635891442595806828133/666515226166933721675293821409578782480903523509825497889564000256000000000000000000 3629085442925557761756843057330304954263137234800350341768882071745605877070205239942956358064410952079/420956984947537087373869781942891862619518014848310840772356210688000000000000000000 9339891624996099004530476813894488499216813161454768762541382315581752576257295390136519786729053197939/1333030452333867443350587642819157564961807047019650995779128000512000000000000000000 43790247991186361298790209173344900954361424880722869831149931103899884733790764194644484184131364609447/7998182714003204660103525856914945389770842282117905974674768003072000000000000000000 3287520455273037837550594642485802372440444139761924837253966160721497413186668847844512513284714132551/799818271400320466010352585691494538977084228211790597467476800307200000000000000000 2031122531497428739390110133265451286431380844672172932082457523822108332048775235560129310402717211/685715253258162265098038910915204508725209386326980964906958848000000000000000000 20641321144387279224255435474413199904332035694215720227432661488795048074335776892373639701151919/10084047842031798016147631042870654540076608622455602425102336000000000000000000 7525961926683415127724865420330603223577849640915727124820315351939623810840505356489922390382076469/5554293551391114347294115178413156520674196029248545815746366668800000000000000000 107244467998403942904854169166491882654563999792825259795580004752332679424896926072887656725969171733/124971604906300072814117591514296021715169410658092280854293250048000000000000000000 2138705229461320252914547922359607090011977991245797660918832878129631374049725784217785177769693/4118359034644919189788024106584149669308598143288590570251878400000000000000000 18736530319294377398585955866137406982486595611322259644663006383803467761871664927758782374647337069/62485802453150036407058795757148010857584705329046140427146625024000000000000000000 46848981483940465990373519130130725641898901898565663799347842099199053069480595468991407178405261/284026374787045620032085435259763685716294115132027911032484659200000000000000000 674061603526422148965853481388945705444466581222181804962845183567517621349751219441258576724458563/7810725306643754550882349469643501357198088166130767553393328128000000000000000000 8370680099037441181861198881495653532306303454530256608956050441662633854235372030576760115677859/195268132666093863772058736741087533929952204153269188834833203200000000000000000 9849901329148774350142218584042728466931621083910594064528672699232524053391458774449576458543781/488170331665234659430146841852718834824880510383172972087083008000000000000000000 219191869442171303214795769908141832224477733236519737492007841759665808287547921915461088911311/24408516583261732971507342092635941741244025519158648604354150400000000000000000 38346349213761542714472560055121540707375865720962091535228867820739238063046330683338164634207/10170215243025722071461392538598309058851677299649436918480896000000000000000000 33224423936621519127544745148151357193583142559015769976397068339610905784412963238849706851/22303103603126583490046913461838397058885257236073326575616000000000000000000 39005955012054506449109053786074159221595310056992673488477041765214670963288238858829133871/70626494743234181051815225962488257353136647914232200822784000000000000000000 375771474122395093004842828681715002605679617411617000043651088178292706815027801373309429/1961847076200949473661534054513562704253795775395338911744000000000000000000 15186088920104117630959598578006308063085931436383385519170048422930335659642305106719231/245230884525118684207691756814195338031724471924417363968000000000000000000 3618311430139758649046766481927665101722532250369916719995832962500193608479841013983/194627686131046574768009330804916934945813072955886796800000000000000000 439342772539440814009643221040470550999104086565532306354724462448209195122188659317/85149612682332876461004082227151159038793219418200473600000000000000000 186916421139236782568991957842151924636790928436890189947069018504282305734478799/141916021137221460768340137045251931731322032363667456000000000000000 90888934207878404392099018599052637708168748969980382234831526866377106533702369/295658377369211376600708618844274857773587567424307200000000000000000 13376743546242374824805151490793204588515453797284343900393347285727254957351/205318317617507900417158763086301984564991366266880000000000000000 1583000881436234603616983005689249666696631601897158331137504934271367/127305504475141307302305780683470972572539289600000000000000 68412434482060899467442378778428736094048489267595008915257297643657/32331556692099379632331626840246596208898867200000000000000 581165207611339289853903140343908359747558652850336315757334773/1832854687760735806821520795932346723860480000000000000 104858043065256634255051805766134946918791463508758068337427/2545631510778799731696556661017148227584000000000000 7195409914302315818583471390380657469686243411094467/1583340492846444576116184418704998400000000000 4969207894758588583960639195837614083885050609/12003281859105258774956957813760000000000 9925096863660972345530940478628759541217/331981099999303693872065932800000000 1263494047567074262855364585503/787391857903026920544000000 132739146455038219/2332672777512000 1
