# Supplementary material for: Evolutionary regime transitions in structured populations
Source: PLoS One. 2018 Nov 26;13(11):e0200670. doi: 10.1371/journal.pone.0200670 (PMC6261048; doi:10.1371/journal.pone.0200670)
Supplement: S2 File — This repository contains the output of S1 File, and information about the first and second derivative of all studied graphs, including all graphs of 7 or less vertices. Available from https://bitbucket.org/geodynapp/fixationfunctions. (ZIP) [file pone.0200670.s003.zip › fixationfunctions/functions/1151857606672_roots.py]

[-2.44618530716912, -1.57748791470651, -0.370037206229473, -2.68184920685872 - 3.21689728466011*I, -2.68184920685872 + 3.21689728466011*I, -2.55382901104885 - 0.305546249190295*I, -2.55382901104885 + 0.305546249190295*I, -2.45793086531649 - 0.735701279735032*I, -2.45793086531649 + 0.735701279735032*I, -2.22643781013396 - 1.07044291554641*I, -2.22643781013396 + 1.07044291554641*I, -1.92467414138437 - 1.28282529703224*I, -1.92467414138437 + 1.28282529703224*I, -1.60542126088475 - 1.38867303089815*I, -1.60542126088475 + 1.38867303089815*I, -1.30515161354322 - 1.42014060279315*I, -1.30515161354322 + 1.42014060279315*I, -1.08330342403948 - 0.981422592753935*I, -1.08330342403948 + 0.981422592753935*I, -1.05154915188649 - 1.39125926586898*I, -1.05154915188649 + 1.39125926586898*I, -1.02203219878379 - 0.162298627456756*I, -1.02203219878379 + 0.162298627456756*I, -0.849192989593818 - 1.29606849812005*I, -0.849192989593818 + 1.29606849812005*I, -0.800733985864752 - 0.286851909606253*I, -0.800733985864752 + 0.286851909606253*I, -0.680063977132775 - 1.18727710220216*I, -0.680063977132775 + 1.18727710220216*I, -0.513114739783562 - 0.312318303505079*I, -0.513114739783562 + 0.312318303505079*I, -0.508520033676365 - 1.05887952902567*I, -0.508520033676365 + 1.05887952902567*I, -0.415564870021347 - 0.854037010447781*I, -0.415564870021347 + 0.854037010447781*I, -0.392490377343679 - 0.734317130549247*I, -0.392490377343679 + 0.734317130549247*I, -0.368624072709903 - 0.0480842299151574*I, -0.368624072709903 + 0.0480842299151574*I, -0.366095373305717 - 0.104622535959032*I, -0.366095373305717 + 0.104622535959032*I, -0.365378415547080 - 0.632066915851958*I, -0.365378415547080 + 0.632066915851958*I, -0.363419263784188 - 0.163995398893928*I, -0.363419263784188 + 0.163995398893928*I, -0.361284174956397 - 0.223975428635197*I, -0.361284174956397 + 0.223975428635197*I, -0.355956726092662 - 0.287505768346137*I, -0.355956726092662 + 0.287505768346137*I, -0.341717167273560 - 0.359672126523492*I, -0.341717167273560 + 0.359672126523492*I, -0.339956740202635 - 0.539304158949288*I, -0.339956740202635 + 0.539304158949288*I, -0.328813373728889 - 0.446925702921865*I, -0.328813373728889 + 0.446925702921865*I, -0.263399911410813 - 1.06417117529922*I, -0.263399911410813 + 1.06417117529922*I, -0.257750118661146 - 0.408307190150380*I, -0.257750118661146 + 0.408307190150380*I, -0.237756726597721 - 0.903296578329334*I, -0.237756726597721 + 0.903296578329334*I, 0.0170174799616349 - 0.964176009256223*I, 0.0170174799616349 + 0.964176009256223*I, 0.0338803412235996 - 1.04087424984963*I, 0.0338803412235996 + 1.04087424984963*I, 0.0419843753192712 - 0.754362001144413*I, 0.0419843753192712 + 0.754362001144413*I, 0.194530371976675 - 1.50163637093072*I, 0.194530371976675 + 1.50163637093072*I, 0.380280659721697 - 0.925015152063166*I, 0.380280659721697 + 0.925015152063166*I, 0.398256646700129 - 1.09831824787004*I, 0.398256646700129 + 1.09831824787004*I, 0.655903699889491 - 0.754735985138713*I, 0.655903699889491 + 0.754735985138713*I]
