# Supplementary material for: Evolutionary regime transitions in structured populations
Source: PLoS One. 2018 Nov 26;13(11):e0200670. doi: 10.1371/journal.pone.0200670 (PMC6261048; doi:10.1371/journal.pone.0200670)
Supplement: S2 File — This repository contains the output of S1 File, and information about the first and second derivative of all studied graphs, including all graphs of 7 or less vertices. Available from https://bitbucket.org/geodynapp/fixationfunctions. (ZIP) [file pone.0200670.s003.zip › fixationfunctions/functions/1151863377953.txt]

0 0 0 0 0 0 15040887205693837/27201196063641600 635945148038514506565205364332038769/16710478541574146393155760148480000 45961824438521502748266990415798973771629578908251087/35391436255348360517591616250493351154745344000000 1657855121691858533087719708168468470975852675285137124174059399/56587980408352436265181399909707277706164330710958080000000 601390068650285449028506813445407430310504229850293897807284569001034759/1223522677197233035951246156287726875651602692900051222528000000000 376204777537741407989472439659686045923548164349679546095667539389804539069009/57509821559321073500268399766936337857801506053929885897850880000000000 719356290620727469251844859379473968726555693273270188720281993355651807344601754973/9999807772734748260226669351474890426714525872657328559918311014400000000000 50826220789949186538296949369436632651477311252961306908859369333621497386107284382702653/75598546761874696847313620297150171625961815597289403912982431268864000000000000 45151585769039784698637820622334115379797594797572671736048824192541481879321441359163713/8282971210431488524140448832557323152061903274137795559161553339023360000000000 66783337320742338032214750657991744538989776512203222442882339413807194969494723327656895991889/1714575040559318124497072908339365892476813977746523680746441541177835520000000000000 100984055388715988035188373682597557804826081936933418235339381914895391854838755804990171010394811/406656856678539451645423409789666075203912585780822557692332487884060753920000000000000 78911026846516752045046868804166314741365204235318869182232683997901349284527335959949353234610738599/55305332508281365423777583731394586227732111666191867846157218352232262533120000000000000 9888047108299936222704692245663857504716793246569595064199073453828160465522104616619927783109231321583/1327327980198752770170662009553470069465570679988604828307773240453574300794880000000000000 1133712455571403648146522766132474714937086716808211011414753897953698214853422243198685454397425597067769/31855871524770066484095888229283281667173696319726515879386557770885783219077120000000000000 6188166597531417390122626572636710177189621509781138564513571806685997597601779497712190790124635555315809/39545219823852496325084550905317177242008726465867399022686761370754765375406080000000000000 26277702790464020928604408521691399597711841129766160293155263371729158853874450494228852098248294452585202807/41285209496102006163388271145151133040657110430365564579684978871067975051923947520000000000000 264825811153153366614413140772236844162451449754461924223262228631556687529611254158080082570755372938445700849/110093891989605349769035389720403021441752294480974838879159943656181266805130526720000000000000 100818634315406868265403549566290040008138712601505110865331389789850336794708194009001178456683857986152202870603/11890140334877377775055822089803526315709247803945282598949273914867576814954096885760000000000000 1330417624803422470693038352428508835621923405842383888103528531265985973642037218408878411254531859714957444061361/47560561339509511100223288359214105262836991215781130395797095659470307259816387543040000000000000 581677112330732144509320734297872548671144908982262672818664026190047903801204200389627030704234643989671324414571/6714432189107225096502111297771403095929928171639688997053707622513455142562313535488000000000000 2911702979373300727730653519166286652614129652281138742389573118793673590380944719699763048576744634828985869178093/11529833052002305721266251723445843700081694840189364944435659553810983578137306071040000000000000 679615201096102520736210394768505091581542448163335850498526876012458176811089376902086275697024947704441679798329401/978388690412767085490307646246690165406932390724640396713540253566246320773365686599680000000000000 3607655314999488189186208151858233896833032990970735972691445760774128723398786978995982883987176292876429923019343/1996711613087279766306750298462632990626392634131919176966408680747441470966052421632000000000000 70110581780174920492714757529910452895771400648859230792739539648607634618142326585408044018368741556979445191118767/15744185822734182984901502353395014155973624678327546613781107528652239644628873117696000000000000 190273433605339418088902612614965787669419185215036969419944770042975739526919241506182492266354537973176745267661188119/18263255554371652262485742729938216420929404626859954071986084733236597987769492816527360000000000000 2539612519144051552993298124369823674989490796154735496307358348542602185712737948249918512585230479477817376429789530259/109579533326229913574914456379629298525576427761159724431916508399419587926616956899164160000000000000 3932586717367369974691752485123029123410540593901676396103438925572816915643692362651973562424766302201733440000480399/80101998045489702905639222499729019390041248363420851192921424268581570121796021125120000000000000 347754663823480778712386522224387116234344385910730133615791344615534012366629281184712747942340625998308258263689656073/3506545066439357234397262604148137552818445688357111181821328268781426813651742620773253120000000000 4192051493155846600497838767136000288661572871076398613429360835309738866565602161880845355549141390646099468461566004811/21915906665245982714982891275925859705115285552231944886383301679883917585323391379832832000000000000 505164055211131004961169920965859780909359779995390397514245251568351717720487226220837620323288348445527694679631618251/1432412200342874687253783743524565993798384676616466986038124292802870430413293554237440000000000000 272735879995528300890499438018443419787537895371644889506037687140405864460657708389041747802721769569462777006688103640143/438318133304919654299657825518517194102305711044638897727666033597678351706467827596656640000000000000 1843789646005218389814876220432994118002630626422494373469137184047969240699310600683015265337628920894347624772166998374301/1753272533219678617198631302074068776409222844178555590910664134390713406825871310386626560000000000000 1493844299596429870723060400191631585024515950360434018094084998568623499627068907733363618290432083440500244084121507383859/876636266609839308599315651037034388204611422089277795455332067195356703412935655193313280000000000000 1548508993846259223689739770054615277115344434745198680288674316669978226402409936351697186991678073260391117983713702371681/584424177739892872399543767358022925469740948059518530303554711463571135608623770128875520000000000000 6936486426911633139342097678639828872604621603062544109813859064018855667019964360642841544996004056650745902912147262165023/1753272533219678617198631302074068776409222844178555590910664134390713406825871310386626560000000000000 1658809783443699647980358220692119849883731848991034142167398535733736050205837700195246094460702892616195821288734844672171/292212088869946436199771883679011462734870474029759265151777355731785567804311885064437760000000000000 326949037234323327522294608469971631585989388990901803555900551722402190369216073160934935980351118504904460035534389841381/41744584124278062314253126239858780390695782004251323593111050818826509686330269294919680000000000000 6075802315179496330392312906942024721948222003181970891898210442973269008403418285927187753251151890503446894660622103906587/584424177739892872399543767358022925469740948059518530303554711463571135608623770128875520000000000000 2328879722386766396549684936169270674125305510528923149830487984995955964152161351264226270712555209739184767906718743964103/175327253321967861719863130207406877640922284417855559091066413439071340682587131038662656000000000000 1591871704457741968102482069776364567388608713343001519251284020549579380449674391586566410345905438064310858079600766967503/97404029623315478733257294559670487578290158009919755050592451910595189268103961688145920000000000000 11320382545724664063422844892589176664858342794423575207112710909630568430605771576626166633435152162092828878729916737798991/584424177739892872399543767358022925469740948059518530303554711463571135608623770128875520000000000000 70521079101780879918492196396012531789290381696895357588340731103072407293847823599255303859266364832454942680510660111991/3187768242217597485815693276498306866198586989415555619837571153437660739683402382521139200000000000 89884797473684694133818762746902856734096445327595836890007104721088168628305153461852711599994501992818528035186871655637/3691100069936165509891855372787513213493100724586432822969819230296238751212360653445529600000000000 3236104722238637363750838802243884189704904873414569404713389325684085704817878285527108592314584123292162911813477734082393/125233752372834186942759378719576341172087346012753970779333152456479529058990807884759040000000000000 46348913354632841977227243648621422703339139397696162685872590341367117072675728065871639383388492481235205993828303316127467/1753272533219678617198631302074068776409222844178555590910664134390713406825871310386626560000000000000 22857797846584589309040925799339722387927192672037483290163258907600802727406195279741547972377599290136702764809503768224291/876636266609839308599315651037034388204611422089277795455332067195356703412935655193313280000000000000 43472508342347377141462425503355082525618082639872061607831294693593968672057578440632731828148503938038025924069645585829029/1753272533219678617198631302074068776409222844178555590910664134390713406825871310386626560000000000000 2097483018911904461728672285585239102714778919825367872775904679309615592804123577772675521654404689783945464313792401292761/92277501748404137747296384319687830337327518114660820574245480757405968780309016336138240000000000000 218717767858165871132749273103297298282961676681248873198852022443010354101273930252368588472837627534732756148373172756123/10889891510681233647196467714745768797572812696761214850376795865780828613825287642152960000000000000 225445819001778427039082025814855899202002023703167153999379178602751356405567221789065678378165200443038750480306029203203/13182500249772019678185197759955404333903931159237260082035068679629424111472716619448320000000000000 12298472815764934070844703525512762775489094758891522683333795093391533975304248484131337997637567664702298598392031859289723/876636266609839308599315651037034388204611422089277795455332067195356703412935655193313280000000000000 4858044509849786188302041845817727172821774910231485426578274578741864303412752662912677437479068459859119835892225619570773/438318133304919654299657825518517194102305711044638897727666033597678351706467827596656640000000000000 2111242452735710851614834541008215117514128694042600960026667810020021154363670564802390649613800512845560608465183623407457/250467504745668373885518757439152682344174692025507941558666304912959058117981615769518080000000000000 10814797970726246373807065431412040899862349129151440868467330421597800258961825647291222799484033543427049509736799405808537/1753272533219678617198631302074068776409222844178555590910664134390713406825871310386626560000000000000 7610847100704588077686773070274258534296749421815798342775070493227001041611816375897454851494168861641420185691258817113581/1753272533219678617198631302074068776409222844178555590910664134390713406825871310386626560000000000000 285984956144231756593897464568669333087544113790702582564753799600792830824733223025677795506386108683235335703393888906913/97404029623315478733257294559670487578290158009919755050592451910595189268103961688145920000000000000 1672024578108177928516400963563235138168677392589099171957581048928542057301973564416249437924364025024366367649019384443679/876636266609839308599315651037034388204611422089277795455332067195356703412935655193313280000000000000 521218066468191376357517715966646256991805687040570757513330724348443880644303710807629736824598016898622326846299734912251/438318133304919654299657825518517194102305711044638897727666033597678351706467827596656640000000000000 38952008400326237980657445822021562077498973942275143219746434314614564020496674885931113288343103771927123501535641515281/54789766663114956787457228189814649262788213880579862215958254199709793963308478449582080000000000000 7437258059353022607688014577244054691511545890776179479943524281511916974902125291278707133765724207976912465897040005031/18263255554371652262485742729938216420929404626859954071986084733236597987769492816527360000000000000 53185002498299666123023446999276240711201357184871175367035975945725068199682285393241547577030957412174143548251717229/238216376796151986032422731260063692446905277741651574851992409563955625927428167172096000000000000 1068720482168879426692612276623322943513646358782046933957642970615524396954449559618280082580443659569418755435096814021/9131627777185826131242871364969108210464702313429977035993042366618298993884746408263680000000000000 802536716218438850719157154369027485656555087453206785622986703153991793105652324506995830003812727526783957227795224783/13697441665778739196864307047453662315697053470144965553989563549927448490827119612395520000000000000 47901213926687361998703234196440080125031553622909541866321796558266942090967727993911547435550783927464519522613277183/1712180208222342399608038380931707789462131683768120694248695443740931061353389951549440000000000000 304702373724798705538040133397557798463505507124559999816406053865254789938445152474167611824448158762266006773684631/23946576338774019574937599733310598454015827745008681038443292919453581277669789532160000000000000 261773469683381119844292784030509076019936937850443406337376001200226595846385228468403443836304458109997167433607911/47560561339509511100223288359214105262836991215781130395797095659470307259816387543040000000000000 28047385930279152660294167522569084854470623135996315300994426271900965559190527372805271700233747917182607077304129/12407102958132915939188683919794983981609649882377686190207937998122688850386883706880000000000000 20926523811068956345103553220075393764965704106013116258186985737511162271941944251586448261572692177040922942830347/23780280669754755550111644179607052631418495607890565197898547829735153629908193771520000000000000 43782171785515853347440558191910686890289260643881437556546615036804914140030330734921618370630625913901455114901/135115231078152020171088887384130980860332361408469120442605385396222463806296555520000000000000 55794025558781144653739241736005914080632574724316490019013122647173017641736477957298601204251442297283708233967/495422513953224073960659253741813596487885325164386774956219746452815700623087370240000000000000 507177007704235349762768721509962048099989564958788549158818368787443826120216583886670953620712244712420937461/13761736498700668721129423715050377680219036810121854859894992957022658350641315840000000000000 34359533320760337546430594536707446567057461688326950376233740865947863906317762487570863386258001696561987/3033892526168577760390084593265074444492732982831096750417767406751026973245440000000000000 4491128203184714725244327373807057940480636736390239339726392212166284542267951947943794250525259619876719/1378379056360243261331072086843988149060400321526628090934995288163327158517760000000000000 47278442970129711044167361644816143167280957022012839739616939733111983195903876053395824521614567928561/54054080641578167111022434778195613688643149863789336899411579927973614059520000000000000 453334467205633718332761808788462372070894938922567737877610531003193631490160893284786918709850437/2077273606831481573909915254334231754346909242269826767058188790273146880000000000000 34836461083780116396426330290973196122410145054241039207950111864011874092675949611589964919061889951/691316656353517067797219796642432327846651395827398348076965229402903281664000000000000 48985509547108852446102952059316701722558789320513731166597716985462315907413123569743527665063221/4572200108158181665325527755571642379938170607324063148657177443140894720000000000000 99309473965075291433580510010751046084650978659398714061357277372506434487549815427839811992719/47627084459981059013807580787204608124355943826292324465178931699384320000000000000 536359607053570084007689186281324343343636771278924512475161545532248871637764899808415483/1453818206959128785525261928791349454345419530717103921403508293632000000000000 2942794783682866713054994025854672833927404650801594052752599247576594002119862978841427/49999038863673741301133346757374452133572629363286642799591555072000000000000 35638153278391653595728984075419583210232216498099644033487035284069040360982374989/4251618950992665076626985268484222120201754197558387993162547200000000000 4143818154555089867181628810743477328494619451049991425552436121012685437778853/3936684213882097293173134507855761222409031664405914808483840000000000 119496914773119421311476992322943489426272042212308041435859881345414668937/1041450850233359072268025002078243709632018958837543600128000000000 15369246382659588443993499014860794097519864251463493691099661637129/1445014499713285426057310747694310841425267730654822400000000 51605679014911799633568143157937856839110591305515970563/63305851514376143489670648978086580071915520000000 453369313375535249819288291987473705414153290323/9141402745260341093436634547553950208000000 103121935988696306484414537599559187/45921124643642660864878538112000 9723901167819245753/144547956446493600 1
1 9868449124265739353/144547956446493600 106253520175871411077687613440424947/45921124643642660864878538112000 474474026500198370976760732214159174507287158323/9141402745260341093436634547553950208000000 25760304732884725608305669544700855897148414714744118341/29714991527156148984947447479510027380695040000000 16616477501144444564566717845563502874779991034284992804398332033289/1445014499713285426057310747694310841425267730654822400000000 5713387525283588909995613999956591439836169852713477049836698275977407679/45280471749276481402957608786010596070957346036414939136000000000 4637341359410747872700356953581519567904943431526784208859142301170954680900813/3936684213882097293173134507855761222409031664405914808483840000000000 284264384851921600671316577571679084263574701706944363937130223153197181919253522753/29761332656948655536388896879389554841412279382908715952137830400000000000 44367984957185367084752372061666184853746250278242390272891977156634924612574135038671/649338167060697938975757750095772105630813368354371984410279936000000000000 1650386289099509256859741071977682534809414479278213361649432570105108753710455356869971233/3779927338093734842365681014857508581298090779864470195649121563443200000000000 225356835214011414409774476461821189308159686003115476901686061952443381758768464827456334997/89524594849588456792871392457151519030744255312579557265373931765760000000000000 3759938290251411688131542544670594186237116288347277917601567127680543381202913509525968682411/284783563261176061371879648431743530360521370745815207016952814895104000000000000 31323851244768681826841846710551599780590533146507094242526415378075638595447634682798238993893595817/493797611681083619855156997601737377033322425590998820054975163859216629760000000000000 20545586408132492107491647314376524051722918756066770841820686199744541848697627745849724825067100139/73155201730530906645208444089146278079010729717185010378514839090254315520000000000000 1965346639065267625602672639683573375416742886865573398621959815171297920518003256091956173045346242703419/1706564545969824990219422583711604375027162302842491922109994166297452672450560000000000000 562293542147140407356272386836935847129282896050804853981836877304034560378240973445881683780573035000093/127992340947736874266456693778370328127037172713186894158249562472308950433792000000000000 58276445737550915026510146581162807440000707912576645287110184686204716543547293559366877563426021049707703/3723413554843254524115103819007136818241081388019982375512714544648987648983040000000000000 7902490278190555057941096328391214714412669330679036944827901179729643665941584195580576951000176900516497733/151227873612095260671751908956597556925483920990350053405439483044205036820234240000000000000 11607386759131040917270890572870440488765777307007114885773542667554236909021904964352416642469377581258330620261/70774644850460581994379893391687656641126475023483824993745678064687957231869624320000000000000 2559525629235184058809657485568338895204975745679543662726829260240950870204989538153766357765828564997376865453/5275128808729981266661855408076098631636755902371465216925143706684816688089661440000000000000 921669384101853591514901688450954089104933830277945118113459579515374905723877507418723160702048964815354426846111/679436590564421587146046976560201503754814160225444719939958509421004389425948393472000000000000 7321708027556336669726004807197683051700745643631301310629062189234988798449243727580325798589036620653280515112263/2038309771693264761438140929680604511264442480676334159819875528263013168277845180416000000000000 61337170568510799818653872894964587558486126987462184494556178455182310735864221931397046406796251432942294257270757/6794365905644215871460469765602015037548141602254447199399585094210043894259483934720000000000000 10554348286472348419716683238298467688461445865410586128637730442911820148594476430059637179773956658270605486552833273/489194345206383542745153823123345082703466195362320198356770126783123160386682843299840000000000000 16018388139692019247353281198358798226965016385469374803029271742553996263967901092441884862740655097984964867406423097/326129563470922361830102548748896721802310796908213465571180084522082106924455228866560000000000000 732505307673620088409760065894818785573006738454367959625548756587560867534666227898430025566537999219220479201250209/6865885546756260249054790499976773090574964145436072959393264937306991724725373239296000000000000 433311917894625626666055199456320750718132606107051626914991375738281604560096494978835584468499035155113849439514207053/1956777380825534170980615292493380330813864781449280793427080507132492641546731373199360000000000000 430310535912847092949588767967868776558690051972804879684214515442368936546598207470367471891180928429045527196506202077/978388690412767085490307646246690165406932390724640396713540253566246320773365686599680000000000000 1910225440669843322928288823844192024262909117904803714074479783184176873107366327716303421997034968603001329367656229/2282288824406513102178877728524135099360098884909497936640420477775177304617852600320000000000000 1771803468661411387311275325649816366437460890301789846093023831405835221231380335584748430329407086438513612957948929849/1159571781229946175395920173329410566408216166784758988697529189411847491286951924858880000000000000 3225997709212549919704080692775225290570554683033597556658447721751314123524414774856936759751129446835539246348059139473/1204170695892636412911147872303618665116224480891865103647434158235380087105680845045760000000000000 59188946705771393122258066223312234761979168673260837477064853763379578668002580756148756267733128339928560247777293363/13106619819239580004475078882216257579496320880455674597523092878752436322238703075328000000000000 917470917324077280971428908007131973740467594409037953439621177548705781086065371072639893632975920164677583209435715463651/125233752372834186942759378719576341172087346012753970779333152456479529058990807884759040000000000000 168672303931302435616762621997116514840686252177702986706606084416431036218519620509278885735888226363627087899760200829159/14733382632098139640324632790538393079069099530912231856392135583115238712822447986442240000000000000 2160015024857958382583921347234443663170451738512519393110203569341398922780309692184772461251645499320400088774562298957771/125233752372834186942759378719576341172087346012753970779333152456479529058990807884759040000000000000 1569970179421837663244772734275554787456146215627186699849734669157877576785613860796534370703018768637665007050865640415509/62616876186417093471379689359788170586043673006376985389666576228239764529495403942379520000000000000 400667144514240506463522471186288589829524749891912123407109201445224432076224420879573770464172258679410559699940673266873/11384886579348562449341761701779667379280667819341270070848468405134502641726437080432640000000000000 11954866273941192682710380886868812310412882170299068386723584779947215734394067704095866329071669963618052848834995897356757/250467504745668373885518757439152682344174692025507941558666304912959058117981615769518080000000000000 42597532427990943985674822773026924684032706775421131888883173102011292168174607841861028277676448802016059262870815895741/680618219417577102949779232171610549848300793547575928148549741611301788364080477634560000000000000 9942093472795856382856726491720349101024264497820950191808297432618157146700655632649613663014636449961064359366112404195087/125233752372834186942759378719576341172087346012753970779333152456479529058990807884759040000000000000 762839094603662812117766484759227889008917344744536583157355938418368887169267962505889579957603986436734481139713805520129/7827109523302136683922461169973521323255459125797123173708322028529970566186925492797440000000000000 37057799186012941251850822520462858270092042105869755819863622854618898179656283487636306738712941863305961975143497330183/319881870684123082867840047815009811422956183940623169295870121217061376906745358581760000000000000 16703569060505415157693433354849056534855989006618101199121445945513860141866340569105662004070096279895427569247422125986647/125233752372834186942759378719576341172087346012753970779333152456479529058990807884759040000000000000 10659409241732686069331349558445545798814847531120976616366162497072361686920564209844027313211679586828713154086531914439/71644023096587063468397813912801110510347451952376413489321025432768609301482155540480000000000000 51646676117457188849045615486713761366200387700382028505745396341231955379160097629491972945401254542629369816409004674299/321112185571369710109639432614298310697659861571164027639315775529434689894848225345536000000000000 42209272535993044187950126285198663965322082927354007169690259367716595454903945674530767467285367235204181346619110949753527/250467504745668373885518757439152682344174692025507941558666304912959058117981615769518080000000000000 595425693398563465394921716672839999759060715791478641010025945469566711605327620281996350149850911295109853046235648749943/3478715343689838526187760519988231699224648500354276966092587568235542473860855774576640000000000000 42209272535993044187950126285198663965322082927354007169690259367716595454903945674530767467285367235204181346619110949753527/250467504745668373885518757439152682344174692025507941558666304912959058117981615769518080000000000000 51646676117457188849045615486713761366200387700382028505745396341231955379160097629491972945401254542629369816409004674299/321112185571369710109639432614298310697659861571164027639315775529434689894848225345536000000000000 10659409241732686069331349558445545798814847531120976616366162497072361686920564209844027313211679586828713154086531914439/71644023096587063468397813912801110510347451952376413489321025432768609301482155540480000000000000 16703569060505415157693433354849056534855989006618101199121445945513860141866340569105662004070096279895427569247422125986647/125233752372834186942759378719576341172087346012753970779333152456479529058990807884759040000000000000 37057799186012941251850822520462858270092042105869755819863622854618898179656283487636306738712941863305961975143497330183/319881870684123082867840047815009811422956183940623169295870121217061376906745358581760000000000000 762839094603662812117766484759227889008917344744536583157355938418368887169267962505889579957603986436734481139713805520129/7827109523302136683922461169973521323255459125797123173708322028529970566186925492797440000000000000 9942093472795856382856726491720349101024264497820950191808297432618157146700655632649613663014636449961064359366112404195087/125233752372834186942759378719576341172087346012753970779333152456479529058990807884759040000000000000 42597532427990943985674822773026924684032706775421131888883173102011292168174607841861028277676448802016059262870815895741/680618219417577102949779232171610549848300793547575928148549741611301788364080477634560000000000000 11954866273941192682710380886868812310412882170299068386723584779947215734394067704095866329071669963618052848834995897356757/250467504745668373885518757439152682344174692025507941558666304912959058117981615769518080000000000000 400667144514240506463522471186288589829524749891912123407109201445224432076224420879573770464172258679410559699940673266873/11384886579348562449341761701779667379280667819341270070848468405134502641726437080432640000000000000 1569970179421837663244772734275554787456146215627186699849734669157877576785613860796534370703018768637665007050865640415509/62616876186417093471379689359788170586043673006376985389666576228239764529495403942379520000000000000 2160015024857958382583921347234443663170451738512519393110203569341398922780309692184772461251645499320400088774562298957771/125233752372834186942759378719576341172087346012753970779333152456479529058990807884759040000000000000 168672303931302435616762621997116514840686252177702986706606084416431036218519620509278885735888226363627087899760200829159/14733382632098139640324632790538393079069099530912231856392135583115238712822447986442240000000000000 917470917324077280971428908007131973740467594409037953439621177548705781086065371072639893632975920164677583209435715463651/125233752372834186942759378719576341172087346012753970779333152456479529058990807884759040000000000000 59188946705771393122258066223312234761979168673260837477064853763379578668002580756148756267733128339928560247777293363/13106619819239580004475078882216257579496320880455674597523092878752436322238703075328000000000000 3225997709212549919704080692775225290570554683033597556658447721751314123524414774856936759751129446835539246348059139473/1204170695892636412911147872303618665116224480891865103647434158235380087105680845045760000000000000 1771803468661411387311275325649816366437460890301789846093023831405835221231380335584748430329407086438513612957948929849/1159571781229946175395920173329410566408216166784758988697529189411847491286951924858880000000000000 1910225440669843322928288823844192024262909117904803714074479783184176873107366327716303421997034968603001329367656229/2282288824406513102178877728524135099360098884909497936640420477775177304617852600320000000000000 430310535912847092949588767967868776558690051972804879684214515442368936546598207470367471891180928429045527196506202077/978388690412767085490307646246690165406932390724640396713540253566246320773365686599680000000000000 433311917894625626666055199456320750718132606107051626914991375738281604560096494978835584468499035155113849439514207053/1956777380825534170980615292493380330813864781449280793427080507132492641546731373199360000000000000 732505307673620088409760065894818785573006738454367959625548756587560867534666227898430025566537999219220479201250209/6865885546756260249054790499976773090574964145436072959393264937306991724725373239296000000000000 16018388139692019247353281198358798226965016385469374803029271742553996263967901092441884862740655097984964867406423097/326129563470922361830102548748896721802310796908213465571180084522082106924455228866560000000000000 10554348286472348419716683238298467688461445865410586128637730442911820148594476430059637179773956658270605486552833273/489194345206383542745153823123345082703466195362320198356770126783123160386682843299840000000000000 61337170568510799818653872894964587558486126987462184494556178455182310735864221931397046406796251432942294257270757/6794365905644215871460469765602015037548141602254447199399585094210043894259483934720000000000000 7321708027556336669726004807197683051700745643631301310629062189234988798449243727580325798589036620653280515112263/2038309771693264761438140929680604511264442480676334159819875528263013168277845180416000000000000 921669384101853591514901688450954089104933830277945118113459579515374905723877507418723160702048964815354426846111/679436590564421587146046976560201503754814160225444719939958509421004389425948393472000000000000 2559525629235184058809657485568338895204975745679543662726829260240950870204989538153766357765828564997376865453/5275128808729981266661855408076098631636755902371465216925143706684816688089661440000000000000 11607386759131040917270890572870440488765777307007114885773542667554236909021904964352416642469377581258330620261/70774644850460581994379893391687656641126475023483824993745678064687957231869624320000000000000 7902490278190555057941096328391214714412669330679036944827901179729643665941584195580576951000176900516497733/151227873612095260671751908956597556925483920990350053405439483044205036820234240000000000000 58276445737550915026510146581162807440000707912576645287110184686204716543547293559366877563426021049707703/3723413554843254524115103819007136818241081388019982375512714544648987648983040000000000000 562293542147140407356272386836935847129282896050804853981836877304034560378240973445881683780573035000093/127992340947736874266456693778370328127037172713186894158249562472308950433792000000000000 1965346639065267625602672639683573375416742886865573398621959815171297920518003256091956173045346242703419/1706564545969824990219422583711604375027162302842491922109994166297452672450560000000000000 20545586408132492107491647314376524051722918756066770841820686199744541848697627745849724825067100139/73155201730530906645208444089146278079010729717185010378514839090254315520000000000000 31323851244768681826841846710551599780590533146507094242526415378075638595447634682798238993893595817/493797611681083619855156997601737377033322425590998820054975163859216629760000000000000 3759938290251411688131542544670594186237116288347277917601567127680543381202913509525968682411/284783563261176061371879648431743530360521370745815207016952814895104000000000000 225356835214011414409774476461821189308159686003115476901686061952443381758768464827456334997/89524594849588456792871392457151519030744255312579557265373931765760000000000000 1650386289099509256859741071977682534809414479278213361649432570105108753710455356869971233/3779927338093734842365681014857508581298090779864470195649121563443200000000000 44367984957185367084752372061666184853746250278242390272891977156634924612574135038671/649338167060697938975757750095772105630813368354371984410279936000000000000 284264384851921600671316577571679084263574701706944363937130223153197181919253522753/29761332656948655536388896879389554841412279382908715952137830400000000000 4637341359410747872700356953581519567904943431526784208859142301170954680900813/3936684213882097293173134507855761222409031664405914808483840000000000 5713387525283588909995613999956591439836169852713477049836698275977407679/45280471749276481402957608786010596070957346036414939136000000000 16616477501144444564566717845563502874779991034284992804398332033289/1445014499713285426057310747694310841425267730654822400000000 25760304732884725608305669544700855897148414714744118341/29714991527156148984947447479510027380695040000000 474474026500198370976760732214159174507287158323/9141402745260341093436634547553950208000000 106253520175871411077687613440424947/45921124643642660864878538112000 9868449124265739353/144547956446493600 1
