# Supplementary material for: Evolutionary regime transitions in structured populations
Source: PLoS One. 2018 Nov 26;13(11):e0200670. doi: 10.1371/journal.pone.0200670 (PMC6261048; doi:10.1371/journal.pone.0200670)
Supplement: S2 File — This repository contains the output of S1 File, and information about the first and second derivative of all studied graphs, including all graphs of 7 or less vertices. Available from https://bitbucket.org/geodynapp/fixationfunctions. (ZIP) [file pone.0200670.s003.zip › fixationfunctions/functions/1151727067154.txt]

0 0 0 0 0 0 49760129928239624287745957617835953589/78335162505341695771279646184000000000 467731496076355967949408006533206063629303185633208326451429244379017544172592487/7742875822332961405338004995777713575970149717189002929532311203440000000000000 5006618891948193595634001699530132545491334506330852388811482551958507378605406116449196098611159472308932059/1753303917282527746255247560313982747853001624900850245080031636328563207369652266308759680000000000000000 71069176783551321309763582923255913946206214770204918604530743708842710155736968579460402850437551311652832052588821755160651063/794428698501590320964499328738169682463542557127348030682116425230562201702514189239921787060878885158656000000000000000000 144715991780689102365333207159597676019305689767617338827353027415993364357774128561206115511025825655734381752993689711405582806573638247/69257817278149543227492472779796390015362162004827924906048500681745274407104165509422837442895184680800534886400000000000000000000 124062392300281912003090113777860059297347742610131156709361917732737600743177935085588854611909656540549767802356353039004188841577709578765863461/3196511447092258388213042090184166625491022152738427080528781290765135045930604234088799754771895774720731727039928320000000000000000000000 7054975645098730981755745493690614196882237641747283525215657946325091440153607143297251092087362708355188314825104865754403522145614321879870464336817/11814306308452987002835403565320679847814817876521226489634375650667939129759513249192203893636926783367824463139575070720000000000000000000000 161838662108069003809407458557792597986597414855711377699135222304696679626084909903103271117490422634518153120062915214091938164830384751165200915107943047/20675036039792727254961956239311189733675931283912146356860157388668893477079148186086356813864621870893692810494256373760000000000000000000000000 502133234709388608674737206233068913168259437015444128156943025498322130740812506246544473669562759834091125685788651051186737585647425764482816451430720679163053/5626917808589988649710446010090933397917241458229529752483060434900126048721860970325262870461395488382427435304116814682521600000000000000000000000000 12744372099320773155827382696529194732174589541010202887931855524331820184294134244888328771809230183427917110987654953038406787420147477247769208820021861853445338649/14179832877646771397270323945429152162751448474738414976257312295948317642779089645219662433562716630723717136966374372999954432000000000000000000000000000 22255609048600315751151947865305429104274820170653134218469300462502651373152228092847537874172319127567038231681353661187566895534433496925754608035847400303841898720141/2748706065513066455470862795575497188471819242795446595397571306599212343061792761996426871736772762263366706550404878458452705280000000000000000000000000000 94193217137868537731643467905678256765910050403831326805318633247739425563834864674155350605561275988398078024981556781261252563073845209475268677173793344482787507376513269/1429327154066794556844848653699258538005346006253632229606737079431590418392132236238141973303121836376950687406210536798395406745600000000000000000000000000000 188564692015648917170137107622941019383516931547678412085054991793563123141635918196010223832768963025734010713263002828789685630595593518832468134646197842303277757224928290611/385918331598034530348109136498799805261443421688480701993819011446529412965875703784298332791842895821776685599676844935566759821312000000000000000000000000000000 98958080221796892963898878898722195404914079187279124400046864541345393407196341757565737623985267767971114593901209256355371070267942899499339058302634862478608938466388819959/29778287295100724665163281350244974792438030609335130793650164852802612510495178086453198972256658985283379448265708750788561469440000000000000000000000000000000 596033009035434530068785199855584064441141833971363056961849083564425714279984904900124151889153306800399815515988091650275795311152434926943279999577627279902760306503860632384060593/28580009014345871504637110908711117006790324257615485130513682219125835383072852120254322245613051027715576259267496630656829755909734400000000000000000000000000000000 364241927106263273573579753583530343888209098766921876238166460078716114564207559785623345032991562598669611988120143617530254608719615441647906166853565975672483023595829545232363330791/3000900946506316507986896645414667285712984047049625938703936633008212715222649472626703835789370357910135507223087146218967124370522112000000000000000000000000000000000 210639511363084198483096789934235795019754619417037254772523633742971337827393303519856753231962611860706992138366761663437047950323658176352677303310609426366323728176919086782434936513097/320096100960673760851935642177564510476051631685293433461753240854209356290415943746848409150866171510414454103795962263356493266189025280000000000000000000000000000000000 6189664111486619067989159281042870280676629251029165118018949911445235251487883380367986978788734750233215035859716806646929313539955853669596387437379113344794859935915243043092688458517327/1855297615586016073631970448399479452490889600465743693052022362017242065082196167691929956437936307144441558669586614907468762401524940800000000000000000000000000000000000 56434713865519595647898706886130023840333249449422352325339451996030783291454917778095779115849121319990721730236419073863624987017772645815195078395931047988227882722883246822836922801927570809/3555810401528855949120930790818202333516824982835488197997990286974759935020391969393561756510193356664261135873024860799800130911265515110400000000000000000000000000000000000 62428848254363483605710633095221020409269615174658987187781636593817318673804835082041016213208300398075332864780174329370052861115864735341956787789967476283292564826465711020218145660884038316703/878494334495364410959288783613908811810039113406414731270091717958470101593273310085468198667224241058229221803923789138774149989842068439040000000000000000000000000000000000000 3242026261924325550072488916562323708051058002200486853528375160680841727316499216181336343951516220619130058966243989920115822429047548882638329921108097762693073492076409759955175522328476969853773/10795954472111707219017765774532373349954697538247506336090283762863126549700467184182862200488779829872214533012075480982525698670348310937600000000000000000000000000000000000000 623667794612601375251509698800864284325961760461709782675967521529841078158993838601869506505222271890358277982540202511645296976107265402301915807230926816166214471228864687348191248814795488295669327/519457519527693738654188150310833036548544867057706101968402059314573625289935522485320326168445638190952931153624501403796888689645744816128000000000000000000000000000000000000000 2097490306170840106885770339875839613470244759358198100600006407308396032977954090594301250843566500906824404896347540922057029733158908024760983093758606163479781189368315145588056595190663858175182153033/460833028038139731006072630490039022423780517775479270460539541191928887578642799233405603643721059023688243209144021959654096966100010758307840000000000000000000000000000000000000000 295173716168294960520242963400710401450760358171589951021055622311468197039435183760350103696221655478701963526080850055707953732133411997571412725241949885553227176187880389198050410494381854843591420520967/18004639234978482513725628354029431573766308601460585450551312307033500724002788435165614281894218119995261595147952485865555416349953908696678400000000000000000000000000000000000000000 1892084784966679210489260073409020428017235556670223288203913569011429842595587989488875408400424721793925419823876681637969789649503820985486308248467075220196813504729107640618051696036417785673705334826007/33660847265394554264791392140141980768345707385339355407552453443584370918787821857048757135715277354773749938754867690966038387089044264085094400000000000000000000000000000000000000000 2977721937652642357722534915184299862573491524097045565275500073288049666514126523157963550760453110895702441974630074605267520578791053081077105155854890809067773141717822072597969431299945362993500354666652551/16204175311480634262353065518626488416389677741314526905496181076330150651602509591649052853704796307995735435633157237278999874714958517827010560000000000000000000000000000000000000000000 340212255150143388032856725197334236448327582194502308766228243562236908031665657976345553123587006157092124244812548377199567332608220965044430861589686476110166610517918256094547558821352148733295807751746613431/593003862462695551728665376426331065450856291809808218669221945772082108952262053141199381029196801058567339346575115917444250734249545758775705600000000000000000000000000000000000000000000 419195224647148088694048359555729204971079325263995365583709412916923089958581314094144251834707948637701671585189058618727658061753656526095362669107817120072849129657163038503516353993662453417307825239789096723829/244722569582166066713390687052037112864109474571267196582517934694234860572494486320709598219853899363681936140098803934711139571304934493621583872000000000000000000000000000000000000000000000 163801197385444845383213552072309289968994162768727103184292032164080536390889307983739758685593713587617402771357968683692620065948559525565376144723978860282857654754792133947162452546197404338187506472261606197241061/33445417842896029117496727230445072091428294858073183532944117741545430944907579797163645090046699579703197939146836537743855741411674380794949795840000000000000000000000000000000000000000000000 175707051576482596149609613995926714563818236947623777338235904952231620598374825184938571741567480320882898673282682380385062885858446303154628598564421508103150539938515313412069969488750608499746039873523932823722527/13087337416785402698150893264087202122732811031419941382456393898865603413224705138020556774366099835536033976187892558247595724900220409876284702720000000000000000000000000000000000000000000000 1595062302434304618821240637341144940990642247327163217140573667374867889358518302754817059948324214003741495235697338519451373477058389959249676940509376315793091079632924192336737211837879389729513640993639233093685435181/45151314087909639308620581761100847323428198058398797769474558951086331775625232726170920871563044432599317217848229325954205250905760414073182224384000000000000000000000000000000000000000000000000 34567658999212372755235428419865149325728783965140577327977513819086569209620620534620468836734871196720415042375442100039512362026742705268274213192465162920715112856390158445780206791832910753432725465702645264076815511773/387011263610654051216747843666578691343670269071989695166924791009311415219644851938607893184826095136565576152984822793893187864906517834912990494720000000000000000000000000000000000000000000000000 60045015065459370510062014716610508764502165707367935750690532184318247732485919490458720103484904940057914050547214605412171809501820316431487650586315628394721007792045988780828063483856844422250716843268626299676678302557/276436616864752893726248459761841922388335906479992639404946279292365296585460608527577066560590067954689697252132016281352277046361798453509278924800000000000000000000000000000000000000000000000000 68881285640520263089465768219894187645807630384487038418510727998129450021155440297057909325288361568994454801009087846028305940342566467005519133916535921313951984203373187620617071460669157730302392962058226961940526627254283/135453942263728917925861745283302541970284594175196393308423676853258995326875698178512762614689133297797951653544687977862615752717281242219546673152000000000000000000000000000000000000000000000000000 1553793796617632047378680351885596342907218228440359476544459734000872414181201030968444360665491449331672027552344346344237123991250555787963654315754747864628361919353261023883221126181910194027976568236166339128788624262662879/1354539422637289179258617452833025419702845941751963933084236768532589953268756981785127626146891332977979516535446879778626157527172812422195466731520000000000000000000000000000000000000000000000000000 4224796601637648625110182743779390883058306133023936155741457160389405050394506488877588943838649604897665078523825387853409607149484978977468324224325361715901013443634035149943981135167069057367030638839644524371104890289471481/1693174278296611474073271816041281774628557427189954916355295960665737441585946227231409532683614166222474395669308599723282696908966015527744333414400000000000000000000000000000000000000000000000000000 19174785627796394197059035627398709302430722046894311744121450927648145018275363324154991948620945283106994804169912696790038563135689136393029083210673798350759057245259414310941510529713875735829350280189056751428421378809984893/3660917358479159943942209331981149782980664707437740359687126401439432306131775626446290881478084683724268963609315891293584209532899493032960720896000000000000000000000000000000000000000000000000000000 9587696985520043979115234344292721896419245621314430960568294233055795433316978377175057328782122162256926340944602374014215974110696458066258953392614781061320629655079643111953436387432504823736346803654313938229738380217628163071/903026281758192786172411635222016946468563961167975955389491179021726635512504654523418417431260888651986344356964586519084105018115208281463644487680000000000000000000000000000000000000000000000000000000 4580616663518649709741107088871771813135486864220736566471539877666125993500414805804858287762021883188498731564806408755609944201101563856783199071220097916956088902393160671175472507338695966619525102169978211827920364855171459551/220250312623949460042051618346833401577698527114140476924266141224811374515245037688638638397868509427313742526088923541240025614174441044259425484800000000000000000000000000000000000000000000000000000000 1778511097895443965022046324454627163839317664698040364639367931879416579712543674317064945503481369594019885002602356163844136053917220993750428832243310757018096798616404067877232880211573012832836176877237896510014178311512580056011/45151314087909639308620581761100847323428198058398797769474558951086331775625232726170920871563044432599317217848229325954205250905760414073182224384000000000000000000000000000000000000000000000000000000000 195532888808760288409422263973715549355387411758894741296527422683448112184603241567661132820903383477129550919671920912831669013161935968482418774687603751282102975072153101637109590506915585512078482068547714695072006344666585642927081/2709078845274578358517234905666050839405691883503927866168473537065179906537513963570255252293782665955959033070893759557252315054345624844390933463040000000000000000000000000000000000000000000000000000000000 3468141737526105624039326645530618084919538515021227227682496779011629651801431725296328449678738258603472704416979803023995951075882722623285687650664167273835968545122028441228471538432352433789820617730074772615239258939382379131062769/27090788452745783585172349056660508394056918835039278661684735370651799065375139635702552522937826659559590330708937595572523150543456248443909334630400000000000000000000000000000000000000000000000000000000000 1009725772641084338594098814228266820648494802173093266040773183651194827810311512698194206438809663058545606746112410754359535963832654367399646252561227797808090074844765327511157658822722458270438108397531633100447229128254339741980781/4591659059787420946639381196044153965094393022888013332488938198415559163622905023000432631006411298230439039103209761961444601787026482787103277056000000000000000000000000000000000000000000000000000000000000 303400077733771514158592757247404840601356735016964456077713194278984658848800645847742337896275201129281505995291947160765328360664381821047740251892774153654275049381847525781392098278130324214418956853094870485506291132047789509613441/828971494882061921210904193900260354775303513924090534323278316115416128071454701214888388094792737440623939128180464980799362011733667333044961280000000000000000000000000000000000000000000000000000000000000 4838481777908079123537520649043876352973090048863519301671049443811159645276114061705088858149419167400190425888945244197197935091650755083318162175161003774091715172583513797306067033071592699369754892790863856922917516164922690398540333/8194430868949117841854915020163493162146678413502504132391027032865032990131621184423034640937031657459041237359025286017097141725183378234697318400000000000000000000000000000000000000000000000000000000000000 13902749471432198468673131636396521290047650097987958501187161908555758860615647539666865844656328518468227738445517912855602787035171789378350439940035680221587973392400025104969438614884957335676636156010514937940229105771652378158147648817/15050438029303213102873527253700282441142732686132932589824852983695443925208410908723640290521014810866439072616076441984735083635253471357727408128000000000000000000000000000000000000000000000000000000000000000 67819698436039935020930800784355437456709268370926824129084276501477751383618555585106270907421774203266316209039724114365774981012626435422949165672028849038888440346482651766653893527899674571768743419803899507935686132100639193011264950827/48376407951331756402093480458322336417958783633998711895865598876163926902455606492325986648103261892070697019123102849236648483113314729364123811840000000000000000000000000000000000000000000000000000000000000000 49687475066390045948755126913585362466904565612234633953990002232003850933516966997768121804301700632802772615125243953664530849805625711603346877755801846795466200841710533549108041632647796667124478744757174078251233125852011357509275269/24065470078266717939555009679794217698715940520345593421483234939888531938342257731731164385684639285678388727053578175921126496424890423522099200000000000000000000000000000000000000000000000000000000000000000 454349454469594412197769812050456132421745690343234522881275519646392075494954464657838851538726179470599544645801333439695644673932889898909611545732894997941095577280042262526143308824567858569349132561172075011627692210544923868749592789769/153924934390601043097570165094661979511687038835450446941390541878703403780540566111946321153055833292952217788118963611207517900815092320704030310400000000000000000000000000000000000000000000000000000000000000000 49557371580394921441029448309554214845654034464399621426247671656578408307945671807046497091285407444362755542847596080195036892157218747828738264255601482757405867353521498492386090194694859116037313863307793598068802619088831755131793936436693/12094101987832939100523370114580584104489695908499677973966399719040981725613901623081496662025815473017674254780775712309162120778328682341030952960000000000000000000000000000000000000000000000000000000000000000000 1169340538473359713038902149858593435060436543321363494622988067803870265329763743640295180799744657835469682370439690315715727295789979132217557039035833904872310718441351361578523894264769616478276440130376024888768138442168245519340652387223103/211646784787076434259158977005160221828569678398744364544411995083217180198243278403926191585451770777809299458663574965410337113620751940968041676800000000000000000000000000000000000000000000000000000000000000000000 1531728912097491704463526663376119226774329279663402284357175168373221314267841337275595440372619375060512463760359613264622497481804046279637957998622479472701054406382189448640660377019059038063478023687538738169195655992970271535616022900684977/211646784787076434259158977005160221828569678398744364544411995083217180198243278403926191585451770777809299458663574965410337113620751940968041676800000000000000000000000000000000000000000000000000000000000000000000 6963146566427820847465089845599598603283479246383845014996707577913624048613651662965108226968657231641592296266314375295425225609074657247593037989472744513590721546341615312739955144013380197925665052877172305259251132120512595130807345283076037/755881374239558693782710632161286506530605994281229873372899982440061357850868851442593541376613467063604640923798482019322632548645542646314434560000000000000000000000000000000000000000000000000000000000000000000000 221280759892439112771186507098392312974752555717717077455989932426257572477348766771995160851204309759105082535051709701115163087326025633306146934561241030109757652790681010567726130773580468735049814896278109983577663471760032705196600066569383/19417136218997838005427429083042222186107309944838932527010274778276805522774612697607907484903832181450394445748951831689021753543188251464957952000000000000000000000000000000000000000000000000000000000000000000000 9442037881738564853358667923372890601779929034409202243505639266889616538914053778880298666923080302384812144713728427582171377138466511626118680255750200973362634961432755973332340040881376357627479134149190952265248742265315936565579745428553/688972319549586038240445639877211066136389223673612478659639557941668989421089346089501652339422155452646226004139349219414363374113752770150400000000000000000000000000000000000000000000000000000000000000000000000 10597269693622653632445629364359825243230298285238625419266096190134935764729234568531428076892467847070265901804919165628298847164802956306988768854803501631814387763868478116206660271424078092109215875421914043151453935741022943492872514379653763/661396202459613857059871803141125693214280244996076139201287484635053688119510245012269348704536783680654060808323671766907303480064849815525130240000000000000000000000000000000000000000000000000000000000000000000000 602350352742822732095036165638088495822419505600152037452375084680613721514825553279748310445043672765555699152828557653325727372864676519079814122919608788172893887939602938000425121153887416249462386703536183562346950407402679798587070863681963681/33069810122980692852993590157056284660714012249803806960064374231752684405975512250613467435226839184032703040416183588345365174003242490776256512000000000000000000000000000000000000000000000000000000000000000000000000 13317582414935200244435563623723848554016776648187285865242467177653804526692869772747752116383044427439359698469605896171655938598356532491785611544086077773005152051299803821032845798851569413017952577754198829543130422508187853733808840487363174477/661396202459613857059871803141125693214280244996076139201287484635053688119510245012269348704536783680654060808323671766907303480064849815525130240000000000000000000000000000000000000000000000000000000000000000000000000 89484363376045232097405080686092922648163324622634878524918933894749197816400708815248214773360998548300182643229906173495903698159083186194737522080418482363637405418641222935604531789619252037777584792297980008451206662670667825969527212840547813/4133726265372586606624198769632035582589251531225475870008046778969085550746939031326683429403354898004087880052022948543170646750405311347032064000000000000000000000000000000000000000000000000000000000000000000000000 136093221945996350232809096020123601230706877932626403070669921837724389325507956122117729405210728236763346884015452712372025877139814486080280657719534762296759980995667652765560863407902724701744285738006004238538726986833818208839927779351206391/6012692749632853245998834574010233574675274954509783083648068042136851710177365863747903170041243488005946007348397016062793668000589543777501184000000000000000000000000000000000000000000000000000000000000000000000000 608957074366130700935980471275912476759792813872358704714282679336829026030929353766442489430444173855654032780252678674407545240670573624601090092849048924931505471880253961316889820076244946066270224135857221943931609578480943729176825573412291679/26455848098384554282394872125645027728571209799843045568051499385402147524780409800490773948181471347226162432332946870676292139202593992621005209600000000000000000000000000000000000000000000000000000000000000000000000 240926845074195110412780325239179723206747748055519721809509756773804511353997404537086471543768811496058276418347823191276902822096985794536025150567876383286452226173331483626537537804797513149454420236115436403226689397172805386489357905183632519/10582339239353821712957948850258011091428483919937218227220599754160859009912163920196309579272588538890464972933178748270516855681037597048402083840000000000000000000000000000000000000000000000000000000000000000000000 1302089034395307976563177609603290464824544022711728866392430552465803146527318287958332717091376855425752961414027413636756797585982532479144677577337505276433384433612837478489046049589492452105613225026634576753440260873293725486004973349965479/59451344041313605128977240731786579165328561347961900152924717720004825898382943371889379658834767072418342544568419934104027279106952792406753280000000000000000000000000000000000000000000000000000000000000000000000 3097857572087883455185761782931456022194657017971254064169299826676239085853167255779221541250636685330051930221748010261834945761138240854369249668753738572459837946384133500758529257057135501338387981050898955397631146688224831375696512190448131/151176274847911738756542126432257301306121198856245974674579996488012271570173770288518708275322693412720928184759696403864526509729108529262886912000000000000000000000000000000000000000000000000000000000000000000000 372290917023940439121067838272378178479256510904344841874216953066575264320215031644918123667152572451781730603847378638219967826619732221421883483250485818748844604515296739622869726913311249003992561190076972781306716217065139078571388585869283/19966677810101550401807450660864171870619780981013619296642641045586526433796535698483602979759601016774462213081469336359465765435919994430947328000000000000000000000000000000000000000000000000000000000000000000000 11102825811454629334152000060411411484262754591375047787132437038787848336012198384534816916350160722036578727018998727054513767312496253881482888959941739303738781925776036950615879183250134590427348364137817569378309747567720477948649613559683/672962749720433813224670833084770180694975130043702272001310000264601526862458754861450529683471449214020030075241891781908862046488877395764838400000000000000000000000000000000000000000000000000000000000000000000 555838563602306486592720002123032125559932814886562192638839124229504076354980368767895879995907889200229766517340786662757013027521622614464040909794112268564636987616018793352895158667257358423571293230748364583920320430856416833539561130047/39157592005009516051648284367282187202325564921136792700168731745276074042228173617747676519047506156856484636200476404331237208810499896571330560000000000000000000000000000000000000000000000000000000000000000000 100523207281215093509790882814908898659401632275344898795972085378913169261917748946809882730315196821312943095503619333241774294572801841330056138608139444861662470631294644144121550865251602910539346667507315136470127612536149846252639917414857/8465871391483057370366359080206408873142787135949774581776479803328687207929731136157047663418070831112371978346542998616413484544830077638721667072000000000000000000000000000000000000000000000000000000000000000000 3269622335074931092013950905931479870677945134996375647527806562491974592315671760944013885579682971627554278898368716668178787526217805718053409549448334165284104400969880877941975959249810701881897503604122546472245554873713140687295262011017/338634855659322294814654363208256354925711485437990983271059192133147488317189245446281906536722833244494879133861719944656539381793203105548866682880000000000000000000000000000000000000000000000000000000000000000 5168155756220852556775170485852704086134228810876222253093460445664636143527847165041119572188531676272835619861379657938872755721852685714358154050420798118340268227732859103348107598352626718442517622104920979798083354896736404124370483238013/677269711318644589629308726416512709851422970875981966542118384266294976634378490892563813073445666488989758267723439889313078763586406211097733365760000000000000000000000000000000000000000000000000000000000000000 20890266537915763181015821333572495604463381605843844783755338678645905102525249939868275626102862938474439548926811659495980939005363778725380659984199165281261240974070891288692179983545323628392727922198312012476301231565796309212342843311/3564577427992866261206888033771119525533805109873589297590096759296289350707255215224020068807608770994682938251175999417437256650454769532093333504000000000000000000000000000000000000000000000000000000000000000 365624574510039896090706110613403350365522820981187868603149951975388211464998834051932274286482207509173179298935390500013020568059362624860217437547061110336030950299871718447240118649361061001363300863974264510370646574836700399344041577/83613544607240072793741818076112680228570737145182958832360294353863577362268949492909112725116748949257994847867091344359639353529185951987374489600000000000000000000000000000000000000000000000000000000000000 286179827571842314146644921666266876152539657608066526952286523559767789579436220134685749673635622509555040853163283186383653344663918663492170935947361388355849584962136904906591357054067160721698619581905895697431019660613928635806592603/90302628175819278617241163522201694646856396116797595538949117902172663551250465452341841743126088865198634435696458651908410501811520828146364448768000000000000000000000000000000000000000000000000000000000000 151050662306172731136076289217659790489367027157505182885266600729646699468405496881090624415283860084959389023578082554515024784045381436250647305189851454259123258702356540266742827211657696607166842709484023328417792836660250586019450127/67726971131864458962930872641651270985142297087598196654211838426629497663437849089256381307344566648898975826772343988931307876358640621109773336576000000000000000000000000000000000000000000000000000000000000 20639146249332688263130539947571418394727926976977494329116592034855317406420979064590971111719537999146062795204878577049270399390775684953193578571715966247329880109007574797523109258442182885063159504492104567891951115258668077214027531/13545394226372891792586174528330254197028459417519639330842367685325899532687569817851276261468913329779795165354468797786261575271728124221954667315200000000000000000000000000000000000000000000000000000000000 273678327129575292093999969917435352442869116436214470149012709087890768745290718134322253081051366386508450783918560927771185346312704094403618680961973587450364820591025092466684318613738579527480251450446433207574693596033314516906393/270907884527457835851723490566605083940569188350392786616847353706517990653751396357025525229378266595595903307089375955725231505434562484439093346304000000000000000000000000000000000000000000000000000000000 16002838426273751369819158405419233560745988592830986859078228443942175720251672290793782305112943674733389578785190379557868898168261443125585828839101406634883075619274116645620522245504969846830109906517829962889752342264592240796187/24627989502496166895611226415145916721869926213672071510622486700592544604886490577911411384488933326872354846099034177793202864130414771312644849664000000000000000000000000000000000000000000000000000000000 332731942938935758363629301674254032058466962542966338268866412591147577114638028836973717706176296622752491143921651228623422387159609372340299214747389532148800374025316713766107609929045402940032547259507105096408990314805143768729/820932983416538896520374213838197224062330873789069050354082890019751486829549685930380379482964444229078494869967805926440095471013825710421494988800000000000000000000000000000000000000000000000000000000 17023863027292809143612020535281823585506365409183556073106513944234579716039737847675541363558759882328754846375690057592480918041611211256771779604251889570247749207194562738767385977837171173723791730256075605005854616660346079147/69463560135245598936339356555539765112966458551382765799191629155517433500961896501801416725481606819383564950535737424544931155239631406266434191360000000000000000000000000000000000000000000000000000000 3241635835556233840522780575872925178558672782335880204207429018145068215310603704231870464662617055860830417939366189919382822339328888412487992149774329361695860392862493148686079804262170069065952771528416499561342903440647224691/22575657043954819654310290880550423661714099029199398884737279475543165887812616363085460435781522216299658608924114662977102625452880207036591112192000000000000000000000000000000000000000000000000000000 1103686569879380702797560101327324943747285505008682679111176687685717236877422984961252614155206309100855790228429882154508008921258521851966847510537857796075313369431406538305550242174166688913298762046497870448629367484751109697/13545394226372891792586174528330254197028459417519639330842367685325899532687569817851276261468913329779795165354468797786261575271728124221954667315200000000000000000000000000000000000000000000000000000 8661041106446079400812572762346689884619004305249232503808026260383805344869802151682565581703680471172360447399978376689248723743473031282909472840219688320453472297310225145861602394369207345236608012699118258792119626424855373/193505631805327025608373921833289345671835134535994847583462395504655707609822425969303946592413047568282788076492411396946593932453258917456495247360000000000000000000000000000000000000000000000000000 492991981988175436737614947841952119342677371138158196411649676841575636354421376828459659122247005679259056309144327551833004749002807435742090537632487057499186287622732703662031919288007342621326024574629347780242531033471/20724287372051548030272604847506508869382587848102263358081957902885403201786367530372209702369818436015598478204511624519984050293341683326124032000000000000000000000000000000000000000000000000000 4475570800331196884205735524140644134444864523954973017470683525349178002275094250224964990127168765557215229320271274294126815831532360160211538198696179651249273356279619317132248123947915329807866362113752976361659137241981/366091735847915994394220933198114978298066470743774035968712640143943230613177562644629088147808468372426896360931589129358420953289949303296072089600000000000000000000000000000000000000000000000000 253055347162417969917525185799002696123548584903322652420596652665757208643350384493881371633956842911205981354311181687659812989488005316345648185352868092218580252435626040385533265515116968991687969345977190934443998977371/41678136081147359361803613933323859067779875130829659479514977493310460100577137901080850035288964091630138970321442454726958693143778843759860514816000000000000000000000000000000000000000000000000 60687943208186984819471558300319862496639017270766714833348390718525285845219195372580352501272019341072536250337880191576263115554076770155575284953851488374480836703931114115053750053606090794356206613530078407114540222259/20839068040573679680901806966661929533889937565414829739757488746655230050288568950540425017644482045815069485160721227363479346571889421879930257408000000000000000000000000000000000000000000000000 187281294561414517027129346225380156170622745408800993372220975928300893135094835044114534226766989395981717557423957151662500235292091103106966523548932258932195163291944050599970080137293529092921374264775521263990274707/138927120270491197872678713111079530225932917102765531598383258311034867001923793003602833450963213638767129901071474849089862310479262812532868382720000000000000000000000000000000000000000000000 22642444873509625873769318807138029705298661831234909779455812712310317221848751464517251493577703420822022376987569010563883840771579234500967555860398571903466168621779284469274983818616021019620792914368021312521935101/37626095073258032757183818134250706102856831715332331474562132459238609813021027271809100726302537027166097681540191104961837709088133678394318520320000000000000000000000000000000000000000000000 2157200685420717966604683337181719977391398189171442638903768770285068138339549773328524140714881138285181706718447718759602116099091873904425051162999570420025750370534142509735491433479457116947791638317288688209601/8333575874475754763495862266722194042714691409818899551398035982112648906538433504276655753333895244112092509754195150600628506996264380596748288000000000000000000000000000000000000000000000 53782427920642331248303369457722946157739962351963120539676036588129275128655299060154969310457067799078481061217818394470166503314948811806831435852745693399815174751084268504189817334030487577535697266857655013793961/501681267643440436762450908456676081371424422871097752994161766123181464173613696957454676350700493695547969087202548066157836121175115711924246937600000000000000000000000000000000000000000000 152016784206757276683907527536317748258532747191536101647166411540940557402070970266864204816519509886270046267604374524595877251417214397546297759299229237401603955985991360872185971326165935022462582550065764729/3559537871742872405012423076888577276652649516610598502867615766448002441986758173389063972972190249010557464787871066171121300703669048615895040000000000000000000000000000000000000000000 759441345957860832628956318099533127489404530048269912083276527628313214914305418861453889054336954649734529068802555998149050301059702435552288548950226739160881993879035351973074328853696237789158554792977570383/46451969226244484885412121153395933460317076191768310462422385752146431867927194162727284847287082749587774915481717413533132974182881084437430272000000000000000000000000000000000000000000 13954243017468831610612357241003985733416556952326818709498181734896715596090435372544094813785860617445458212683743833813168848309574656602007489152823457291097366467083451248062198118524800935570108443679297323/2322598461312224244270606057669796673015853809588415523121119287607321593396359708136364242364354137479388745774085870676656648709144054221871513600000000000000000000000000000000000000000 465631688447260863884161285817035440159440059157294317021948000531126747808039975211219205911819537830152263165733332438658234584217468640174633406953490256738163747781954236027318515217749852537817571003257/219943036109112144343807391824791351611349792574660560901621144659784241798897699634125401739048687261305752440727828662562182642911368771010560000000000000000000000000000000000000000 9806955877595004138425697148181754501362569938440297458197935965908642782891937778139399353720989303786006311269270530717785218648815744980947487506162852253377418196552264147756796844266245009215524954223/13726941260710545178904291120979885774325377125227042098824582078057456225746806785675911597898074098577947670059609164755653952181702448119808000000000000000000000000000000000000000 2295833628919936567446884389283328974860917164289604006920453118905448254171884573842005148724254065672422422577581837703018899609001452384607359328016719437042996376168154056900434269051050108680520399/9956269124280796657538606214290966533847109951939366954394372803529327818057097514301972918228541398659931180444469610239440366551543442309120000000000000000000000000000000000000 6369439868863141570824270986988755709908159360788311920961295189135044697365471863432720069147289550300407942533000901020687147108241137464447105724019860033932690533799024423546592512247336008006528117/89606422118527169917847455928618698804623989567454302589549355231763950362513877628717756264056872587939380624000226492154963298963890980782080000000000000000000000000000000000000 3957566642295611088000433233835575727144829706483868799982162593571174127192979053447577045330273992008941880359162893605436780702978177003569717502496994458638273128144367445447895451954211062939/189402710037047495070487118851445146490433290144693093615619013383563623678955564634787056148925961927582711105475008438289924538076286156800000000000000000000000000000000000 291083180416808933005623824333072535376158072035422244985744619365072807230091062893409110244812980436942879003918577882661056197053720679972056652099817140116664746183267063828162443272493604203423/49781345621403983287693031071454832669235549759696834771971864017646639090285487571509864591142706993299655902222348051197201832757717211545600000000000000000000000000000000000 183818263696801826567470037332772836900528912328641730182791875612684960154308007815694967684458140136923503650956948839517922916213120460557050247455136774803039233823680158611741954514303/118223011355096379043633112642383472663711289445466027291659219192663244728520679138191945927478642997291858796956274463753210394123960320000000000000000000000000000000 135930363343248314203897727018123351120542288147077002924474313542140424483723439388995164917487383822306740963227069296952095646289845814470059522017691461782131067488203972972970530784651/346691860840924295963586715691490419008309444135904235209039262019301112965601182617054888314632166906932367679987603915584428348276736000000000000000000000000000000000 2695045724900027143397352234239463524603273461401864648127180363689381976727087603655140517671727285910931091002373499734221456566637883051856050752144290055122795045411805822746432092689899/28808649086460638476674207795980805942844646851676409011557791676878842066137434937216356823577955435937300869341636603702084393957012275200000000000000000000000000000000 842987067629861287892030478986880962231939904152175654160987768075652307780863919494779558851347513570574683611461550182232296146688856184779799627436889940200301993845117759151769029561/40012012620084220106491955272195563809506453960661679182719155106776169536301992968356051143858271438801806762974495282919561658273628160000000000000000000000000000000 11913749655211265019445751497041465058033601800339187608768833403398087527703151192359765131439344035974894664955635745854764199746085438779929035818925573041445132844043809706275837819/2667467508005614673766130351479704253967096930710778612181277007118411302420132864557070076257218095920120450864966352194637443884908544000000000000000000000000000000 217046500897247923130067998138194797579569493255481426149387997175929857121171330034074244570867402590499537504782836330884499207351473449275420271162777922368706095692662694607693/244273581319195482945616332553086470143507044936884488294988736915605430624554291626105318338573085706970737258696552398776322700083200000000000000000000000000000 2041597956946356136196603494804207583315164816546128258303616223219496394373446988000403276035449716279412019128182027375997137821343710071120585539377131621138884470785293050959/12349386611137104971139492367961593768366189494031382463802208366288941214908022521097546649338972666296853939189659037938136314281984000000000000000000000000000 35702434675516713931373110437704806817970811728960083046239228529349930425136155869454384999156028600887742722127525674548752028660674226783191559337609394670135888374929851/1245902604029167168194056937849232623927178116831253275201998422749086078985877978318961526365917339214775417593791266942911250432000000000000000000000000000 5168791868003291894532089387655826140802802957565965231442740410150030546060009670938972544944079564864069013382626111256161452710544388631220147454037619715017840253649/1121920843066557736926882773704284566723191527671610855264314819020086670637466433467929335402764392760557839408328521819776614400000000000000000000000000 3461575783603612094406035917648121796207826379565237745716618490929518292836950444561429258914889761352895733529675870817913280061351295403837664967507974283085517309/5064226027730989784739401409081840058125517312406576777234754391410113443849674873292736583415255939544184691773705133214269440000000000000000000000000 5235119838381150647334237858513511273431254708650028140819254205195749532940778115942263330320331835892906775255369124938490146377146169546092685593517446343880823/56269178085899886497104460100909333979172414582295297524830604349001260487218609703252628704613954883824274353041168146825216000000000000000000000000 51775317634286267539037840716243743395916493894045488427292703875153944501914860277126642600835066881523658267337239127993158133804927427018440477023154713/4487647669922183714482262893774251673953910186901276492009573922374704553208041811678153418431123123313161700676719411200000000000000000000000 45819212562097739028076815702265671908411671333967480553369551672387991315797360195925832320160579494034881511718144470747913458385621370129480072275271013/35442918925358961008506210695962039543444453629563679468903126952003817389278539747576611680910780350103473389418725212160000000000000000000000 5467657204693217286939943072673947581166953012221601719372727822502645709485722184371944655806668099545925285154640622091887582404042133678396932497303/42193951101617810724412155590430999456481492416147237462979913038099782606283975889972156762989024226313658796927053824000000000000000000000 1537321850123615830227841987190314781198326171050575082071294857611956351818668114824536911152775369300889762878205358727558687662811035349959941/133949051116247018172737001874384125258671404495705515755491787422538992400901510761816370676155632464487805704530329600000000000000000 106808197435882704495103267736702173738055679599602900263277864883130636122864373654631548517715806142467146753480589341455780411039913878531/120805421280886560401097584663044846012510285439849851871836027617729971501534551552864692168250029278939218708992000000000000000000 6651791182268570833617737987385122831646319548497766370582989160051783574918918474896058502741344459384608585821563676448896257/114616263839116363216076294504230790770174342697919407475229133310471044343468016668078045846784014980352000000000000000 871232712625829521696014186561736411811025727780625169243052267020893620436815007518706943840940849427633277823026031/276060246937391895412925455270691994815711407315886883257892944267076653344987140810924294526099200000000000000 1241049716749016343808777575434184661310417212036368374891778893972028081542000846992146034674620021/9092201476488276064010385620862218327021717751320100362046963119514652121596063017600000000000 4170847446111486799296119317417157298024436785085672245514489111689847890847/947489424985891943015640579264061595183078784454369807846339895400000000 60098744717356296071308695651409430580443597/638677298020656481997863157006064257880000 1
1 60737422015376952553306558808415494838323597/638677298020656481997863157006064257880000 4260877730862562514102032429469364420097709510348164464123140788465696125847/947489424985891943015640579264061595183078784454369807846339895400000000 116533617021060618892415174714535717635151869164272779308107996681571863476992523743369593172358911/826563770589843278546398692805656211547428886483645487458814829046786556508733001600000000000 80995055212731734724302900505094574466961419044403146600024658044783913767630738017258450175103827845865619043793330759/24569361977427878691750365519091587538598315251113932609952472039769822147703855532172262212822828800000000000000 11467372510292778532554978381494382828320581198675198667425385894257814383554701846568187614273063804559541399936278877935938893/187005483105926697878861322612166027046073927559763243775373849085505388139342553511074706381594971810048000000000000000 3937439450573235638702642251358715880608654992643025430990454697935797003346004341855859297799060918594337370138567728469134594042331945039/4165704182099536565555089126311891241810699497925856961097794055783792120742570743202230764422414802722042024448000000000000000000 13306488412017101789630193467079396204092847972666033937197373782956544290641780992986494078905905234119167525117564011168348392235517482080577/1071592408929976145381896014995073002069371235965644126043934299380311939207212086094530965409245059715902445636242636800000000000000 5988622879264085444092244287036152983087904225760619035934920891828605675121957256548437018230161777429177788368494141572757850385639060914298691036823/42193951101617810724412155590430999456481492416147237462979913038099782606283975889972156762989024226313658796927053824000000000000000000000 1752316574745546843304091161702605362638743077206172538003445084695620631245386043010313303584524995549479914913077662292285596013849022002580572150105657/1222169618115826241672627955033173777360153573433230326513900929379441978940639301640572816583130356900119772048921559040000000000000000000000 868201705690376598582167524738390917648619422628131569732805092262207570070971280118368149091848491306267330213878962608845175803275181564545033000845569833979/66987116768928436306076738215368254737110017359875354196226909939287214865736440122919796076921374861695564706001390650982400000000000000000000000 5958605621434399259565295333475901635948364548831349960073591170122551588849518096488645123247872766133067185737040217480859091894863004694437677811213074980984377/56269178085899886497104460100909333979172414582295297524830604349001260487218609703252628704613954883824274353041168146825216000000000000000000000000 1996596642689458041598483134082614454554217713009786264166140876999015963123955814366697348887554751905223085672826009309988708125127737854896890571579086634161398517/2532113013865494892369700704540920029062758656203288388617377195705056721924837436646368291707627969772092345886852566607134720000000000000000000000000 23917687110071597048163027576279945738096966984659893698096685537107584112689693875237187831042736653485883616814812857681122657643289565340054493970883424821091395431349/4438904205176380611319405756829995459643931696439851644741419501340342914261280236764416066158763467009163625485125890678246604800000000000000000000000000 14784192772507459006641827249758770420299864280521129965527751342644773536785803347460700386337627064269512132061978690491334523788587983332224005347932107584245008129628353/434960080696573153393191475343814939714221946112686054656318975989325909231756217282951065417687118424093193124459673074744164352000000000000000000000000000 9384417868387730297710519276957869132386176037259548356810958757041347576738202384469655505421546523947405398224917493232644705566253086146303546418712649062193742938685009311/47171071853082906688844508662954903622483535118530872665401865417452029086738053938493302709468955944602192281091134598694179962880000000000000000000000000000 492309839547030619941162324532721048653300071939421214884071387668431434163768710690208063183397049240053968808613688011700590004644237957370173515534924367957714754315817169278287/453650936735648754041858903312874873123655940597071192547836225700410085445600827305624162628778587741517083480436454454870313585868800000000000000000000000000000 2110538679272858846354524358402313952889914282787610769355717624586149776385009235610035669316975014226529074091742248239922049590727289319732714354193903371953014622596157596745805213/381066786857944953395161478782814893423870990101539801740182429588344471774304694936724296608174013702874350123566621742091063412129792000000000000000000000000000000 1784538946575367120437278985291432770583594800975224491945972535682646609976837965692545020152639926716935334614131733895870215180197229994903125077457660666504312152006878177184804793/67247080033754991775616731549908510604212527664977612071796899339119612666053769694716052342618943594624885315923521483898422955081728000000000000000000000000000000 186306863828018492895823787078937459227297601084927952533506792236506977856238201664255858416507895280638960646527998205479882570234467631877579612845344963868269570876144542318614402607/1555962683578754441084213221495047579953802152399481988201879107581898032197539019023297695035266294136500181979024391234247064215879680000000000000000000000000000000 503910989510106842466464114490789703348411161110370360755636157452744022880586955129938994068789014433037719767393156616193244153242527264213614864540600968117579632367544931713182680045359427/987725111535793319200258553005056203754673606343191166110552857492988870838997769275989376808387043517850315520284683555500036364240420864000000000000000000000000000000000 162167263989149337212712606123544287180040446630815158411592809096337410831834464651050703012823976857101422855534807345762786680064295811665699297927712080684439233395131253315416564145560361/78807854643813296744701480292956612001702681357169507934352621608483154588217907123084258787903221557275291131937607730492024177997905920000000000000000000000000000000000 2434861490399564777924068413811374063424057898145253467419891294655464678465123711866332044938035113245684738233121949238486059086875478292084450930464152950372648036404381660930037614706252574223/309200904480770082532254851375495855088419563724825060695477416258674776958294953860309717957408117970805316162871727026069576600979610009600000000000000000000000000000000000 191014178107815566844328352285770719582002513825821966320157846352654307785083889460173019853630139509776779475284477247388932111119167407143118325764281426046561446378167626290296999937682246063841/6667144502866604904601745232784129375344046842816540371246231788077674878163234942612928293456612543745489629761921613999625245458622840832000000000000000000000000000000000000 1270936269512550642942374710828160482701321055258178742359007502557839576344810057668993366098623246652888560049732543721370452456179736879632344476121933337687283820801199895888641232856262347435729927/12800917445503881416835350846945528400660569938207757512792765033109135766073411089816822323436696083991340089142889498879280471280555854397440000000000000000000000000000000000000 787938140798811849106544092313810732085026331039529306816394041511397801658589776963900056358955092464451076175451040800823870990769947611665294067053041266178203272462050679562279419545468956748865241/2400172021031977765656628283802286575123856863413954533648643443707962956138764579340654185644380515748376266714291781039865088365104222699520000000000000000000000000000000000000 95606409369528026975753486456964820861291487657788275706949191791412534692876690112886234351627589837523648901248100648598062912617043049633008758016800774552572912459314019403661224692242760854909004758891/92166605607627946201214526098007804484756103555095854092107908238385777515728559846681120728744211804737648641828804391930819393220002151661568000000000000000000000000000000000000000 8673665404005479423867439970846651218699735245929046239062430107850715162860735705782087040686417092913083748200299157394504940228356334306352663098281396198236807338270991633368188999525544233443515919750471/2764998168228838386036435782940234134542683106652875622763237247151573325471856795400433621862326354142129459254864131757924581796600064549847040000000000000000000000000000000000000000 3016453551725636421672641834370924324930516809280445425640291191114732171133200596079788177044148498803577375267195920647626383458891073493868214716238418493723891370228936431179261970585651880882351874213271997/331799780187460606324372293952828096145121972798345074731588469658188799056622815448052034623479162497055535110583695810950949815592007745981644800000000000000000000000000000000000000000 319960341660818473052354962894407339541552994703467138133342133288739539946286010363984296787311457558805729604110416688521341353878214169920768335869632983290313882947506374074865084581289551348808514416646249/12656062817067791722480824944163818034778969083217231076856521410992579747868638860065557582586617768482728611973948981981600120111583257952256000000000000000000000000000000000000000000 520468133242559015103392471528832798781730275318541668832801439992994233728319738486279691104155673181413422252441707356661309586924774305144285489742261252117925650278961918757462297604764109640494549385550994119/7706317475321665695275743601485039652402832916606724316346570908190191461960271842664434352545322483802580170310330999480151092491169212164734976000000000000000000000000000000000000000000 1381757249690806580912636940388413865786570405583236141410322820754315049036899800760970922186912101962001792172103241622234839248797120808883556730791484387335998518483279495328120256863094541363870400061761895734117/7963194724499054551784935054867874307482927347160281793558123271796531177358947570753248830963499899929332842654008699462822795574208185903559475200000000000000000000000000000000000000000000 9320711739042172927651292416834381426802374727784290310175869979906792105447653462230520617461670549094076619422203971633376230539068400362693375227306684964137453695469390392611787872353044222774826054917679604773621/21717803794088330595777095604185111747680710946800768527885790741263266847342584283872496811718636090716362298147296453080425806111476870646071296000000000000000000000000000000000000000000000 21992821613005312704873098743788006217931083076034562968822798864657780611518732614022624944834102856674079207341811544795350588662155002204210314017338925268818267855770237463476427499762914232437644072678928883527678773/21500625756147447289819324648143260630203903837332760842606932833850634178869158441033771843601449729809198675165823488549621548050362101939610583040000000000000000000000000000000000000000000000 25490644900123181720619315275560035149041089611460099977064585746130106866993530970645290068907353389118693318956279797043186845023956531393329701448984625030028174980564231782134736259933103508026685777071743103835087663/10840651641755015440245037637719291074052388489411476055095932521269227317076886608924590845513335998223125382436549658092246158680854841314089369600000000000000000000000000000000000000000000000 166612912948002954176658171236749883657002551527288469824084918293943044514404610527568787040428456982475014874635441102414399259071629528949071094504973380311799094613835772147733107583496987843525367516992079318731703443/31931622410119971222503947497242466282481045302969446795950890347302922047825482833218473035051658014568116844305678448341022101064894210801401856000000000000000000000000000000000000000000000000 1082247488372940861645269669268126709189716758072209340654771358745680209067248717947095693142954204525728871701622299764965212853684957196417847358232022201888188154320483382670367944978539592307185960964552238850228330238573/96752815902663512804186960916644672835917567267997423791731197752327853804911212984651973296206523784141394038246205698473296966226629458728247623680000000000000000000000000000000000000000000000000 405984431189822776211367129469806582110492306720924081659095949564676702618016534711982458522131770253524072533059364442190386134281646950195453876907032275793112048131040241634800145364149525142006441943240169629554174002059/17511821882835024941934291568623470196546166021356999781308814072819521050662662983647415981213850458668125617782118678456705333253688589815067443200000000000000000000000000000000000000000000000000 2725969773285031944840403211687019158708864159212417279092059149268982729985298911928488953733867901401681627272227709111511722055244413322853672060979998581762741449449261939762445708475921336310313016822045606306747793294239/58638070244038492608598158131299801718737919556362075025291635001410820487824977566455741391640317444934178204997700423317149676500987550744392499200000000000000000000000000000000000000000000000000 24459063637870973780813726466965298507374281564319245481244724447732042229693106308964816268131541448753879990873517436469223263338214260810771236071271311525140006116094620287157931451710662374318457434066285815372166619621491/271016291043875386006125940942982276851309712235286901377398313031730682926922165223114771137833399955578134560913741452306153967021371032852234240000000000000000000000000000000000000000000000000000 27370028821861343775855824424964555919360527987777250722576105643485805817651498035016465959249822177005643315662345025108837862343322915214778200469561563957668099455925250320216002175784571831026344377043559063471055298692810433/161254693171105854673644934861074454726529278779995706319551996253879756341518688307753288827010872973568990063743676164122161610377715764547079372800000000000000000000000000000000000000000000000000000 28512273846006090867682870395558996932121201919410416873598558108224680381952928268799186210557663393095790439561389665296770871205432789008906078604129305324200609291281716471072799205097378685225888268249417218655081237315403279/92145538954917631242082819920613974129445302159997546468315426430788432195153536175859022186863355984896565750710672093784092348787266151169759641600000000000000000000000000000000000000000000000000000 70579323978169073342556849676575178302565656103816515407936104136128245690887424794168564036636754526769225432846197606900992872656502846378515572542272212747207695152746697611834345491378061932402740745588179637163773450787275270347/129003754536884683738915947888859563781223423023996565055641597003103805073214950646202631061608698378855192050994940931297729288302172611637663498240000000000000000000000000000000000000000000000000000000 31319499937880949073535358910427429530742159104741794779430572109718594909038015664833813091553630354869154886884351053091251204675446780059797654477657977956647213861964457610748462059450460716899166893439682711811646662909909350639/33363039966435694070409296867808507874454333540688766824734895776664777174107314822293783895243628891083239323533174378783895505595389468526981939200000000000000000000000000000000000000000000000000000000 1780103534815055948188304003226202053664181314146920604728115907935138074238010625042507727019495352505342528442357605026445458573420350063187496866501817531910399412704746231782699837269741996523615472563220584529554822500266363562289/1138268422384276621225728951960525562775500791388204985785072914733268868293073093937082038778900279813428165155837714099685846661489758337979383808000000000000000000000000000000000000000000000000000000000 3436503262320750302627523443161444787752552586070894376160782455411934531862789541039137608771116269354769144506617959834787259611106427859184441435412032156016884824505224181541072640021250241078821662676454586487343688501023392461367/1357934258282996670935957346198521724012878137094700684796227336874776895507525796275817169069565246093212547905209904539976097771601816964606984192000000000000000000000000000000000000000000000000000000000 64175757400567492109482991242162425004778314280673377974383843513749605190740155554937165666784341649263286578773899401268308958820059029144474459422886203746667704308345600398561407947368432664354278554617908135461380943023138309335839/16125469317110585467364493486107445472652927877999570631955199625387975634151868830775328882701087297356899006374367616412216161037771576454707937280000000000000000000000000000000000000000000000000000000000 4709793771237795865438062660814041411772903042462221033620943403001544452489068329549903134897264693907720529858314009184581455657851327891699550601502374926588221476114478077367493061078529941235494347979837031638486834433756108295752933/774022527221308102433495687333157382687340538143979390333849582018622830439289703877215786369652190273131152305969645587786375729813035669825980989440000000000000000000000000000000000000000000000000000000000 291826147968267080975334293630873060454859852744779888444338947390610488107378979459832170405469772856464584228891724890707744772740818559537439634232250091511625955791203066770606468044389027175649217277376709459489029155669736104403592961/32250938634221170934728986972214890945305855755999141263910399250775951268303737661550657765402174594713798012748735232824432322075543152909415874560000000000000000000000000000000000000000000000000000000000000 54600808446664557384525493469869536553410437173130577828735080076476866446675644693542297144396776177109430308250685971486904674948836235056992455147374989321301402835641760859383406361779122775802930870392174182383468306783440262051113677/4170379995804461758801162108476063484306791692586095853091861972083097146763414352786722986905453611385404915441646797347986938199423683565872742400000000000000000000000000000000000000000000000000000000000000 178398129371688312112358553965086904360767595867513878366412358970724639427294368576227176313841928891281872619332065917328535021504945089320855962837064893065813069819043622888454890261354273018542035779021034544130920322681047372226258018383/9675281590266351280418696091664467283591756726799742379173119775232785380491121298465197329620652378414139403824620569847329696622662945872824762368000000000000000000000000000000000000000000000000000000000000000 8236484405217982281073031126370759458748085945706758914592461243469160837912360021544361606319925581323328720581821735879577764513137734647242790695296860003006859900664978071072053021161513969805317402533262764415750169551869267562747091769/325767056911324958936656434062776676215210664202011527918286861118949002710138764258087452175779541360745434472209446796206387091672153059691069440000000000000000000000000000000000000000000000000000000000000000 907489186920084253625281594913089980798346211856606637789678205678523701194935702682077788675453172876211432846320046936370713089160795099301147727825872663684637776988114089656936876350738679142503254938898160172639402146807076876356016256821/26875782195184309112274155810179075787754879796665951053258666042313292723586448051292214804501812162261498343957279360687026935062952627424513228800000000000000000000000000000000000000000000000000000000000000000 1235637899388657573300367452245015460978209010924407272422218326289305058874381961438863343569280838647974466268049215809259902516289872649331989381219102340177297335268969875815849253804121418730886897136213659084834881176690735818542890870633/28125818576355672326798535150187404894162083508138785985968371439630190059567213076933713167501896448878312220420408633277121211112392284514025472000000000000000000000000000000000000000000000000000000000000000000 852727978998427285611143962903608659492224866696265489405322614312082045437617110163390767881839320156775989184241075002360669871083509666320576156634650934075285984460672457854012282225086491489010204386675052192549496948699417160566980829677/15308989858016378608257430524785549499354045453797060726539746479798711045080888130482907167121285408883131968076931281404002684529529977646874624000000000000000000000000000000000000000000000000000000000000000000 4162550892832196105426993244764404006159202579350020181681951086393725384357379362909203598691096841333084517684448773893893248050416803414361408266322036047261638685099561115305723963028552043386220397303187925966676647420814550052858267444740763/60470509939164695502616850572902920522448479542498389869831998595204908628069508115407483310129077365088371273903878561545810603891643411705154764800000000000000000000000000000000000000000000000000000000000000000000 181705396913759402903624131532948204592767233733379911409338007223477005903226052353457537790020595753051188018684203631215039923142903892956561351743104373182124175266015911303176506778376647783198802495093793660636684511964983886079121653240443/2190960505042199112413654006264598569653930418206463401080869514319018428553243047659691424280039034966969973692169513099485891445349398974824448000000000000000000000000000000000000000000000000000000000000000000000 8335737503129000018046498947196649631920309476447032179656279725344376694308088877855620669751734802118877163561455089696731242837385163677273445381379268403147410360578623619421787620613211185203574673959195681287256986645169618416960101073897/85555333813192834610380377154644765877827503597196363709439726365598342710907623253264690591580471654058250246043970800149703740650316088999936000000000000000000000000000000000000000000000000000000000000000000000 16875665073523018032145826271514862672753225376620813823277094589351191972809983752056632488114139064215540545710227479974253278653680861217851122773146479322584545990694886687880643522710563272445092813574602926842448735785708414651212055811056539/151176274847911738756542126432257301306121198856245974674579996488012271570173770288518708275322693412720928184759696403864526509729108529262886912000000000000000000000000000000000000000000000000000000000000000000000 36812322594212986396366518155596710126548571382473102963440425670019085769936888790888210983093630170440602496533640826692976853248237152737272348118115443549200185076086794969822103120221114297456642224834833302972066661971268104479123519696321/295093255607869878501936612204289090974275227125211740532071045262565433476817822152095858433188938927817544768221152457279965859318970387005440000000000000000000000000000000000000000000000000000000000000000000000 171324055471844230395476430443183447121088743063055538056163545623979669839364631806667731278075656053742469355703426025735009644105396788545402077179818036560452973295338298513630898107909168619859397634985683329418442703951366822249498684495710587/1259802290399264489637851053602144177551009990468716455621499970733435596418114752404322568961022445106007734872997470032204387581075904410524057600000000000000000000000000000000000000000000000000000000000000000000000 23974540518115646312688448459323919468565065545236874566861626509477591619886800910163034234353150937422338651381195148209351658216531510071666796084419313471092366257120190876725522774438033007864710550085345544185796674007944793906770142171895429/165763459263061117057611980737124233888290788219567954687039469833346789002383520053200338021187163829737859851710193425290050997509987422437376000000000000000000000000000000000000000000000000000000000000000000000000 283590399709370454874959000386905107494640091092131142510024898886753080996111926520249691128776821105662382305412561613514677301166112129883775674030629551275379264184076741538187208487322272417529629171310953343525950512795244154175647456343131247/1889703435598896734456776580403216266326514985703074683432249956100153394627172128606483853441533667659011602309496205048306581371613856615786086400000000000000000000000000000000000000000000000000000000000000000000000 2633473682600852843659683677468742706037231908072923098491247343558837134198969044180275040981385679363763352003120131986429173683971368827109014262358282356253123607956404325617461673153918510802185718038519357949119207050420452670710532770330127/17333548299384486648842199416650305139667171030114425641462575271511221744883251959333001774367397428536154855159568932749097242447384485560320000000000000000000000000000000000000000000000000000000000000000000000000 283590399709370454874959000386905107494640091092131142510024898886753080996111926520249691128776821105662382305412561613514677301166112129883775674030629551275379264184076741538187208487322272417529629171310953343525950512795244154175647456343131247/1889703435598896734456776580403216266326514985703074683432249956100153394627172128606483853441533667659011602309496205048306581371613856615786086400000000000000000000000000000000000000000000000000000000000000000000000 23974540518115646312688448459323919468565065545236874566861626509477591619886800910163034234353150937422338651381195148209351658216531510071666796084419313471092366257120190876725522774438033007864710550085345544185796674007944793906770142171895429/165763459263061117057611980737124233888290788219567954687039469833346789002383520053200338021187163829737859851710193425290050997509987422437376000000000000000000000000000000000000000000000000000000000000000000000000 171324055471844230395476430443183447121088743063055538056163545623979669839364631806667731278075656053742469355703426025735009644105396788545402077179818036560452973295338298513630898107909168619859397634985683329418442703951366822249498684495710587/1259802290399264489637851053602144177551009990468716455621499970733435596418114752404322568961022445106007734872997470032204387581075904410524057600000000000000000000000000000000000000000000000000000000000000000000000 36812322594212986396366518155596710126548571382473102963440425670019085769936888790888210983093630170440602496533640826692976853248237152737272348118115443549200185076086794969822103120221114297456642224834833302972066661971268104479123519696321/295093255607869878501936612204289090974275227125211740532071045262565433476817822152095858433188938927817544768221152457279965859318970387005440000000000000000000000000000000000000000000000000000000000000000000000 16875665073523018032145826271514862672753225376620813823277094589351191972809983752056632488114139064215540545710227479974253278653680861217851122773146479322584545990694886687880643522710563272445092813574602926842448735785708414651212055811056539/151176274847911738756542126432257301306121198856245974674579996488012271570173770288518708275322693412720928184759696403864526509729108529262886912000000000000000000000000000000000000000000000000000000000000000000000 8335737503129000018046498947196649631920309476447032179656279725344376694308088877855620669751734802118877163561455089696731242837385163677273445381379268403147410360578623619421787620613211185203574673959195681287256986645169618416960101073897/85555333813192834610380377154644765877827503597196363709439726365598342710907623253264690591580471654058250246043970800149703740650316088999936000000000000000000000000000000000000000000000000000000000000000000000 181705396913759402903624131532948204592767233733379911409338007223477005903226052353457537790020595753051188018684203631215039923142903892956561351743104373182124175266015911303176506778376647783198802495093793660636684511964983886079121653240443/2190960505042199112413654006264598569653930418206463401080869514319018428553243047659691424280039034966969973692169513099485891445349398974824448000000000000000000000000000000000000000000000000000000000000000000000 4162550892832196105426993244764404006159202579350020181681951086393725384357379362909203598691096841333084517684448773893893248050416803414361408266322036047261638685099561115305723963028552043386220397303187925966676647420814550052858267444740763/60470509939164695502616850572902920522448479542498389869831998595204908628069508115407483310129077365088371273903878561545810603891643411705154764800000000000000000000000000000000000000000000000000000000000000000000 852727978998427285611143962903608659492224866696265489405322614312082045437617110163390767881839320156775989184241075002360669871083509666320576156634650934075285984460672457854012282225086491489010204386675052192549496948699417160566980829677/15308989858016378608257430524785549499354045453797060726539746479798711045080888130482907167121285408883131968076931281404002684529529977646874624000000000000000000000000000000000000000000000000000000000000000000 1235637899388657573300367452245015460978209010924407272422218326289305058874381961438863343569280838647974466268049215809259902516289872649331989381219102340177297335268969875815849253804121418730886897136213659084834881176690735818542890870633/28125818576355672326798535150187404894162083508138785985968371439630190059567213076933713167501896448878312220420408633277121211112392284514025472000000000000000000000000000000000000000000000000000000000000000000 907489186920084253625281594913089980798346211856606637789678205678523701194935702682077788675453172876211432846320046936370713089160795099301147727825872663684637776988114089656936876350738679142503254938898160172639402146807076876356016256821/26875782195184309112274155810179075787754879796665951053258666042313292723586448051292214804501812162261498343957279360687026935062952627424513228800000000000000000000000000000000000000000000000000000000000000000 8236484405217982281073031126370759458748085945706758914592461243469160837912360021544361606319925581323328720581821735879577764513137734647242790695296860003006859900664978071072053021161513969805317402533262764415750169551869267562747091769/325767056911324958936656434062776676215210664202011527918286861118949002710138764258087452175779541360745434472209446796206387091672153059691069440000000000000000000000000000000000000000000000000000000000000000 178398129371688312112358553965086904360767595867513878366412358970724639427294368576227176313841928891281872619332065917328535021504945089320855962837064893065813069819043622888454890261354273018542035779021034544130920322681047372226258018383/9675281590266351280418696091664467283591756726799742379173119775232785380491121298465197329620652378414139403824620569847329696622662945872824762368000000000000000000000000000000000000000000000000000000000000000 54600808446664557384525493469869536553410437173130577828735080076476866446675644693542297144396776177109430308250685971486904674948836235056992455147374989321301402835641760859383406361779122775802930870392174182383468306783440262051113677/4170379995804461758801162108476063484306791692586095853091861972083097146763414352786722986905453611385404915441646797347986938199423683565872742400000000000000000000000000000000000000000000000000000000000000 291826147968267080975334293630873060454859852744779888444338947390610488107378979459832170405469772856464584228891724890707744772740818559537439634232250091511625955791203066770606468044389027175649217277376709459489029155669736104403592961/32250938634221170934728986972214890945305855755999141263910399250775951268303737661550657765402174594713798012748735232824432322075543152909415874560000000000000000000000000000000000000000000000000000000000000 4709793771237795865438062660814041411772903042462221033620943403001544452489068329549903134897264693907720529858314009184581455657851327891699550601502374926588221476114478077367493061078529941235494347979837031638486834433756108295752933/774022527221308102433495687333157382687340538143979390333849582018622830439289703877215786369652190273131152305969645587786375729813035669825980989440000000000000000000000000000000000000000000000000000000000 64175757400567492109482991242162425004778314280673377974383843513749605190740155554937165666784341649263286578773899401268308958820059029144474459422886203746667704308345600398561407947368432664354278554617908135461380943023138309335839/16125469317110585467364493486107445472652927877999570631955199625387975634151868830775328882701087297356899006374367616412216161037771576454707937280000000000000000000000000000000000000000000000000000000000 3436503262320750302627523443161444787752552586070894376160782455411934531862789541039137608771116269354769144506617959834787259611106427859184441435412032156016884824505224181541072640021250241078821662676454586487343688501023392461367/1357934258282996670935957346198521724012878137094700684796227336874776895507525796275817169069565246093212547905209904539976097771601816964606984192000000000000000000000000000000000000000000000000000000000 1780103534815055948188304003226202053664181314146920604728115907935138074238010625042507727019495352505342528442357605026445458573420350063187496866501817531910399412704746231782699837269741996523615472563220584529554822500266363562289/1138268422384276621225728951960525562775500791388204985785072914733268868293073093937082038778900279813428165155837714099685846661489758337979383808000000000000000000000000000000000000000000000000000000000 31319499937880949073535358910427429530742159104741794779430572109718594909038015664833813091553630354869154886884351053091251204675446780059797654477657977956647213861964457610748462059450460716899166893439682711811646662909909350639/33363039966435694070409296867808507874454333540688766824734895776664777174107314822293783895243628891083239323533174378783895505595389468526981939200000000000000000000000000000000000000000000000000000000 70579323978169073342556849676575178302565656103816515407936104136128245690887424794168564036636754526769225432846197606900992872656502846378515572542272212747207695152746697611834345491378061932402740745588179637163773450787275270347/129003754536884683738915947888859563781223423023996565055641597003103805073214950646202631061608698378855192050994940931297729288302172611637663498240000000000000000000000000000000000000000000000000000000 28512273846006090867682870395558996932121201919410416873598558108224680381952928268799186210557663393095790439561389665296770871205432789008906078604129305324200609291281716471072799205097378685225888268249417218655081237315403279/92145538954917631242082819920613974129445302159997546468315426430788432195153536175859022186863355984896565750710672093784092348787266151169759641600000000000000000000000000000000000000000000000000000 27370028821861343775855824424964555919360527987777250722576105643485805817651498035016465959249822177005643315662345025108837862343322915214778200469561563957668099455925250320216002175784571831026344377043559063471055298692810433/161254693171105854673644934861074454726529278779995706319551996253879756341518688307753288827010872973568990063743676164122161610377715764547079372800000000000000000000000000000000000000000000000000000 24459063637870973780813726466965298507374281564319245481244724447732042229693106308964816268131541448753879990873517436469223263338214260810771236071271311525140006116094620287157931451710662374318457434066285815372166619621491/271016291043875386006125940942982276851309712235286901377398313031730682926922165223114771137833399955578134560913741452306153967021371032852234240000000000000000000000000000000000000000000000000000 2725969773285031944840403211687019158708864159212417279092059149268982729985298911928488953733867901401681627272227709111511722055244413322853672060979998581762741449449261939762445708475921336310313016822045606306747793294239/58638070244038492608598158131299801718737919556362075025291635001410820487824977566455741391640317444934178204997700423317149676500987550744392499200000000000000000000000000000000000000000000000000 405984431189822776211367129469806582110492306720924081659095949564676702618016534711982458522131770253524072533059364442190386134281646950195453876907032275793112048131040241634800145364149525142006441943240169629554174002059/17511821882835024941934291568623470196546166021356999781308814072819521050662662983647415981213850458668125617782118678456705333253688589815067443200000000000000000000000000000000000000000000000000 1082247488372940861645269669268126709189716758072209340654771358745680209067248717947095693142954204525728871701622299764965212853684957196417847358232022201888188154320483382670367944978539592307185960964552238850228330238573/96752815902663512804186960916644672835917567267997423791731197752327853804911212984651973296206523784141394038246205698473296966226629458728247623680000000000000000000000000000000000000000000000000 166612912948002954176658171236749883657002551527288469824084918293943044514404610527568787040428456982475014874635441102414399259071629528949071094504973380311799094613835772147733107583496987843525367516992079318731703443/31931622410119971222503947497242466282481045302969446795950890347302922047825482833218473035051658014568116844305678448341022101064894210801401856000000000000000000000000000000000000000000000000 25490644900123181720619315275560035149041089611460099977064585746130106866993530970645290068907353389118693318956279797043186845023956531393329701448984625030028174980564231782134736259933103508026685777071743103835087663/10840651641755015440245037637719291074052388489411476055095932521269227317076886608924590845513335998223125382436549658092246158680854841314089369600000000000000000000000000000000000000000000000 21992821613005312704873098743788006217931083076034562968822798864657780611518732614022624944834102856674079207341811544795350588662155002204210314017338925268818267855770237463476427499762914232437644072678928883527678773/21500625756147447289819324648143260630203903837332760842606932833850634178869158441033771843601449729809198675165823488549621548050362101939610583040000000000000000000000000000000000000000000000 9320711739042172927651292416834381426802374727784290310175869979906792105447653462230520617461670549094076619422203971633376230539068400362693375227306684964137453695469390392611787872353044222774826054917679604773621/21717803794088330595777095604185111747680710946800768527885790741263266847342584283872496811718636090716362298147296453080425806111476870646071296000000000000000000000000000000000000000000000 1381757249690806580912636940388413865786570405583236141410322820754315049036899800760970922186912101962001792172103241622234839248797120808883556730791484387335998518483279495328120256863094541363870400061761895734117/7963194724499054551784935054867874307482927347160281793558123271796531177358947570753248830963499899929332842654008699462822795574208185903559475200000000000000000000000000000000000000000000 520468133242559015103392471528832798781730275318541668832801439992994233728319738486279691104155673181413422252441707356661309586924774305144285489742261252117925650278961918757462297604764109640494549385550994119/7706317475321665695275743601485039652402832916606724316346570908190191461960271842664434352545322483802580170310330999480151092491169212164734976000000000000000000000000000000000000000000 319960341660818473052354962894407339541552994703467138133342133288739539946286010363984296787311457558805729604110416688521341353878214169920768335869632983290313882947506374074865084581289551348808514416646249/12656062817067791722480824944163818034778969083217231076856521410992579747868638860065557582586617768482728611973948981981600120111583257952256000000000000000000000000000000000000000000 3016453551725636421672641834370924324930516809280445425640291191114732171133200596079788177044148498803577375267195920647626383458891073493868214716238418493723891370228936431179261970585651880882351874213271997/331799780187460606324372293952828096145121972798345074731588469658188799056622815448052034623479162497055535110583695810950949815592007745981644800000000000000000000000000000000000000000 8673665404005479423867439970846651218699735245929046239062430107850715162860735705782087040686417092913083748200299157394504940228356334306352663098281396198236807338270991633368188999525544233443515919750471/2764998168228838386036435782940234134542683106652875622763237247151573325471856795400433621862326354142129459254864131757924581796600064549847040000000000000000000000000000000000000000 95606409369528026975753486456964820861291487657788275706949191791412534692876690112886234351627589837523648901248100648598062912617043049633008758016800774552572912459314019403661224692242760854909004758891/92166605607627946201214526098007804484756103555095854092107908238385777515728559846681120728744211804737648641828804391930819393220002151661568000000000000000000000000000000000000000 787938140798811849106544092313810732085026331039529306816394041511397801658589776963900056358955092464451076175451040800823870990769947611665294067053041266178203272462050679562279419545468956748865241/2400172021031977765656628283802286575123856863413954533648643443707962956138764579340654185644380515748376266714291781039865088365104222699520000000000000000000000000000000000000 1270936269512550642942374710828160482701321055258178742359007502557839576344810057668993366098623246652888560049732543721370452456179736879632344476121933337687283820801199895888641232856262347435729927/12800917445503881416835350846945528400660569938207757512792765033109135766073411089816822323436696083991340089142889498879280471280555854397440000000000000000000000000000000000000 191014178107815566844328352285770719582002513825821966320157846352654307785083889460173019853630139509776779475284477247388932111119167407143118325764281426046561446378167626290296999937682246063841/6667144502866604904601745232784129375344046842816540371246231788077674878163234942612928293456612543745489629761921613999625245458622840832000000000000000000000000000000000000 2434861490399564777924068413811374063424057898145253467419891294655464678465123711866332044938035113245684738233121949238486059086875478292084450930464152950372648036404381660930037614706252574223/309200904480770082532254851375495855088419563724825060695477416258674776958294953860309717957408117970805316162871727026069576600979610009600000000000000000000000000000000000 162167263989149337212712606123544287180040446630815158411592809096337410831834464651050703012823976857101422855534807345762786680064295811665699297927712080684439233395131253315416564145560361/78807854643813296744701480292956612001702681357169507934352621608483154588217907123084258787903221557275291131937607730492024177997905920000000000000000000000000000000000 503910989510106842466464114490789703348411161110370360755636157452744022880586955129938994068789014433037719767393156616193244153242527264213614864540600968117579632367544931713182680045359427/987725111535793319200258553005056203754673606343191166110552857492988870838997769275989376808387043517850315520284683555500036364240420864000000000000000000000000000000000 186306863828018492895823787078937459227297601084927952533506792236506977856238201664255858416507895280638960646527998205479882570234467631877579612845344963868269570876144542318614402607/1555962683578754441084213221495047579953802152399481988201879107581898032197539019023297695035266294136500181979024391234247064215879680000000000000000000000000000000 1784538946575367120437278985291432770583594800975224491945972535682646609976837965692545020152639926716935334614131733895870215180197229994903125077457660666504312152006878177184804793/67247080033754991775616731549908510604212527664977612071796899339119612666053769694716052342618943594624885315923521483898422955081728000000000000000000000000000000 2110538679272858846354524358402313952889914282787610769355717624586149776385009235610035669316975014226529074091742248239922049590727289319732714354193903371953014622596157596745805213/381066786857944953395161478782814893423870990101539801740182429588344471774304694936724296608174013702874350123566621742091063412129792000000000000000000000000000000 492309839547030619941162324532721048653300071939421214884071387668431434163768710690208063183397049240053968808613688011700590004644237957370173515534924367957714754315817169278287/453650936735648754041858903312874873123655940597071192547836225700410085445600827305624162628778587741517083480436454454870313585868800000000000000000000000000000 9384417868387730297710519276957869132386176037259548356810958757041347576738202384469655505421546523947405398224917493232644705566253086146303546418712649062193742938685009311/47171071853082906688844508662954903622483535118530872665401865417452029086738053938493302709468955944602192281091134598694179962880000000000000000000000000000 14784192772507459006641827249758770420299864280521129965527751342644773536785803347460700386337627064269512132061978690491334523788587983332224005347932107584245008129628353/434960080696573153393191475343814939714221946112686054656318975989325909231756217282951065417687118424093193124459673074744164352000000000000000000000000000 23917687110071597048163027576279945738096966984659893698096685537107584112689693875237187831042736653485883616814812857681122657643289565340054493970883424821091395431349/4438904205176380611319405756829995459643931696439851644741419501340342914261280236764416066158763467009163625485125890678246604800000000000000000000000000 1996596642689458041598483134082614454554217713009786264166140876999015963123955814366697348887554751905223085672826009309988708125127737854896890571579086634161398517/2532113013865494892369700704540920029062758656203288388617377195705056721924837436646368291707627969772092345886852566607134720000000000000000000000000 5958605621434399259565295333475901635948364548831349960073591170122551588849518096488645123247872766133067185737040217480859091894863004694437677811213074980984377/56269178085899886497104460100909333979172414582295297524830604349001260487218609703252628704613954883824274353041168146825216000000000000000000000000 868201705690376598582167524738390917648619422628131569732805092262207570070971280118368149091848491306267330213878962608845175803275181564545033000845569833979/66987116768928436306076738215368254737110017359875354196226909939287214865736440122919796076921374861695564706001390650982400000000000000000000000 1752316574745546843304091161702605362638743077206172538003445084695620631245386043010313303584524995549479914913077662292285596013849022002580572150105657/1222169618115826241672627955033173777360153573433230326513900929379441978940639301640572816583130356900119772048921559040000000000000000000000 5988622879264085444092244287036152983087904225760619035934920891828605675121957256548437018230161777429177788368494141572757850385639060914298691036823/42193951101617810724412155590430999456481492416147237462979913038099782606283975889972156762989024226313658796927053824000000000000000000000 13306488412017101789630193467079396204092847972666033937197373782956544290641780992986494078905905234119167525117564011168348392235517482080577/1071592408929976145381896014995073002069371235965644126043934299380311939207212086094530965409245059715902445636242636800000000000000 3937439450573235638702642251358715880608654992643025430990454697935797003346004341855859297799060918594337370138567728469134594042331945039/4165704182099536565555089126311891241810699497925856961097794055783792120742570743202230764422414802722042024448000000000000000000 11467372510292778532554978381494382828320581198675198667425385894257814383554701846568187614273063804559541399936278877935938893/187005483105926697878861322612166027046073927559763243775373849085505388139342553511074706381594971810048000000000000000 80995055212731734724302900505094574466961419044403146600024658044783913767630738017258450175103827845865619043793330759/24569361977427878691750365519091587538598315251113932609952472039769822147703855532172262212822828800000000000000 116533617021060618892415174714535717635151869164272779308107996681571863476992523743369593172358911/826563770589843278546398692805656211547428886483645487458814829046786556508733001600000000000 4260877730862562514102032429469364420097709510348164464123140788465696125847/947489424985891943015640579264061595183078784454369807846339895400000000 60737422015376952553306558808415494838323597/638677298020656481997863157006064257880000 1
