# Supplementary material for: Evolutionary regime transitions in structured populations
Source: PLoS One. 2018 Nov 26;13(11):e0200670. doi: 10.1371/journal.pone.0200670 (PMC6261048; doi:10.1371/journal.pone.0200670)
Supplement: S2 File — This repository contains the output of S1 File, and information about the first and second derivative of all studied graphs, including all graphs of 7 or less vertices. Available from https://bitbucket.org/geodynapp/fixationfunctions. (ZIP) [file pone.0200670.s003.zip › fixationfunctions/functions/17584629770.txt]

0 0 0 0 0 342200891381/450751392000 7444340015874842306275039/216633725600349657600000 1012014321671595570713882017529853463/1317472386717906305911664640000000 228092815731462691200629102313070536853947497/20177484844300750446928917460992000000000 4175915303645536967503538121492276414151976062549/33898174538425260750840581334466560000000000 252290977858928174214198862489792382610698525568968137/237965185259745330470900880967955251200000000000 67674366289336211176765818071919981012628509244765761349/9017628073000875681002559699838304256000000000000 2771446505461642281757329011340686232873855831360206683783/61680576019325989658057508346894001111040000000000 568252472218385579156279775001531179643114754400107895056509/2446832767708799589741124298058605002752000000000000 32686334286403474841572859957708422718018338002469273344353347/31055954359380917869791193013820755804160000000000000 85950777841315079962847289019731999348126307625958615457946060443/20301721021218154310309214175891968365690880000000000000 8677374406889736237666015674460608772843738595900650885276717582427/568448188594108320688657996924975114239344640000000000000 5952105280754476615838555317219031649660664028387657541439117889101/119673302861917541197612209878942129313546240000000000000 4022600692446202245848665144710112988918191726659207557644529299001083/27285513052517199393055583852398805483488542720000000000000 808124632933294895829334211233385764009660813138332465842972284073417/2021149115001274029115228433511022628406558720000000000000 409089017861977524402214965358942015361203167969727103068308633202591/410308466955145855534670433870658729075015680000000000000 17895662315697438740171719480754167151707998012863998189438852853391689/7795860872147771255158738243542515852425297920000000000000 1106726301360908888690082434798118406425153748284811943895885203884963/225966981801384674062572123001232343548559360000000000000 3272451651649300397044267527623998683655071769436411827099394762374951/336858185833545671519204738918503771401093120000000000000 1443179390667473389557831059262232306881053337321780110855925680274173/80340119403804782901893511527121988909793280000000000000 73650532991308128203221052793094693150349950243782847777465081507163089/2372653308914539077657007291512939607259873280000000000000 1218414174260931876193244531454276290735080962522291741208644763628848321/24253789380015288349382741202132271540878704640000000000000 135098788379777221752732098217856350642310373883452479694190456909685357/1771067784341887181699348241940693256534753280000000000000 32130988135402252062126786824651302250758142407455363461854743393803071/295177964056981196949891373656782209422458880000000000000 14181340564829912670566394338728828389661059030067457588606668957432568329/97015157520061153397530964808529086163514818560000000000000 222415154439276094776301182887219316720883139474180001411709537676052937/1202667241984229174349557414981765530952663040000000000000 706061377801337345193275267300708537586093716139362636991418904288467/3200271293985127773053669229697256097054720000000000000 2780166411488662063927233672396438368972019009886058317522416700664230271/11194056636930133084330495939445663788097863680000000000000 76817819840488920527236981646276852868213123669529554525731038786951688999/291045472560183460192592894425587258490544455680000000000000 38542827747559992172806931544721163295747363023559198277528979645294367759/145522736280091730096296447212793629245272227840000000000000 160537019988713245668237220024899225373313621213678768902170678687908713/639660379253150461961742625111180787891306496000000000000 49008781551589680499326263883555300192174348972781737374696721942431015563/218284104420137595144444670819190443867908341760000000000000 1970193471403517551265509821637899105162055904323728642698126268945413803/10394481162863695006878317658056687803233730560000000000000 141984500223312438150483453013661148048985732524500935216115639972797079/940879760431627565277778753530993292534087680000000000000 441274209068659432267833566698358749708518515008009212195574391439812231/3897930436073885627579369121771257926212648960000000000000 100277333347376046042562636919767067292216095216960640247516045973058793/1254506347242170087037038338041324390045450240000000000000 25395050472705252890771962362327014076269087844055044563639927998822109/478693211447670164790448839515768517254184960000000000000 257594337712274678917859763643770115875371499864994225194080985204083759/7795860872147771255158738243542515852425297920000000000000 1052040400449694063436735034590419840711649087865065336961536903106120061/54571026105034398786111167704797610966977085440000000000000 95625556640048803911548322238352922578976835441267532231882446295132507/9095171017505733131018527950799601827829514240000000000000 36472488456731922299611104124189361608505897712761746750201857590638321/6821378263129299848263895963099701370872135680000000000000 2299656579176417890987851395971887257980375183107707927988582306762709/909517101750573313101852795079960182782951424000000000000 45819014766544750003040626873608885140295901503892831357973150229683/41341686443207877868266036139998190126497792000000000000 11592924696525837239068231439858221641583985973451202151384559595689/25838554027004923667666272587498868829061120000000000000 16050579482946787373828336417572486275002879519268791234592808799/96086576841465233382126098195567125463040000000000000 4884497593628808259762109988654263504162978508910611356140376761/85816453592105724741645229004374262415360000000000000 1866134063475016894198127640565794635027467285917997036028534383/105738130318844553699527157166104001904640000000000000 21792359023431526467071786429075782365570065146300386037272401/4405755429951856404146964881921000079360000000000000 6388875583986723200985689216028596774716072581097264019352931/5140048001610499138171459028907833425920000000000000 1319781011913065742097007556770561974571380741306011870751/4759303705194906609418017619359105024000000000000 496617853644253240270889696906108874581807025059363371/9152507125374820402726956960305971200000000000 3030107569053580191929618885489678676838615875622579/330507201749646292320695668011048960000000000 57297195451474537849662424675402972952427072467/43717883829318292635012654498816000000000 3039931160596815499993242465468751118339/19721523227285900429010201600000000 23335072335355935745088552846106509/1629413599975188354533606400000 133087077591086382968482357/135035022290884619904000 378679512219871/8477886008592 1
1 387157398228463/8477886008592 139249618540862907452052757/135035022290884619904000 1316479290518294720709237221771911/85758610525009913396505600000 477437832272045538441211589525615359727/2817360461040842918430028800000000 1268343610078233519955531621215471723918505207/857213408418005737941424598016000000000 3517434245342928997972822872123969026919409925451829/330507201749646292320695668011048960000000000 7716947436536593118726567916222330958372084614233350453/118982592629872665235450440483977625600000000000 24042957321189207838677522900133498038064477960588903361/70334537515195664178591393389543424000000000000 2711883874102624866546124185248236372295768464494749036596547/1713349333870166379390486342969277808640000000000000 709111034745668970370317759615940909096973073756488943563399/108784084690169293929554688442493829120000000000000 52892051788037250223962552880402401985754046710846491077337339/2193087147353812965619822519000675595059200000000000 239310144009972878115139962480973767362885320629766277184161801879/2960667648927647503586760400650912053329920000000000000 15401876950171142313144584994859329223277739759464683960477672319/62329845240582052707089692645282359017472000000000000 16417532701179124696630427799441009613910878157687818992242654959831/23685341191421180028694083205207296426639360000000000000 2272883661975869778289175168751248319093520924145138653901305134683/1267443006898792242338144920679989106442240000000000000 407213870320419120392781199147314382623880801030768694320851751089971/94741364765684720114776332820829185706557440000000000000 158449893015178579076803172140458033078631961101521021682270046581777/16536674577283151147306414455999276050599116800000000000 4121071323751652113063476816062364681618266177521241814245937777625349/206708432216039389341330180699990950632488960000000000000 353244467541932635694615252869213030978366099254571903070198122702890371/9095171017505733131018527950799601827829514240000000000000 1266885217998954702884520079365359818711970830805786424414524364224713/17833668661775947315722603825097258485940224000000000000 25281075222316871081585024851850554985119151584751257808337177374797571/206708432216039389341330180699990950632488960000000000000 100369107446692265619155989546610369566300412816328510335231246659423133/505287278750318507278807108377755657101639680000000000000 2773635222724058855160073990846671302850950136995654426177975317810747067/9095171017505733131018527950799601827829514240000000000000 672041114398727605983484061711545437201419690889620769763833777343181851/1515861836250955521836421325133266971304919040000000000000 44476227510913142683607600654697239083989268434019550891210635185682138139/72761368140045865048148223606396814622636113920000000000000 29117917027756982221512350686428119271766946745827913153828298928794413893/36380684070022932524074111803198407311318056960000000000000 144990863176591694117634389630013070802823720133816302076479424295942734199/145522736280091730096296447212793629245272227840000000000000 2202015440406888953027745339335822275064476177297216178009354026165562659/1865676106155022180721749323240943964682977280000000000000 64584557153249807506874303495011459967014862470925612902756117412499955441/48507578760030576698765482404264543081757409280000000000000 226840797353974171872595703197426382218439087951983925936514320319862117/158521499215786198361978700667531186541690880000000000000 2962475872527387414217609856059482164596136777036511654560391166766094821/2021149115001274029115228433511022628406558720000000000000 226840797353974171872595703197426382218439087951983925936514320319862117/158521499215786198361978700667531186541690880000000000000 64584557153249807506874303495011459967014862470925612902756117412499955441/48507578760030576698765482404264543081757409280000000000000 2202015440406888953027745339335822275064476177297216178009354026165562659/1865676106155022180721749323240943964682977280000000000000 144990863176591694117634389630013070802823720133816302076479424295942734199/145522736280091730096296447212793629245272227840000000000000 29117917027756982221512350686428119271766946745827913153828298928794413893/36380684070022932524074111803198407311318056960000000000000 44476227510913142683607600654697239083989268434019550891210635185682138139/72761368140045865048148223606396814622636113920000000000000 672041114398727605983484061711545437201419690889620769763833777343181851/1515861836250955521836421325133266971304919040000000000000 2773635222724058855160073990846671302850950136995654426177975317810747067/9095171017505733131018527950799601827829514240000000000000 100369107446692265619155989546610369566300412816328510335231246659423133/505287278750318507278807108377755657101639680000000000000 25281075222316871081585024851850554985119151584751257808337177374797571/206708432216039389341330180699990950632488960000000000000 1266885217998954702884520079365359818711970830805786424414524364224713/17833668661775947315722603825097258485940224000000000000 353244467541932635694615252869213030978366099254571903070198122702890371/9095171017505733131018527950799601827829514240000000000000 4121071323751652113063476816062364681618266177521241814245937777625349/206708432216039389341330180699990950632488960000000000000 158449893015178579076803172140458033078631961101521021682270046581777/16536674577283151147306414455999276050599116800000000000 407213870320419120392781199147314382623880801030768694320851751089971/94741364765684720114776332820829185706557440000000000000 2272883661975869778289175168751248319093520924145138653901305134683/1267443006898792242338144920679989106442240000000000000 16417532701179124696630427799441009613910878157687818992242654959831/23685341191421180028694083205207296426639360000000000000 15401876950171142313144584994859329223277739759464683960477672319/62329845240582052707089692645282359017472000000000000 239310144009972878115139962480973767362885320629766277184161801879/2960667648927647503586760400650912053329920000000000000 52892051788037250223962552880402401985754046710846491077337339/2193087147353812965619822519000675595059200000000000 709111034745668970370317759615940909096973073756488943563399/108784084690169293929554688442493829120000000000000 2711883874102624866546124185248236372295768464494749036596547/1713349333870166379390486342969277808640000000000000 24042957321189207838677522900133498038064477960588903361/70334537515195664178591393389543424000000000000 7716947436536593118726567916222330958372084614233350453/118982592629872665235450440483977625600000000000 3517434245342928997972822872123969026919409925451829/330507201749646292320695668011048960000000000 1268343610078233519955531621215471723918505207/857213408418005737941424598016000000000 477437832272045538441211589525615359727/2817360461040842918430028800000000 1316479290518294720709237221771911/85758610525009913396505600000 139249618540862907452052757/135035022290884619904000 387157398228463/8477886008592 1
