# Supplementary material for: Evolutionary regime transitions in structured populations
Source: PLoS One. 2018 Nov 26;13(11):e0200670. doi: 10.1371/journal.pone.0200670 (PMC6261048; doi:10.1371/journal.pone.0200670)
Supplement: S2 File — This repository contains the output of S1 File, and information about the first and second derivative of all studied graphs, including all graphs of 7 or less vertices. Available from https://bitbucket.org/geodynapp/fixationfunctions. (ZIP) [file pone.0200670.s003.zip › fixationfunctions/functions/52351209476.log]

[Thu Nov 16 17:36:32 2017]	Graph Id=52351209476 of order 7

	Automorphism Group elements:
		( 0 1 2 3 4 6 5 )
		( 1 0 2 4 3 5 6 )
		( 1 0 2 4 3 6 5 )

[Thu Nov 16 17:36:32 2017]	Reducing 126 states to ... 58. Finished at [Thu Nov 16 17:36:32 2017]
[Thu Nov 16 17:36:32 2017]	Computing symbolic transition matrix ... Done!
[Thu Nov 16 17:36:32 2017]	Well, initial degree guess is 58, like the of states.
[Thu Nov 16 17:42:03 2017]	Reducing degree by 1
[Thu Nov 16 17:47:08 2017]	Reducing degree by 1
[Thu Nov 16 17:51:53 2017]	Solution found with degree 56. Saving to file '52351209476.txt' and '52351209476.sage' 
