# Supplementary material for: Evolutionary regime transitions in structured populations
Source: PLoS One. 2018 Nov 26;13(11):e0200670. doi: 10.1371/journal.pone.0200670 (PMC6261048; doi:10.1371/journal.pone.0200670)
Supplement: S2 File — This repository contains the output of S1 File, and information about the first and second derivative of all studied graphs, including all graphs of 7 or less vertices. Available from https://bitbucket.org/geodynapp/fixationfunctions. (ZIP) [file pone.0200670.s003.zip › fixationfunctions/functions/1151997076512.txt]

0 0 0 0 0 0 64828300514946301/246152798892000000 162054311469377301303602314381184983/18045534493007363796097644000000000 181531493239311223204838880278970004674223/1232690461217333020911430061640000000000 21356787155247247701744391791728395600287780739/13746623970954672378026085583944000000000000 2526629472385812153245377538706279960830947925830511/212512232264827731370146339985017360000000000000 257156537223120893379556506461899138446122910726195183647/3646709905664443870311711194142897897600000000000000 12328991477976179076800087978241683197268568177148197577109/36467099056644438703117111941428978976000000000000000 17709921597228054513060465923305740608043822193388925060568477/13128155660391997933122160298914432431360000000000000000 128758079681683351642107760319188138649195935435909512571415401/28131762129411424142404629211959498067200000000000000000 32043471442775665194873284949626040865829478390705109830091177/2386937392798545078749483690711714987520000000000000000 1358432888243891177159956479664831713533253627875217764675276149909/39384466981175993799366480896743297294080000000000000000000 17774012280599045774608110782328092913488104797468027490243565183/226477670967084495683533530171036787200000000000000000000 2514536440427848603803408139445942518089850392353194822394253785809/15753786792470397519746592358697318917632000000000000000000 1152148878325066118226296305955506244660301349388155834287451237940033/3938446698117599379936648089674329729408000000000000000000000 103893698491114292750252419490361449926575296174692815624640489842893/213465945697430860701173338193730608640000000000000000000000 17142432729564335052964261000348074440099581258933353160290147896904079/23167333518338819881980282880437233702400000000000000000000000 407352952088567418046586200932966776251583752959782995644936661683956711/393844669811759937993664808967432972940800000000000000000000000 438691002148833426789162500107126513663175635907185747386463829803856987/328203891509799948328054007472860810784000000000000000000000000 57455692597862491218035491068141239760653280196294830721105720617115837/35804060891978176181242255360675724812800000000000000000000000 707648571267497662392018158697843461957480502817117392818298151227510007/393844669811759937993664808967432972940800000000000000000000000 1924516004369271365189144785295252550780090678577683134701145951724421/1022973168342233605178350153162163566080000000000000000000000 18159530749115213685999488226336086726292726750272835078086204457648397/9846116745293998449841620224185824323520000000000000000000000 444371942238243459414521914891187535965262740621986141196250544269071/262563113207839958662443205978288648627200000000000000000000 531631366832789344581723979099706314831351658744939731852450665521/366367134708613895808060287411565556224000000000000000000 243190341251075277199124340947804069807090431571640323211191513/209859099067922022045848750721972480000000000000000000 5634043399390123461303951682848202683393654999136963385381498862067/6564077830195998966561080149457216215680000000000000000000 77014277834513715262910960064614983459688854828462635740902309409/131281556603919979331221602989144324313600000000000000000 5715079744666849623683063192284042361922550614257107550153453/15536278888037867376475929347827730688000000000000000 40596777128344600115325108066953334343569316102417423639750019/193061112652823499016502357336976947520000000000000000 71424194266523270327812390530067760209027348360651890493269827/656407783019599896656108014945721621568000000000000000 553226644561619998331281560695867834529943071972932528702509/10940129716993331610935133582428693692800000000000000 2542727945186909546216065058399345474479194544501418128979/121556996855481462343723706471429929920000000000000 1736968909102527552595656085967369124951656189699291923/227919369104027741894481949633931118600000000000 55401080866133897178830874820272573227593294528771/22945672918959804882158657971804200000000000 8982532765270542250080548751529722904592729251/13720816792035483381071092932660000000000 29661188725237733246179638240031149032237375927/199326047578842749481378240967188000000000 34981750936673883038617057218262070979457/1268946063017842815644119181100000000 6834741220636515108153193023734381/1710359725298774865289474500000 9699397942305874548127922719/22824460487891181375506250 1294028173207963747471/43905382034871357000 1
1 1337933555242835104471/43905382034871357000 1703641933657404949664602579991/3743211520014153745583025000 691477896828446512009357829766149051/155642735002188512741342179500000 18594479834964152683995278597313583535177/583029272197387239620270975100000000 730748225989325435710857546060024356371353743/4067878522017198969007719203412000000000 1943379885114473709545387578899037572739342069759/2349199846464932404601957839970430000000000 3162289901175874316867614931636129598130740037037057/986663935515271609932822292787580600000000000 992678682419461842667383462131166121421408640731939993/93028313920011323222237530462829028000000000000 4850891380106885487497200730888991045021202232067526927813/156287567385619023013359051177552767040000000000000 28832186552654874469727193522096832459747525100243388434459/360663617043736206953905502717429462400000000000000 5763714962099519124020952808642088594949287044227800590422443/31257513477123804602671810235510553408000000000000000 7119657947679088210129192534134347268239990079543893629312559/18507738243033831672634624481552301360000000000000000 4120202226723120722023895867824061387955519728475194744525260799/5626352425882284828480925842391899613440000000000000000 4809986888531873611424283930805223366864271912697498909413283339/3750901617254856552320617228261266408960000000000000000 836287626489877490635354372676792602189650870777470810880099971059/401882316134448916320066131599421400960000000000000000000 656414729226810510017112868802346752031674722637924764951574464919/208383423180825364017812068236737022720000000000000000000 2893197765983145038012507333841564959059057315063900126916275608653/646707175388768371089761591079528691200000000000000000000 39640849253421678865660674578082603302345315986218621738751814327543/6619238148096805680565795108696352486400000000000000000000 1254684887462500431270406100782052451038706310394958060736829768966731/165480953702420142014144877717408812160000000000000000000000 34127771302049857359706700430640547734238633468897357920442355121470419/3750901617254856552320617228261266408960000000000000000000000 16655081390723899148709174246141149929971281436711381764691497553883001/1607529264537795665280264526397685603840000000000000000000000 630153500642986064034302798601438800447358598911120500035144286011862939/56263524258822848284809258423918996134400000000000000000000000 538944145818995015211639113601236329848434568269640227820750201283785337/46886270215685706904007715353265830112000000000000000000000000 630153500642986064034302798601438800447358598911120500035144286011862939/56263524258822848284809258423918996134400000000000000000000000 16655081390723899148709174246141149929971281436711381764691497553883001/1607529264537795665280264526397685603840000000000000000000000 34127771302049857359706700430640547734238633468897357920442355121470419/3750901617254856552320617228261266408960000000000000000000000 1254684887462500431270406100782052451038706310394958060736829768966731/165480953702420142014144877717408812160000000000000000000000 39640849253421678865660674578082603302345315986218621738751814327543/6619238148096805680565795108696352486400000000000000000000 2893197765983145038012507333841564959059057315063900126916275608653/646707175388768371089761591079528691200000000000000000000 656414729226810510017112868802346752031674722637924764951574464919/208383423180825364017812068236737022720000000000000000000 836287626489877490635354372676792602189650870777470810880099971059/401882316134448916320066131599421400960000000000000000000 4809986888531873611424283930805223366864271912697498909413283339/3750901617254856552320617228261266408960000000000000000 4120202226723120722023895867824061387955519728475194744525260799/5626352425882284828480925842391899613440000000000000000 7119657947679088210129192534134347268239990079543893629312559/18507738243033831672634624481552301360000000000000000 5763714962099519124020952808642088594949287044227800590422443/31257513477123804602671810235510553408000000000000000 28832186552654874469727193522096832459747525100243388434459/360663617043736206953905502717429462400000000000000 4850891380106885487497200730888991045021202232067526927813/156287567385619023013359051177552767040000000000000 992678682419461842667383462131166121421408640731939993/93028313920011323222237530462829028000000000000 3162289901175874316867614931636129598130740037037057/986663935515271609932822292787580600000000000 1943379885114473709545387578899037572739342069759/2349199846464932404601957839970430000000000 730748225989325435710857546060024356371353743/4067878522017198969007719203412000000000 18594479834964152683995278597313583535177/583029272197387239620270975100000000 691477896828446512009357829766149051/155642735002188512741342179500000 1703641933657404949664602579991/3743211520014153745583025000 1337933555242835104471/43905382034871357000 1
