# Supplementary material for: Evolutionary regime transitions in structured populations
Source: PLoS One. 2018 Nov 26;13(11):e0200670. doi: 10.1371/journal.pone.0200670 (PMC6261048; doi:10.1371/journal.pone.0200670)
Supplement: S2 File — This repository contains the output of S1 File, and information about the first and second derivative of all studied graphs, including all graphs of 7 or less vertices. Available from https://bitbucket.org/geodynapp/fixationfunctions. (ZIP) [file pone.0200670.s003.zip › fixationfunctions/functions/1134546149408.txt]

0 0 0 0 0 0 5582540977885777673/18896247265896000000 11164936771616386481525595878331191229719/553694048513318232916728762830400000000 3178037596398221296084481403277965968562418068757/4672412066403659511763302282058529280000000000 255955363116834242368704699225744311299537464488235698549015023/16925094923625447295139765585616692122694462592000000000000 243282682819604298819596695369897368296510248270999970594405627458969/975449637431613279109888489917708689337957527385600000000000000 1219128960935356099951525262650159562310378592811139074866239487767636840178453/374523615165969437662523534935127074312875778011593452032000000000000000 619904947847382615765572555689713187468331374263973176538798635376036007289595182673/17696240816592055929554237025684754261283380511047790608512000000000000000000 3011726194481583559531871971335406094165866028615210704421262618428236560447967763769730763/9418364072369890375051074246758042651957285909111899308824690688000000000000000000 2500037996985237526836407845753475570655933965737123371888417136963586228820119038823106115073/988928227598838489380362795909594478455515020456749427426592522240000000000000000000 82174393321877845725781297417358420859131703310125183135427830838752157638611558214031889984154277/4672685875404511862322214210672833910702308471658141044590649667584000000000000000000000 871697134045741617875878415457477665907912335591980851629244314229139893861277239983216795034859163/7996718781676991438405419226414629171456582240121232891251909787648000000000000000000000 72189679703104788443925926787039838297898903010124374231748412386389781360864332430953537750737167311017893/118693697532675248521963956493827057866095758873671435558273846596101734400000000000000000000000 23033930859826917360349077125525132311352856385182408429731771031193279937816806178661844358249065316547898531/7477702944558540656883729259111104645564032809041300440171252335554409267200000000000000000000000 307634320700488145057238634919545569799784158902737502751505525993554549655351384878680692204851099199631971653/21570296955457328817933834401282032631434710026080674346647843275637719040000000000000000000000000 250227754141753757793564914994086898378474057107525427732275544339730754221100705875730707656307672022874764742619/4120366928634297912976748775428567865923038486614594120094363531836103065600000000000000000000000000 362003827181731355654632793836040423604204462555668079346960048301711983356277357280401105319980329148946098393512013/1514234846273104483018955174969998690726716643830863339134678597949767876608000000000000000000000000000 15881170105980531045877189837032605686387803830739846724284070342782384155826889030183885568446657747406795805401416999/18170818155277253796227462099639984288720599725970360069616143175397214519296000000000000000000000000000 688202632153236544448117966127989438669824256254649127528554019350225751873876877927762925849101644274335884966769011/231004553207186038599382940498855635503694377396012713826800701441612185600000000000000000000000000000 517982454552507425745777813451925785196891795468769111503290293301046473432685261512390659120640762903172368349418458651219/54512454465831761388682386298919952866161799177911080208848429526191643557888000000000000000000000000000000 15759815928675945740783013319029290194087746357084767670064696784155036085977129823776925212620661375736695809261290825911/553988358392599201104495795720731228314652430669828050902931194371866296320000000000000000000000000000000 513043221532925556993045303540654355485693942945728822070048990907683426725312825922450137043985866336576292402507427867881273/6399288132945467641280106217699298814723341642624344198430033031335540765491200000000000000000000000000000000 2923975178822257225914541918036231692591601774932473678310103291771927523983414370180757490403509382661039554773839624295354631/13712760284883144945600227609355640317264303519909308996635785067147587354624000000000000000000000000000000000 87301016101099604160146217116949533132658100606625735789732092595648839342633082529837913012617889442130525143097020778545472959/162733739990136584980956018066800350693824535629390571139436957922169157058560000000000000000000000000000000000 338965523159233719215267906948556304745442367852440341643908392666562128685361972463663332858322586382265705810506745198911375273709/264930528703942360348996397412750970929546344004647849815003367497291387691335680000000000000000000000000000000000 115175985402467757473083353657502212371602828840439204755701125804577947702575729924946516996000138392679148731408915147139981959371559/39739579305591354052349459611912645639431951600697177472250505124593708153700352000000000000000000000000000000000000 930929844382439520966662065975362986140666449741564265214408346929685149392751344689720277581547059724179261912767563660246309804433879/149023422395967577696310473544672421147869818502614415520939394217226405576376320000000000000000000000000000000000000 10927603043461364419745118981445506208041910488480602052675727342968128192679207426257804518590420648618749578622804877455331729197869681/851562413691243301121774134540985263702113248586368088691082252669865174722150400000000000000000000000000000000000000 2065916863941417880490562182127428050720311253065773715054011549841134850402834060425356134398734131029936793469237574428929228167014649/82106568813205276967664172751885631486429652067556151802170465133458074697728000000000000000000000000000000000000000 337322811732803764687973495344269102378049504498288457201209575381745565384806496167805785011337971760697450275902695597175392275103108009/7153124275006443729422902730144276215097751288125491945005090922426867467666063360000000000000000000000000000000000000 29090276950694986152490450894272661028411831416591868429079344788996290838376483317191790116273737100139910743940661160155422336863402833631/343900205529155948529947246641551741110468811929110189663706294347445551330099200000000000000000000000000000000000000000 19697572055600486088436868975294105374125045500899518559224321341290140182958862928290080597983504790604031447862356259791090077822326792733/135475838541788706996645885040611291952608925911467650473581267470205823251251200000000000000000000000000000000000000000 87564974084602605199799667041500051103051681736205217588779204315480180948646672945278939462430696127820226290176665674957487528949597421313/365253486264626415922329592021255934185955437506407881178773025042221582295040000000000000000000000000000000000000000000 70582145682404809309553544942748755460794129064084512447017969671013866492323203308345885381889609387008895289811374063729981722631552833/185943649707237907696995015927092125148943430236690792520674425433625313280000000000000000000000000000000000000000000 71391318100193363354122472168502411742006992177084672802160128848895151926241979536641740349092052870178615746227180519690824641975396698959/123582006630888636966201741661327195777202967577356050022893128773683994009600000000000000000000000000000000000000000000 295396043295504971368458862790815206291827725206867066502081097651519603884435542928229676348860847113159158943289100785801192847108236588507979/349273646240549010225727672370325987065319887115502536377201705196624388069632000000000000000000000000000000000000000000000 2135160920708191999994759745305272736236050257940490727256128395213361879118883685742880567752884460339040599082855992516177192199921826368443257/1791146903797687231926808576258081984950358395464115571165136949726278913177600000000000000000000000000000000000000000000000 188462046002575825451282977392984369639674900370127256001281466751229113250569471463363053274063557024446714309982631690660894701306623970174421267/116424548746849670075242557456775329021773295705167512125733901732208129356544000000000000000000000000000000000000000000000000 58742131430867857998151590600452867271645165595569439609936738691919131956640294871369282334054286963586676191659366297270691406262210660276901361/27720130654011826208391085108756030719469832310754169553746167079097173656320000000000000000000000000000000000000000000000000 424827023589051551329206414617062607625141314439337724104219507682011043775580110729738235193084013320340086448755645021046913819304301702969454777/158760748291158641011694396531966357756963585052501152898728047816647449122560000000000000000000000000000000000000000000000000 12444741372424104785958467435347230205338665202894833297495011623107185529045563840599767460385480809588717509295902682629071882725456429554323369/3816364141614390408934961455095345138388547717608200790834808841746332911600000000000000000000000000000000000000000000000000 11166625618857030100271714753368340771868428043457778197934766032791832256841696155157787919901542063201163915691212168959926906329966827440494466473/2910613718671241751881063936419383225544332392629187803143347543305203233913600000000000000000000000000000000000000000000000000 63442154279278794340291504521714522510799257446916673075776666706635113488485314097059428914267365457331351414175140842939229118823794423269046912627/14553068593356208759405319682096916127721661963145939015716737716526016169568000000000000000000000000000000000000000000000000000 3482069928041468199745374186355288540722758647798954855090023936133141012587835398646728660304843242005433278133435272442325943186978638921182597157/727653429667810437970265984104845806386083098157296950785836885826300808478400000000000000000000000000000000000000000000000000 4924439061504523709364701173726036930140060715507696738246930916545037830701467427128097331270168683137258266045112228516573368591116340430762629859/970204572890413917293687978806461075181444130876395934381115847768401077971200000000000000000000000000000000000000000000000000 3028553329742929388224536338891363222173734841132256349214528190944069225877015658809330347606783439540451720706832910997468212004004488874768383451/582122743734248350376212787283876645108866478525837560628669508661040646782720000000000000000000000000000000000000000000000000 15306536400205582654454373815531355475295398776309245087645510722196362557067820623678788204577115616663784681324582083582236553226855838719563437/2970013998644124236613330547366717577086053461866518166472803615617554320320000000000000000000000000000000000000000000000000 74923287580219364126653063119964662126219665963279761523355425431530550499777147535327897406827717818053272034535317961156823087386087993872014493/15185810706110826531553377059579390741970429874587066799008769791157582089984000000000000000000000000000000000000000000000000 1594145463618133511884069611242795429854780008420588494999810341229933633985769636833135910510024639621636165970261137320839023749733630306235735827/349273646240549010225727672370325987065319887115502536377201705196624388069632000000000000000000000000000000000000000000000000 1172698257142086083294396699146818303309272796510107962037239983850409132349949157330336973122870148387519936584746593753436659650842857693317723/287468021597159679198129771498210688942650112852265462038849140079526245324800000000000000000000000000000000000000000000000 3280303012097372118999997348316834910839882646612572284913325098069707149433305875160581305878383505698956315041138430816670683100432973161413931/931396389974797360601940459654202632174186365641340097005871213857665034852352000000000000000000000000000000000000000000000 273470081966179950926675942836108358974762624558675812497314780137741780864235863899276472847309438811136253531368600078608512201666342693515883/93139638997479736060194045965420263217418636564134009700587121385766503485235200000000000000000000000000000000000000000000 330098624607861868338548564680409121114562177285228717592749686584853399859093806467420590481133548091719024304692400478464475119058063470062041/139709458496219604090291068948130394826127954846201014550880682078649755227852800000000000000000000000000000000000000000000 4362418872423107747148437109673091737420539094790646854577483916416889625395345161136068875447176700357535182534108305387131275859469124465879/2378033336105865601536869258691581188529837529297038545546905226870634131537920000000000000000000000000000000000000000000 1023398943770631944812908775263969487620169887500253268720096041231435620197770364589749005175533024882128194138279065488549274801444586513633/745117111979837888481552367723362105739349092513072077604696971086132027881881600000000000000000000000000000000000000000 1476877227242146846633340644291650292651930962403433354847270613075628301278546860623628664452105860473098990954589445552430415382503519555503/1490234223959675776963104735446724211478698185026144155209393942172264055763763200000000000000000000000000000000000000000 205262335280090091284996585284144606879222946866645265167652691055126754548893572403401848093999303197495770967386652060598597530876495742621/298046844791935155392620947089344842295739637005228831041878788434452811152752640000000000000000000000000000000000000000 118168749581669572562688382620303594509298686879497659456677365328948563645089322236805170201322233370858499054501115044248703208871740949/256568302546859531184465664639321241574524795126452365315821051736975160246272000000000000000000000000000000000000000 85427969718858737823336406587592653258325692860267271207346552657978645730764738754799868555201897412352342238008358901412465263537737747/288432430443808214896084787505817589318457713230866610685689150097857559180083200000000000000000000000000000000000000 14955790352373808966013400283852164821140101146753263756914849720442741099474253293086037832407189227610567718568140182955234961129893/81735045877398918248353475137623705552101916085350015368676481128329305128960000000000000000000000000000000000000 6467271020994782030046029452862163674609013733732758291298605446625333067870733267987114214411291050328191635991481065869571936809221169/59609368958387031078524189417868968459147927401045766208375757686890562230550528000000000000000000000000000000000000 1228534055231934675575080700795147087077129175954787822083300078919260650281868066289263724996175909638452485714095496163944997796317/19919588624356568447292962211485035408236567218394575174060403571224916367769600000000000000000000000000000000000 3811992438244208990219147161524850737040685201191964030168465951522617154822279155251971433141782003328325674650855167813450560446299/113541655158832440149569884605464701826948433144849078492144300355982023296286720000000000000000000000000000000000 463085307595915133690390316083530828092625085505949877062395696843395833728711875638853496742278093432559114478447007935119201755037/26493052870394236034899639741275097092954634400464784981500336749729138769133568000000000000000000000000000000000 23027256174756351621355061153865377603605582365452720591946342328662182436285158784239839174748420449447448567650951983674749217647/2649305287039423603489963974127509709295463440046478498150033674972913876913356800000000000000000000000000000000 182002780325658829418388907222243277393266466234378832066060430956745224666784518831724446927079898122870168756593265473929758139/44155088117323726724832732902125161821591057334107974969167227916215231281889280000000000000000000000000000000 398454714561491392869403543064989581458228940135731868188157003561853213117731033794955455465480455140423640483150085040799/214085275720357462908279917101212905801653611316887151365659286866498091063705600000000000000000000000000 544304008387966384845247364299321524360882145002367217566157631557692945455898219794212994597117999677115208171824272913833/681405680822897017358529828736499410827022489723888502610605369077395544473600000000000000000000000000000 230253148726597881557042291754692470533668819181974417329694698852136634842294979179668822037388618891473318790727733531/707953954101711186866005016869090296963140249063780262452577006833657708544000000000000000000000000000 2761227538639614253567946256779319982033318976517971557617775340753056996713833095156685417052312243793955506051366583/22025234127608792480275711635927253683297696637539830387413506879269350932480000000000000000000000000 20886259932435817499847149930111736811502815271216812857776800541860149566412306543674006655148204000583313766697663/457587966640071865933705920414001115303968766707891213034906652616399257600000000000000000000000000 3565259423213266990203032276542207922545055681390020575376149784537629453829231864896393495619082402696639106300161/227704488161369095190820327063157697853641600576069675057846405706732011520000000000000000000000000 5094156697991920670358452928810769978269233941523496485155119656400866327738048770815077069216038319777968881128003/1009489897515402988679303449979999127151144429220575559423119065299845251072000000000000000000000000 5257331880791997691699724457963712374532761381892130622074137129563869552593320975544339066216129577336711544361/3451247512873172610869413504205125221029553604172907895463654924102035046400000000000000000000000 160473458985398115620405510045427127158933071525881907055655560911516700877006529266423628551754674958293832593/373885147227927032844186462955555232278201640452065022008562616777720463360000000000000000000000 160140503328395529959371102681040695322727340199483435323523760849217925497644693924782339220899999448512713/1424324370392102982263567477925924694393149106484057226699286159153220812800000000000000000000 124447543321589635303332092953527010902558692527614979054558914483343971436448880516348588349684337625439/4565142212795201866229382942070271456388298418218132136856686407542374400000000000000000000 286672522404263294173782942966676455807203323580710927909393688752430347117144539080328629559318222169/47100673624077479572207919243582165819879269394314061729473748649246720000000000000000000 815782608279886292362616392383258476719407980488357696127149102370162693690288733589577982898471/655815561460282366641714275182152127817867855671318041346056093696000000000000000000 914175484756957779196058219368983212416826109561545775152681764315892119806770126969342368559/3955712910395353957521451183638377913822060081826997709706370088960000000000000000 210775250201869010801086880661087276042399590843745933511880476256582120175259442314759/5445400134348919042004552640355020034665405821641939933409280000000000000000 2457393720056339857747113152501824197029111348425431071486280977834038821083738716993/424709779598209342309301688616434102270801132265146974604288000000000000000 513972344316037139998191695215166897606564117211557261569515940850548310509594537/674142507298744987792542362883228733763176400420868213657600000000000000 639503522733195904729199877720503645010925187529453422724641017555780441/7336264033338611146941755008425438763449800748498432000000000000 735558937068438783746459104247729289036524271586604926867918786577/86825736958198544624066997454213630589422593096960000000000 230083598264278282232844980951007248656122695726060927941/338163734737771174728067244467865976477411840000000 174464196000899996885894018698062477346826877581/4024350224299723367393641326343707993600000 603773949359400260798372819665052961607/293883764210915062086571420271520000 2704591680848782133409499/42017277813381769298400 1
1 2746608958662163902707899/42017277813381769298400 622904800879856132285943832042356220207/293883764210915062086571420271520000 182924816695486332898598452015588996473770418461/4024350224299723367393641326343707993600000 35038869487133831449463381977134252747285951567102242203/48309104962538739246866749209695139496773120000000 797561474518323112766507944610870407051527268226573857253163981077/86825736958198544624066997454213630589422593096960000000000 11995614033411681533634360608276750792260833536710673239070492167836734297/124716488566756389498009835143232458978646612724473344000000000000 577386207722257802259584477383360977083261061773627317130971728432960559898264737/674142507298744987792542362883228733763176400420868213657600000000000000 68586546780322294577626918462944906575014137502058519402645032462799345063092550663/10358775112151447373397602161376441518800027616223096941568000000000000000 15631671137841196196622817133634119711140320585110895851059025267934267795804521500463543/346263385013598910847465964954339803380782570187937474589143040000000000000000 187467690204004059644464831955100545990101959667508615668903068513358394867513509052567286311/682019467309543785779560548903168605831389669280516846501098291200000000000000000 18812219145921187471095325371995928092761926467651091220511915533063534068978211209400061557998319/12460495667745364966192571228460890428539489257755042785575065780224000000000000000000 50754693768614077259962563550518318910826125037706494751118380834749626529344597401492363446812226143/6728667660582497081743988463368880831411324199187723104210535521320960000000000000000000 292687573356843718187425137465966489966807441873871567915535620600289725030426400438918487967238789837761/8478121252333946322997425463844789847578268490976531111305274756864409600000000000000000000 708782561777187058662918544252030191769043340851950318446404893968820623929380094201458089359254512560611/4867820814737194061051153376370214266552115879986525039983889812553728000000000000000000000 20256536101584564543046347608235726705808545286757774775726299813665842124032809295172246159779767365838972747/35608109259802574556589186948148117359828727662101430667482153978830520320000000000000000000000 3059011124520912834893224218229241822888032109687461273138459187601183598165662164307532037272509969126255006647/1479106076945645404658320073230767951869808687502674812341566396043729305600000000000000000000000 843817192542666769026251659924080796901551395673018038302063469253286120996784878981911205846353115416579821149/120127315703623845859380430770512182679971967539784085133946458654113792000000000000000000000000 1099698609649865003839704334603634846258596067702597650234905984503190407595867476038072006726512173825602123098251/49163469034841054643472570615909048400218072851651407114762292141226229760000000000000000000000000 3584932984809149560468156728618651730375463246555697859694301634192295793211065381708004373788519704904687260360583/53511258813432440428269464615955426830169330994994728832394331582287052800000000000000000000000000 27809186134876559855007732897907762491761007688052334520799340011910478360922199485352892455651153211445414336923931953/146933839530543831236340663878490438992349863013237412961855605191891222528000000000000000000000000000 4375313077546576093297342673678577341648534519181088129770862293633539071233484094535947989775714691121818135398318486593/8652770550132025617251172428399992518438380821890647652198163416855816437760000000000000000000000000000 309508985199838771615030692564814476287114349734519353961908183089265667938079629928587118076386672997723891317639836049503/241680832607135887930118954034620480687416843645911193044155598884593493606400000000000000000000000000000 474998729509691317247021790450277337791542929356136433946906191018035816088622057743527868103961792738950952648350486450151/154151264199566145527275285931172887241974086489694089404996606326683533312000000000000000000000000000000 22259885012984972233738306387861475878762802606073883393639912088022433503378204124282532162047869154612581722084950352140306099/3153934865523123337488052350151797272970789809579141069226230565443945091563520000000000000000000000000000000 648343271886767036162243499999509588523611981693847114006940463899251969988696515477832055327936063362165997575719566442610240661/42052464873641644499840698002023963639610530794388547589683074205919267887513600000000000000000000000000000000 365325980705744061701347600652725920608469166518448600072413933253998423674932709509736610029395605326153578661817348930345100043273/11354165515883244014956988460546470182694843314484907849214430035598202329628672000000000000000000000000000000000 2431853002037286984810091498361441995394039927796765401055745109460398442331836457364268536750757421555833939469864547319395589485597/37847218386277480049856628201821567275649477714949692830714766785327341098762240000000000000000000000000000000000 27421635709517377024541246212821726561226968716538068175001940605930050992632279716940615326319889836004446420429903357195178201551/222995067415055528935325468946902851378622127289392625516486350944645544935424000000000000000000000000000000000 106846580954925519588721097937438699113559352817591174456793325634156106059183889194498033551534778852468776193951829316425061004573461/473090229828468500623207852522769590945618471436871160383934584816591763734528000000000000000000000000000000000000 348341253150974049121773441932954665177633495162270057917056096333672539119439308948679387768408569559975385915620345988416079245963/873935153624018166175876574857332988200034122112446724847169799538038972416000000000000000000000000000000000000 75173340919244934661937895877476433551629875292506422884124225039016063506993333032362684037426954967386956631167649421254027683619275639/111073358307553474059361843635780686569840858511265402872749859043895457572454400000000000000000000000000000000000000 9425629883519874917032776895172786204828359729195984977901874835620274355300483480787048383423703705436992430690330522562008308126612701369/8515624136912433011217741345409852637021132485863680886910822526698651747221504000000000000000000000000000000000000000 2591980363685113294058463249739084790652829340461170498816837125983792755613596840136872397809122067581843220984717840400197918320691113/1485006999322062118306665273683358788543026730933259083236401807808777160160000000000000000000000000000000000000000 50256686856256310508250493161302279077499039526925721672269302706750897765494544358439347811293471316348750625671362839854876035205775257/18918564242674026951074694182462127070605910614644274608795038049183888179200000000000000000000000000000000000000000 36682661920286209907784584231403041758999332778186089678319610976601310817905351610693224354589515673655791954973607087563735626870805390157/9392232503947536409431332366260866879067425535879059801739877786799983544729600000000000000000000000000000000000000000 11080212636684279202270659814428660698896002966643684949525130740453337250956575828358597913749154145856030397934272152240340200953751895548797/1995849407088851487004158127830434211801827926374300207869724029694996503255040000000000000000000000000000000000000000000 203181049931492673152285337400175619387600645882482600871423763147909488888756483226495169289374650898934916571880845550297005652299256245189939/26611325427851353160055441704405789490691039018324002771596320395933286710067200000000000000000000000000000000000000000000 46645964155644660564135169214932618705985735690270386771057659149397764709533987347941733124266215559065593977260488028556778350587171430670333/4588159556526095372423352018000998188050179141090345305447641447574704605184000000000000000000000000000000000000000000000 6345474010300638781872987281300539929075417108045067327050093981901672048260591698389819702493992758900829513757954266202860018479388149950791/483842280506388239273735303716468899830746163969527323119933098107877940183040000000000000000000000000000000000000000000 224786343696158538913200117561210594894342353967891917611411269676523294106582933028028702935414738433366026295268002293550364046039622599501573/13707756916819034938215371757077158048089477516307006922182170533619481478400000000000000000000000000000000000000000000000 6530246930161204523924646290464822628133065961297401962287745709732929756108705521025938043340237212867171978940841971759101095789641188374071/328413787687972087165252339520972384141786061826470603081287563054116096000000000000000000000000000000000000000000000000 3215208194627696207652477018728767853027160454898329575384264962224523477219362129838546985425524441311123128920101543628591778829712672405064921/137455193325678477066402074919451391997371069309524807704526448326101687552000000000000000000000000000000000000000000000000 185055985792502011740003098354416163616858782013973329433273148840689218934021472584166428234509472347161467777791673908650781767582437943542676237/6930032663502956552097771277189007679867458077688542388436541769774293414080000000000000000000000000000000000000000000000000 1230472554736523611620753117374797451020094760276745807074793137173324832512142233161470140988938115095727997831262461723139136303205324865545743029/41580195981017739312586627663134046079204748466131254330619250618645760484480000000000000000000000000000000000000000000000000 863457580901233967061525253518052519189321047104910631884149973682340884859425468494530039489887962485699069541668152551684237336241378191727971599/27117519118055047377773887606391769182090053347476904998229946055638539446400000000000000000000000000000000000000000000000000 6916804089832938656125403911259816627459272892392751649144281690607249995328184172348800280774009190119878025396169711420325948596679697980517386399/207900979905088696562933138315670230396023742330656271653096253093228802422400000000000000000000000000000000000000000000000000 1525794454572029781974910960466237246058276376886552348023238114829702896032503036387502269538009815518390502644481967510728368831264529673687393787/45195865196758412296289812677319615303483422245794841663716576759397565744000000000000000000000000000000000000000000000000000 6916804089832938656125403911259816627459272892392751649144281690607249995328184172348800280774009190119878025396169711420325948596679697980517386399/207900979905088696562933138315670230396023742330656271653096253093228802422400000000000000000000000000000000000000000000000000 863457580901233967061525253518052519189321047104910631884149973682340884859425468494530039489887962485699069541668152551684237336241378191727971599/27117519118055047377773887606391769182090053347476904998229946055638539446400000000000000000000000000000000000000000000000000 1230472554736523611620753117374797451020094760276745807074793137173324832512142233161470140988938115095727997831262461723139136303205324865545743029/41580195981017739312586627663134046079204748466131254330619250618645760484480000000000000000000000000000000000000000000000000 185055985792502011740003098354416163616858782013973329433273148840689218934021472584166428234509472347161467777791673908650781767582437943542676237/6930032663502956552097771277189007679867458077688542388436541769774293414080000000000000000000000000000000000000000000000000 3215208194627696207652477018728767853027160454898329575384264962224523477219362129838546985425524441311123128920101543628591778829712672405064921/137455193325678477066402074919451391997371069309524807704526448326101687552000000000000000000000000000000000000000000000000 6530246930161204523924646290464822628133065961297401962287745709732929756108705521025938043340237212867171978940841971759101095789641188374071/328413787687972087165252339520972384141786061826470603081287563054116096000000000000000000000000000000000000000000000000 224786343696158538913200117561210594894342353967891917611411269676523294106582933028028702935414738433366026295268002293550364046039622599501573/13707756916819034938215371757077158048089477516307006922182170533619481478400000000000000000000000000000000000000000000000 6345474010300638781872987281300539929075417108045067327050093981901672048260591698389819702493992758900829513757954266202860018479388149950791/483842280506388239273735303716468899830746163969527323119933098107877940183040000000000000000000000000000000000000000000 46645964155644660564135169214932618705985735690270386771057659149397764709533987347941733124266215559065593977260488028556778350587171430670333/4588159556526095372423352018000998188050179141090345305447641447574704605184000000000000000000000000000000000000000000000 203181049931492673152285337400175619387600645882482600871423763147909488888756483226495169289374650898934916571880845550297005652299256245189939/26611325427851353160055441704405789490691039018324002771596320395933286710067200000000000000000000000000000000000000000000 11080212636684279202270659814428660698896002966643684949525130740453337250956575828358597913749154145856030397934272152240340200953751895548797/1995849407088851487004158127830434211801827926374300207869724029694996503255040000000000000000000000000000000000000000000 36682661920286209907784584231403041758999332778186089678319610976601310817905351610693224354589515673655791954973607087563735626870805390157/9392232503947536409431332366260866879067425535879059801739877786799983544729600000000000000000000000000000000000000000 50256686856256310508250493161302279077499039526925721672269302706750897765494544358439347811293471316348750625671362839854876035205775257/18918564242674026951074694182462127070605910614644274608795038049183888179200000000000000000000000000000000000000000 2591980363685113294058463249739084790652829340461170498816837125983792755613596840136872397809122067581843220984717840400197918320691113/1485006999322062118306665273683358788543026730933259083236401807808777160160000000000000000000000000000000000000000 9425629883519874917032776895172786204828359729195984977901874835620274355300483480787048383423703705436992430690330522562008308126612701369/8515624136912433011217741345409852637021132485863680886910822526698651747221504000000000000000000000000000000000000000 75173340919244934661937895877476433551629875292506422884124225039016063506993333032362684037426954967386956631167649421254027683619275639/111073358307553474059361843635780686569840858511265402872749859043895457572454400000000000000000000000000000000000000 348341253150974049121773441932954665177633495162270057917056096333672539119439308948679387768408569559975385915620345988416079245963/873935153624018166175876574857332988200034122112446724847169799538038972416000000000000000000000000000000000000 106846580954925519588721097937438699113559352817591174456793325634156106059183889194498033551534778852468776193951829316425061004573461/473090229828468500623207852522769590945618471436871160383934584816591763734528000000000000000000000000000000000000 27421635709517377024541246212821726561226968716538068175001940605930050992632279716940615326319889836004446420429903357195178201551/222995067415055528935325468946902851378622127289392625516486350944645544935424000000000000000000000000000000000 2431853002037286984810091498361441995394039927796765401055745109460398442331836457364268536750757421555833939469864547319395589485597/37847218386277480049856628201821567275649477714949692830714766785327341098762240000000000000000000000000000000000 365325980705744061701347600652725920608469166518448600072413933253998423674932709509736610029395605326153578661817348930345100043273/11354165515883244014956988460546470182694843314484907849214430035598202329628672000000000000000000000000000000000 648343271886767036162243499999509588523611981693847114006940463899251969988696515477832055327936063362165997575719566442610240661/42052464873641644499840698002023963639610530794388547589683074205919267887513600000000000000000000000000000000 22259885012984972233738306387861475878762802606073883393639912088022433503378204124282532162047869154612581722084950352140306099/3153934865523123337488052350151797272970789809579141069226230565443945091563520000000000000000000000000000000 474998729509691317247021790450277337791542929356136433946906191018035816088622057743527868103961792738950952648350486450151/154151264199566145527275285931172887241974086489694089404996606326683533312000000000000000000000000000000 309508985199838771615030692564814476287114349734519353961908183089265667938079629928587118076386672997723891317639836049503/241680832607135887930118954034620480687416843645911193044155598884593493606400000000000000000000000000000 4375313077546576093297342673678577341648534519181088129770862293633539071233484094535947989775714691121818135398318486593/8652770550132025617251172428399992518438380821890647652198163416855816437760000000000000000000000000000 27809186134876559855007732897907762491761007688052334520799340011910478360922199485352892455651153211445414336923931953/146933839530543831236340663878490438992349863013237412961855605191891222528000000000000000000000000000 3584932984809149560468156728618651730375463246555697859694301634192295793211065381708004373788519704904687260360583/53511258813432440428269464615955426830169330994994728832394331582287052800000000000000000000000000 1099698609649865003839704334603634846258596067702597650234905984503190407595867476038072006726512173825602123098251/49163469034841054643472570615909048400218072851651407114762292141226229760000000000000000000000000 843817192542666769026251659924080796901551395673018038302063469253286120996784878981911205846353115416579821149/120127315703623845859380430770512182679971967539784085133946458654113792000000000000000000000000 3059011124520912834893224218229241822888032109687461273138459187601183598165662164307532037272509969126255006647/1479106076945645404658320073230767951869808687502674812341566396043729305600000000000000000000000 20256536101584564543046347608235726705808545286757774775726299813665842124032809295172246159779767365838972747/35608109259802574556589186948148117359828727662101430667482153978830520320000000000000000000000 708782561777187058662918544252030191769043340851950318446404893968820623929380094201458089359254512560611/4867820814737194061051153376370214266552115879986525039983889812553728000000000000000000000 292687573356843718187425137465966489966807441873871567915535620600289725030426400438918487967238789837761/8478121252333946322997425463844789847578268490976531111305274756864409600000000000000000000 50754693768614077259962563550518318910826125037706494751118380834749626529344597401492363446812226143/6728667660582497081743988463368880831411324199187723104210535521320960000000000000000000 18812219145921187471095325371995928092761926467651091220511915533063534068978211209400061557998319/12460495667745364966192571228460890428539489257755042785575065780224000000000000000000 187467690204004059644464831955100545990101959667508615668903068513358394867513509052567286311/682019467309543785779560548903168605831389669280516846501098291200000000000000000 15631671137841196196622817133634119711140320585110895851059025267934267795804521500463543/346263385013598910847465964954339803380782570187937474589143040000000000000000 68586546780322294577626918462944906575014137502058519402645032462799345063092550663/10358775112151447373397602161376441518800027616223096941568000000000000000 577386207722257802259584477383360977083261061773627317130971728432960559898264737/674142507298744987792542362883228733763176400420868213657600000000000000 11995614033411681533634360608276750792260833536710673239070492167836734297/124716488566756389498009835143232458978646612724473344000000000000 797561474518323112766507944610870407051527268226573857253163981077/86825736958198544624066997454213630589422593096960000000000 35038869487133831449463381977134252747285951567102242203/48309104962538739246866749209695139496773120000000 182924816695486332898598452015588996473770418461/4024350224299723367393641326343707993600000 622904800879856132285943832042356220207/293883764210915062086571420271520000 2746608958662163902707899/42017277813381769298400 1
