# Supplementary material for: Evolutionary regime transitions in structured populations
Source: PLoS One. 2018 Nov 26;13(11):e0200670. doi: 10.1371/journal.pone.0200670 (PMC6261048; doi:10.1371/journal.pone.0200670)
Supplement: S2 File — This repository contains the output of S1 File, and information about the first and second derivative of all studied graphs, including all graphs of 7 or less vertices. Available from https://bitbucket.org/geodynapp/fixationfunctions. (ZIP) [file pone.0200670.s003.zip › fixationfunctions/functions/1151725494320.txt]

0 0 0 0 0 0 147715281471229/549972423000000 18426833098220817286536102305555999/1642601912284458429586682400000000 2562714550139503042079993787358703143855582357/11109305175280009388024161729853952000000000 24926074303657412461700829848077423959137246761452563/8006698425927808366136773841940340285440000000000 96840687611677709617762881645271756418435901947089082537/3122612386111845262793341798356732711321600000000000 7108472424573188922380947575675250028625582282977784294972583/29227651934006871659745679232619018177970176000000000000 1645467189213075849404356668635180471461058633403499265890718593/1052195469624247379750844452374284654406926336000000000000 3041511170028678678974319785805478809541680984254884306401446543/358703001008266152187787881491233404911452160000000000000 93683226033322922424486147343778294165085035260202236497756877654933/2367439806654556604439400017842140472415584256000000000000000 45872219373153497493696424504926144592279781589484679302780539496291247/284092776798546792532728002141056856689870110720000000000000000 2339233535000816596705014940055536038935088934263050604866090064825602801/4010721554803013541638512971403155623856989798400000000000000000 350285406306908596721139634675888744138466449952027998773535975829398144507/185951635722685173294149237765055397106096799744000000000000000000 44880260804226685994020208231476044040468658379864740239281457183560623434849/8181871971798147624942566461662437472668259188736000000000000000000 169501726285933461602936720377995915791364163947644713320964954514445873418663/11688388531140210892775094945232053532383227412480000000000000000000 86813974431943031038645878266936613539579690138244246920178547440987072134743/2479355142969135643921989836867405294747957329920000000000000000000 175170800240710933851641637423344901250781952446813212397690897958296941246129/2257068130151213137915190748044810337287795638272000000000000000000 90122818459547016648055706538122598190969884780963097711894165660226452285529/568185553597093585065456004282113713379740221440000000000000000000 23106697115979411676011855792125802541173052657971470081829069207610743128799943/77005853852217859999459449050940587978054204129280000000000000000000 1875512152393272840002723914679738580674578720744568699571140991420311161329623/3557335639912238097801115852896711944638373560320000000000000000000 219019571055787575301557198904741985337206494766745624757322562538101134010791/253812130383927801849800908121950462047776931840000000000000000000 13813967391696009729110826806112969349340527051425497769312434316837891583506854131/10472796123901628959926485070927919965015371761582080000000000000000000 470569097982404550457297202191797205528151404739257113756053644262541061182816943/249352288664324499045868692164950475357508851466240000000000000000000 26515970625293291869956622183931634270560043452772247470996416731804210014990498709/10472796123901628959926485070927919965015371761582080000000000000000000 696065505937975804624952980659618676922690444743504357848582657267789675443148883/218183252581283936665135105644331665937820245032960000000000000000000 78080714229623265245115481497313646880532220847253951718943041303175877623816167/20656402611245816489006873907155660680503691837440000000000000000000 19515670148605799770911295101674657453048625177084900237175782391581457055841817/4629883343899924385467057944707303255974965411840000000000000000000 946052272414821359574681158057074367102127038029857535671672264580253070049774099/213730533140849570610744593284243264592150444113920000000000000000000 3275176873907168493763183067535668044548780844144609406490052991815097290869384539/748056865992973497137606076494851426072526554398720000000000000000000 92061166869653280029661116070682809366860834906537255667716148149918558556739823/22570681301512131379151907480448103372877956382720000000000000000000 4683141363981758453258337364535688309752589450863180454936377107763533370625961799/1309099515487703619990810633865989995626921470197760000000000000000000 99079671994147344205334087125681801166329731267432945613201279610755003497238949/33566654243274451794636170099127948605818499235840000000000000000000 110971275628517704942149362247375997502488822575690920909174236821539160921053903/48485167240285319258918912365407036875071165562880000000000000000000 31146106799809412649411176061752387657411085656102801322828152993642733577284569/18701421649824337428440151912371285651813163859968000000000000000000 1587803916336501177801700444015632242679509195623594253660313577395901654600829/1398610593469768824776507087463664525242437468160000000000000000000 118381961871576540074473168031409333356385325086582068809565207301356525078240147/163637439435962952498851329233248749453365183774720000000000000000000 1172456704165678107805130349360372764511990912046480480164262003494727156439087/2727290657266049208314188820554145824222753062912000000000000000000 1943548890183850762158083629551790532854488174204995661078868301113658315349713/8181871971798147624942566461662437472668259188736000000000000000000 473950852511531943483528602686179663428672727462136074126865213160090684513/3896129510380070297591698315077351177461075804160000000000000000 4705863000158952337125260640678208199697755434364031613864314867960413392183/81818719717981476249425664616624374726682591887360000000000000000 22725501375005992981514795827630380535990170119882627283200712322026885929/909096885755349736104729606851381941407584354304000000000000000 677525458234958778692518060629022824101622369264178031199107646936496021/68182266431651230207854720513853645605568826572800000000000000 8162678983838680586474659306031647210900472950241805088740321763458049/2272742214388374340261824017128454853518960885760000000000000 88799477946293981684386494811948806778655513700775258149249369127679/75758073812945811342060800570948495117298696192000000000000 7082551590588238413443153165097992685446391911024141496202433/20673847521843941050217987078775609674956800000000000 311372090069356947622408807449425261238551056509847303072480381/3507318232080824599169481507914282181356421120000000000 164336332164319399575029021392574119115640457302740562061171/8156554028094940928301119785847167863619584000000000 10187491000103576527608425932714970593458832358341519823/2584230940230492631277248384846951209369600000000 1788511513170665278443918233964394383291794694010511/2745153746032391439818322460093830955008000000 17290858807528705060095740507454344469804180241/195523771084928165229225246445429555200000 69717356309579095685469872523865144687/7365325891488909477747940085760000 296737466710896097561729238999/396100771079099059733760000 53727850137512414159/1378476315922305600 1
1 55106326453434719759/1378476315922305600 13436453434166103106036462787837/17032333156401259568551680000 377288485691359073639527833707616211691/36826629457444547388739700428800000 96291461005020519527080613586415408164119136857/977618855424640826146126232227147776000000 10262918678132756686445129465758217871285390288222193/13725768730161957199091612300469154775040000000 322462809823584991247153945624238380248424330829165803/69071610384040816872848113512038327255040000000 1235597585409082358751344438389060709350280605803019454800489/50104546172583208559564021541632602590806016000000000 56370855091713773245655500133795365994910440469342223048999967/501045461725832085595640215416326025908060160000000000 1504481176583876895778082830890510475782670359856202905637606177/3340303078172213903970934769442173506053734400000000000 403270581735535502887708268577102365753558182379358809123792644277/251687952866929605787577410534712608363118592000000000000 1661435650735561025019539345238837829250101771227483606784878452131951/324677459198339191465974859589779264788422983680000000000000 144138466966086860394118773405261473857193091717572246397092105099496259/9740323775950175743979245787693377943652689510400000000000000 15207183410179769994336281560484809086849836083176843802798602601552918339/389612951038007029759169831507735117746107580416000000000000000 84956223658843363265467644494430226406681880647251240175861451543802220617/899106810087708530213468841940927194798709800960000000000000000 536409355869959763780941974022247526571320055931023631464333183746324350469/2540954028508741498429368466354794246170266828800000000000000000 3843982770398149128118819557700071776423320536645670835679017325705012483253/8788262053488880370507590184385002655927238656000000000000000000 2466661227857076699497224152736233520022410845343539542180430453443314797113/2922097132785052723193773736308013383095806853120000000000000000 2739421155847492269890824992418148670995066539324525359779502501664981509060077/1798213620175417060426937683881854389597419601920000000000000000000 12062866385224261170492962655966364426442857137428302238470262512604613304131697/4675355412456084357110037978092821412953290964992000000000000000000 22629456390904115000390743387225539540725363841363079597235929020769973081345683/5500418132301275714247103503638613427003871723520000000000000000000 4767520648718174896054602838464249875997898023428847720578089076172784151843681/769605829210878083474903370879476775794780405760000000000000000000 97152736241070086437925151372679618145192383386218053006594118577327728699859983/11000836264602551428494207007277226854007743447040000000000000000000 2201592721412842025301568946368072279648438349641276884290392133835605954505089/184250459604180664319607408003657986717371072512000000000000000000 338289804491685645752941147894519226496081252032970998796711852349897666425130469/22001672529205102856988414014554453708015486894080000000000000000000 14101435889164892548137433393251977581110653651009718990022936093971231927178161467/748056865992973497137606076494851426072526554398720000000000000000000 4713400639479527363249130637930984110521059572811191072514832487804903795407424473/213730533140849570610744593284243264592150444113920000000000000000000 283652598586815128047293277989830518283381426887007129892024157918757722096673911/11508567169122669186732401176843868093423485452288000000000000000000 13135221418785147965818166994848251596310248456575917723696439981321397886385828183/498704577328648998091737384329900950715017702932480000000000000000000 3441983179623143394731869285173886839133044506172271365556843039230052500996001/127829266232565532661928584500145493177123471360000000000000000000 13135221418785147965818166994848251596310248456575917723696439981321397886385828183/498704577328648998091737384329900950715017702932480000000000000000000 283652598586815128047293277989830518283381426887007129892024157918757722096673911/11508567169122669186732401176843868093423485452288000000000000000000 4713400639479527363249130637930984110521059572811191072514832487804903795407424473/213730533140849570610744593284243264592150444113920000000000000000000 14101435889164892548137433393251977581110653651009718990022936093971231927178161467/748056865992973497137606076494851426072526554398720000000000000000000 338289804491685645752941147894519226496081252032970998796711852349897666425130469/22001672529205102856988414014554453708015486894080000000000000000000 2201592721412842025301568946368072279648438349641276884290392133835605954505089/184250459604180664319607408003657986717371072512000000000000000000 97152736241070086437925151372679618145192383386218053006594118577327728699859983/11000836264602551428494207007277226854007743447040000000000000000000 4767520648718174896054602838464249875997898023428847720578089076172784151843681/769605829210878083474903370879476775794780405760000000000000000000 22629456390904115000390743387225539540725363841363079597235929020769973081345683/5500418132301275714247103503638613427003871723520000000000000000000 12062866385224261170492962655966364426442857137428302238470262512604613304131697/4675355412456084357110037978092821412953290964992000000000000000000 2739421155847492269890824992418148670995066539324525359779502501664981509060077/1798213620175417060426937683881854389597419601920000000000000000000 2466661227857076699497224152736233520022410845343539542180430453443314797113/2922097132785052723193773736308013383095806853120000000000000000 3843982770398149128118819557700071776423320536645670835679017325705012483253/8788262053488880370507590184385002655927238656000000000000000000 536409355869959763780941974022247526571320055931023631464333183746324350469/2540954028508741498429368466354794246170266828800000000000000000 84956223658843363265467644494430226406681880647251240175861451543802220617/899106810087708530213468841940927194798709800960000000000000000 15207183410179769994336281560484809086849836083176843802798602601552918339/389612951038007029759169831507735117746107580416000000000000000 144138466966086860394118773405261473857193091717572246397092105099496259/9740323775950175743979245787693377943652689510400000000000000 1661435650735561025019539345238837829250101771227483606784878452131951/324677459198339191465974859589779264788422983680000000000000 403270581735535502887708268577102365753558182379358809123792644277/251687952866929605787577410534712608363118592000000000000 1504481176583876895778082830890510475782670359856202905637606177/3340303078172213903970934769442173506053734400000000000 56370855091713773245655500133795365994910440469342223048999967/501045461725832085595640215416326025908060160000000000 1235597585409082358751344438389060709350280605803019454800489/50104546172583208559564021541632602590806016000000000 322462809823584991247153945624238380248424330829165803/69071610384040816872848113512038327255040000000 10262918678132756686445129465758217871285390288222193/13725768730161957199091612300469154775040000000 96291461005020519527080613586415408164119136857/977618855424640826146126232227147776000000 377288485691359073639527833707616211691/36826629457444547388739700428800000 13436453434166103106036462787837/17032333156401259568551680000 55106326453434719759/1378476315922305600 1
