# Supplementary material for: Evolutionary regime transitions in structured populations
Source: PLoS One. 2018 Nov 26;13(11):e0200670. doi: 10.1371/journal.pone.0200670 (PMC6261048; doi:10.1371/journal.pone.0200670)
Supplement: S2 File — This repository contains the output of S1 File, and information about the first and second derivative of all studied graphs, including all graphs of 7 or less vertices. Available from https://bitbucket.org/geodynapp/fixationfunctions. (ZIP) [file pone.0200670.s003.zip › fixationfunctions/functions/1151997054980.txt]

0 0 0 0 0 0 10391/50400 8926464606443/1089728640000 18030536051938591919/112133077056000000 1435654693985713859158199/690739754664960000000 1168709012972407648080478901347/58747416134254848000000000 9538507679694992230220917182358739/63447209424995235840000000000 410245813092740261511595441336987739/439249911403813171200000000000 336048976964433390843061594167055458409/68522986178994854707200000000000 1521909419951981980909354485357004634329/68522986178994854707200000000000 9878428895209806055779259376266758755923/112128522838355216793600000000000 3056872555890652581695915866948960502530301/9867310009775259077836800000000000 13324431972543341775003734928556376653961939/13662429244304204877004800000000000 5905635984961890426994541857554648583739400599/2131338962111455960812748800000000000 15246899739163542649069835459904980888836714271/2131338962111455960812748800000000000 17990514195657405518124693173670720457368357527/1065669481055727980406374400000000000 156029359995076825104728337483281564716906781839/4262677924222911921625497600000000000 1248983132667522703980854502823802844188430685397/17050711696891647686501990400000000000 144770130000380560763490674227630948033618957229/1065669481055727980406374400000000000 31964252588476087456147635721282652530493770072169/136405693575133181492015923200000000000 2000008573846650787332556439872555041102922229/5302456504378354965676032000000000 155003141207351602519567902475069865727722989465049/272811387150266362984031846400000000000 5215660222930370598930176565084578681641212722287/6495509217863484832953139200000000000 718703428919030232971733512699720384917204940033/673608363333991019713658880000000000 60715316007408794626237371344276122376811373730819/45468564525044393830671974400000000000 995444506683715092845752438620172904016954047509/631507840625616580981555200000000000 119824708033087721620697389234239570681424542242209/68202846787566590746007961600000000000 14020238321920177162554182023164819138008336009021/7578094087507398971778662400000000000 251168362250531976228720956091689094565816125334903/136405693575133181492015923200000000000 12115524178125579506432281495504691330141624355151/6995163773083752897026457600000000000 69980983596775973228001543082972871425891105992601/45468564525044393830671974400000000000 8487310912075728044765310089147222437471483187/6573293187245894585548800000000000 3980898846475840336413305807626723328699174167037/3897305530718090899771883520000000000 103785275850739171922369479000378774718273949025151/136405693575133181492015923200000000000 116429185549766630693408604750731456478459429829/218598867908867278032076800000000000 916984090660840319559877900233811801405396942387/2623186414906407336384921600000000000 203201341559130058398011829636066096187661358757/947261760938424871472332800000000000 37354859691485029033486542128961702426183698263/304476994587350851544678400000000000 9919156308886762993878586886377543904053419283/152238497293675425772339200000000000 22733077688393424950516288160600420562977466621/710446320703818653604249600000000000 428156862945333062784122199082171373324464289/29601930029325777233510400000000000 354363983810416217603317490585606550575865743/59203860058651554467020800000000000 3102551971657627995675927637896812285491/1376577847345878777600000000000 210158560441892502250755432675057499033417/274091944715979418828800000000000 228765079360254607845072870218406160819/978899802557069352960000000000 120244994022518246719086450264641898413/1903416282749857075200000000000 1016884081816041794524750807247840263/67979152955352038400000000000 44940961502684308579309823472173/14714102371288320000000000 1657906352721963554955815331683/3147183007192224000000000 2761390726483590928123739/37003915428480000000 6609766812445685616751/792941044896000000 984618687542291/1430268840000 5655634643/151351200 1
1 5806985843/151351200 79949212151357/110020680000 7182680543138018046151/792941044896000000 843728180517813331141087/10091976935040000000 479481957484786057494884699477/786795751798056000000000 4140555516383225594956346877975751/1132985882589200640000000000 1260739567039815921073281461170068253/67979152955352038400000000000 22109415871128160976034501557707508653/271916611821408153600000000000 1531455893712943193735159388709321018961/4894499012785346764800000000000 41906090908174749863394351562483432030219/39155992102282774118400000000000 144812093392614560969287262808024101170973/44050491115068120883200000000000 77359484391054551115089933206292793246540479/8457694294093079209574400000000000 28030094142814596860090027408094300524489/1207035007006290739200000000000 1373898043544009403323228878284656717625647173/25373082882279237628723200000000000 71016682179828597317465088620899873285689276913/608953989174701703089356800000000000 71003238219452752055424198578930410191663215503/304476994587350851544678400000000000 19620204348808271576976270930233101904343999797/45107702901829755784396800000000000 1234141183847638607632008763172371563654805334963/1623877304465871208238284800000000000 6083573654716175114147758218381493571660837769653/4871631913397613624714854400000000000 9433525804071940293640704153175278807477964995739/4871631913397613624714854400000000000 110789895990455383279692770478764208200487451200767/38973055307180908997718835200000000000 30882922592651704071055385790972372957087438193693/7794611061436181799543767040000000000 136560446066030941283065450481679834097277414368967/25982036871453939331812556800000000000 21599745839711215637082341042933466539908358965553/3247754608931742416476569600000000000 104475680267035147828379453050275512611413284815837/12991018435726969665906278400000000000 8636822170528929235352808438295085114088912319547/927929888266212118993305600000000000 268203554944132886045118576372489342040692698248393/25982036871453939331812556800000000000 427931109508024166812087563376024192393015645520341/38973055307180908997718835200000000000 933343852366814111129573860629470013833170472369/83275759203378010678886400000000000 427931109508024166812087563376024192393015645520341/38973055307180908997718835200000000000 268203554944132886045118576372489342040692698248393/25982036871453939331812556800000000000 8636822170528929235352808438295085114088912319547/927929888266212118993305600000000000 104475680267035147828379453050275512611413284815837/12991018435726969665906278400000000000 21599745839711215637082341042933466539908358965553/3247754608931742416476569600000000000 136560446066030941283065450481679834097277414368967/25982036871453939331812556800000000000 30882922592651704071055385790972372957087438193693/7794611061436181799543767040000000000 110789895990455383279692770478764208200487451200767/38973055307180908997718835200000000000 9433525804071940293640704153175278807477964995739/4871631913397613624714854400000000000 6083573654716175114147758218381493571660837769653/4871631913397613624714854400000000000 1234141183847638607632008763172371563654805334963/1623877304465871208238284800000000000 19620204348808271576976270930233101904343999797/45107702901829755784396800000000000 71003238219452752055424198578930410191663215503/304476994587350851544678400000000000 71016682179828597317465088620899873285689276913/608953989174701703089356800000000000 1373898043544009403323228878284656717625647173/25373082882279237628723200000000000 28030094142814596860090027408094300524489/1207035007006290739200000000000 77359484391054551115089933206292793246540479/8457694294093079209574400000000000 144812093392614560969287262808024101170973/44050491115068120883200000000000 41906090908174749863394351562483432030219/39155992102282774118400000000000 1531455893712943193735159388709321018961/4894499012785346764800000000000 22109415871128160976034501557707508653/271916611821408153600000000000 1260739567039815921073281461170068253/67979152955352038400000000000 4140555516383225594956346877975751/1132985882589200640000000000 479481957484786057494884699477/786795751798056000000000 843728180517813331141087/10091976935040000000 7182680543138018046151/792941044896000000 79949212151357/110020680000 5806985843/151351200 1
