# Supplementary material for: Evolutionary regime transitions in structured populations
Source: PLoS One. 2018 Nov 26;13(11):e0200670. doi: 10.1371/journal.pone.0200670 (PMC6261048; doi:10.1371/journal.pone.0200670)
Supplement: S2 File — This repository contains the output of S1 File, and information about the first and second derivative of all studied graphs, including all graphs of 7 or less vertices. Available from https://bitbucket.org/geodynapp/fixationfunctions. (ZIP) [file pone.0200670.s003.zip › fixationfunctions/functions/1151862331408.txt]

0 0 0 0 0 0 6232220635872997424141700569/10470513416751089997750000000 9383780064330515274962476558283137216485906190090288633/306871208465988956740436242937880111897844734375000000 271686724213466630169634375321250872494908977909804235884428410509/350067800394461466005026813263868093972969768716960000000000000 2210532308060151040237290595400542859858973942180466470036671750719177582433/170412364554092535110693268727778590149911544573205565391360000000000000 39915973642439646120861156641942802848345813737989885371558673600953256937400154373/248563474938599371712457201766337851592660978914477637679837696000000000000000 1411253589660853442746431551701087646068794670316337835527518633235045734187399754221667/898719068517127119635127865169071988628073348109911319541534904320000000000000000 7033366641911162984615036719821174582849597736757328903686997107470672334674927291571013133/556838998371019986778009836459857664790781772420753217577163259084800000000000000000 35173183876771609784736476193875429990691796955852852629392066632285603970301111281986322432779/409276663802699690281837229797995383621224602729253614919214995427328000000000000000000 99167764825782290235841829523138962969725640555012350499743995453409307151602914526647134983723827/196452798625295851335281870303037784138187809310041735161223197805117440000000000000000000 5107138246799433629156376461195074431952985590603516695792975899377350629491484717903144769269893387/1964527986252958513352818703030377841381878093100417351612231978051174400000000000000000000 27108455305153831373031321337318514565816712963647230133013624069789486552407953015063362202013694217/2281387338874403434861337848680438783540245527471452408323882297091686400000000000000000000 1765465049855101467952809477610758014500099654326150890912390559145000209687602641997892574220752764041/36268208976977695631128960671330052456280826334161551106687359594790912000000000000000000000 35287852810734536708838892304197531194000214526935035750123334403396179969408121189414391476583237094642097/195848328475679556408096387625182283263916462204472375976111741811870924800000000000000000000000 191479736377314486306351329987562831241276802181075915798188801678496127399104202238768384429764963124628359/315623339278987714872552029643888803607138100246876969548279253333180416000000000000000000000000 177576006587125593961558427361653153182774106927593608145191718743372552830903458333083325727873071735954409/95020752360167978850289352486611350370633323980606543600269847779344384000000000000000000000000 572072268652916488455323578129987200229799590187272889883278277963688476812066143877617459669721730437215092767/108086105809691075942204138453520411046595406027939943345306951849004236800000000000000000000000000 663805523358561534622384676566442119673375827626761653738349798157217109947594403934186933012679121335981391811127/47960067415090830906447789806817894017884659232862653930894340494860484608000000000000000000000000000 90237294845643808131784270709958433534438368089210878793541397838644395828061837302146345770566688767400357826719937/2689934215889877037796419515251960142742226539582296676993639097320435875840000000000000000000000000000 4527074180477813417540513098596560554470182823470301915006439444359549528872756745568446777254978032976453453904415007/59872729321419843744500950500769435435230203622960797004051967004874217881600000000000000000000000000000 268226644573163417912659535453167271530844743927357575338099984783861900317093385525121065410053150481469471599859580953/1687322371785468323708663150476229544083760283919804279205100888319182503936000000000000000000000000000000 29009566825429247049086932777418569348766414190803312959521657732121699869772042625689497477383976328599752025100828530119/92802730448200757803976473276192624924606815615589235356280548857555037716480000000000000000000000000000000 7752145485949553598821750359012149867790984604562520083480507201982848516582439417931201229685680617816094177361158732127/13449671079449385188982097576259800713711132697911483384968195486602179379200000000000000000000000000000000 52668605190268274225620981803929638781833562835549039822346563965777301591752453545406495018447949503645277641407164755221/52728824118295885115895723452382173252617508872493883725159402759974453248000000000000000000000000000000000 7565439693750732787479558908103555045258667213358461638716244411655051428705851401483378981918468720386864468356916874455553/4640136522410037890198823663809631246230340780779461767814027442877751885824000000000000000000000000000000000 1892094189503975653049365565844569590087507879481767082427606144287292703972579404305002080230657680305094124631939067562761/753268915975655501655653192176888189323107269607055481787991467999635046400000000000000000000000000000000000 19295180472293942883027908617583280104859067346722942088052931551643119154120582812930683495590673212994789514243829930960469/5272882411829588511589572345238217325261750887249388372515940275997445324800000000000000000000000000000000000 104613005576634865175112008454572982262894691382597918466859417221988451414808060390806868681485322092024869069543222144472253/20714895189330526295530462784864425206385449914194025749169765369989963776000000000000000000000000000000000000 266375971024637262787358110900807065875012626935378983694909299413609086146896393402138115789621246608334915207261200384267979/40278962868142690019087010970569715679082819277599494512274543774980485120000000000000000000000000000000000000 59668382992295193374980681247561955527040250922775299814146433902395094117640225098014218756476105776788453236710486871447181323/7250213316265684203435661974702548822234907469967909012209417879496487321600000000000000000000000000000000000000 14131447343479955528147176548724477893442072137317825197593442339668115240360509082774649145221588548690624190277358119143110171/1450042663253136840687132394940509764446981493993581802441883575899297464320000000000000000000000000000000000000 699164454163190165520749117343019332406714803086190740396568573771112266630616631933329605704277348591499846467360419710895177/63598362423383194766979491006162708966972872543578149229907174381548134400000000000000000000000000000000000000 3428921007971632999727986602386191491506563664600946733908435420967256785695425615680396792219738246832201907763462283138924759/290008532650627368137426478988101952889396298798716360488376715179859492864000000000000000000000000000000000000 17590326879947906150045995493314744583191097400136280697348336736407664831485805074784377496466450189621723052351425675260655011/1450042663253136840687132394940509764446981493993581802441883575899297464320000000000000000000000000000000000000 574044531904925730859223554516780595677977449671349546162351584980094128318321920234797150941550214973970388397905590909456163/48334755441771228022904413164683658814899383133119393414729452529976582144000000000000000000000000000000000000 9463052504462187984055563404856761045734337569868308844591285712619994207856090038832042389108719666792586518834853254053353/852966272501845200404195526435593979086459702349165766142284456411351449600000000000000000000000000000000000 114667155654739688294986525433575040966099494271328746668142181188095592563675175812507379444660856787965190010224597547983469/11600341306025094725497059159524078115575851951948654419535068607194379714560000000000000000000000000000000000 48689643984400478475427834343665610043983811511047225664987213098204166908580448182877086247051560117713926743476592809534587/5800170653012547362748529579762039057787925975974327209767534303597189857280000000000000000000000000000000000 6299780101067358273254836985118915178436422018305487141265788683862648761815390659623521302511211576791992545210053627744207/928027304482007578039764732761926249246068156155892353562805488575550377164800000000000000000000000000000000 22023638212358592082506520024750151908183487283326481352228105496825988863865676637469278412177553714145771222753349984707/4218305929463670809271657876190573860209400709799510698012752220797956259840000000000000000000000000000000 78648042548917447948521527101961987500003733687309645755175737725751092252083238126727420445059816044942496419255232438193/20622828988489057289772549616931694427690403470130941190284566412790008381440000000000000000000000000000000 2451308548381343155069964245604852482300029032637981408567540932323400790992428870934621476091248752743347927580070571817/928027304482007578039764732761926249246068156155892353562805488575550377164800000000000000000000000000000 16440916852463720120034162595523823197442132304324434070506919016166404958688404407936487912753403762239503660203383257/9493885467846624839281480642065741680266681904408105918801079167013303091200000000000000000000000000000 197702313544621323591080035286819091006846978703444940359670919197891787838977563919614615023190483633855357693870539/184315254117578466343548109783897964100510060805539692862523433679354593280000000000000000000000000000 3875500262655023543654092917594366559306079316205220152293506720065470797378235705329817279075830163844691765327161177/6186848696546717186931764885079508328307121041039282357085369923837002514432000000000000000000000000000 141950126649056999802282326509142710751830935067490492662216486382331352441640324125071006388921523592300662822395127/412456579769781145795450992338633888553808069402618823805691328255800167628800000000000000000000000000 1155779520832822958719900278231022930646879585183551356987891423213534946039740027088499476167700148207029679445227/6512472312154439144138699879031061398218022148462402481142494656670528962560000000000000000000000000 353385497721602159934213076078702034548737734088296616474803773569575711696060475389022361229897712524492354708111/4124565797697811457954509923386338885538080694026188238056913282558001676288000000000000000000000000 884881789541496401534818675309172618985687243764495422753226729455748300720641845914277880692623944892213708753/22914254431654508099747277352146327141878226077923267989205073791988898201600000000000000000000000 464033025705823497510484940865830170912599256019879017403169390217116397579527213710238058432096090883031979/28642818039568135124684096690182908927347782597404084986506342239986122752000000000000000000000 4630328331642098969185493874768808096207389982006220702641120896168854309615538244525028472500359526483653/734431231783798336530361453594433562239686733266771409910419031794515968000000000000000000000 1443156598359585559192907777147815759571338675671996821885765483907603087546177680296398656842930320593107/636507067545958558326313259781842420607728502164535221922363160888580505600000000000000000000 1137000353787461512110016427855999851394558775891755579790456466218683996722812811481183082586918068559/1515493017966567996015031570909148620494591671820321956958007525925191680000000000000000000 35037604418831834738353397843064743296076697203324096685389560525139039419260295880139584045308183/154147793167189421274414719505435052941908481585908946508370425479168000000000000000000 61575570208935238157902324958151962755677224897908270590345127428434776087159810845246944280835249/982263993126479256676409351515188920690939046550208675806115989025587200000000000000000 153546442669066871819452215021746590988618729673036410264839694836408588869819949296760433670491/9822639931264792566764093515151889206909390465502086758061159890255872000000000000000 2861674534132377616516769379316797340842664413402121598216945416586377221948249962880753898301/818553327605399380563674459595990767242449205458507229838429990854656000000000000000 1353280215652569316773548278916925135324321170850670782533951658685787060895434690378979713/1948936494298569953723034427609501826767736203472636261520071406796800000000000000 262007377230885032826328865566367746771309101015011498275067745913820102502845976402937/2165484993665077726358927141788335363075262448302929179466746007552000000000000 500856313295702089125598605056366287760702661854734043372278927005738537442575841/27503111583838113777165809055429985814306828493991683340108032000000000000 2206308626759794333433846512841954479287505306833234328516849307288691721/951084671456485892713874537188484041260276419870384006400000000000 21174670711593005427014441692688025252620763750861681650291903539370593/87066855782438805953914199351427493824091604048649444960000000000 52117466707025600999054714291746553380752063366059560872523479253/2586656440357659119248787859519533387525003091166056000000000 1286338398930804892762132460791517345360757971754917/1039929887411929080871682739732786020746140000000 565013033764856469401640570797556537227/11293753179238085128411321020548010000 1
1 576306786944094554530051891818104547227/11293753179238085128411321020548010000 18304022488317436798422132090573797694098837657283199/14212375127963030771912997443014742283530580000000 55437913704396079056469110496164300603421336086650767614589550053/2586656440357659119248787859519533387525003091166056000000000 161220439192396062255114906448403223102565639973377227242801493164496331/609467990477071641677399395459992456768641228340546114720000000000 16482754913696128119547415177982164629821255911698154701598408662199388715249/6382348796275894231645726469257041007281210943182198913347840000000000 1959113080034251918648239408597987050149046010754590141793241950955684954088568003/94315548504576556026085676907157463548574148445249528722419251200000000000 1532679229597993246466674401215226962297669823033074239016949092774306603209420418708941/10827424968325388631794635708941676815376312241514645897333730037760000000000000 56065867337486106604114377635815129878955424910120345934758291918084303052334255367183121/67204706699950688059414980262396614716128834602504698673105910579200000000000000 4040384316237858812523226211540787560426976495593768618748190833562701867792022834031050789/935489517263313577787056525252560876848513377666865405529634275262464000000000000 63852886319719882993576259000059908930148848175033051769227479609255639808819144351989832891/3211062416235630129703855349837165481173386879863382398843138244608000000000000000 217733831648535499835057257666009393644170309550436848191978095144401962698964129853974564479361/2647611841311264842793556203544983613722207672642071902442361156403200000000000000000 7780073358666377974347567432001345553044451453720582333293814753260259529916050026666912678152268137/25258216966109466600250526181819143674909861197005365949300125432086528000000000000000000 122654317500914174606851838763859066081263466111499860060094262216741268627659490997692036224673441693/116576385997428307385771659300703740038045513216947842842923655840399360000000000000000000 27254345452782317766206677010158834667134214269552118850516619759226732985507370924193058100682545062497/8266325552544916341900172204958992475425045482656301583407313777773772800000000000000000000 25989613150214009942772326729236692376415711170602642621092733484641589137727338320862753870030946760031077/2727887432339822392827056827636467516890265009276579522524413546665345024000000000000000000000 834839541027175795532832610902809558722703056205190635794238541907693584923725942129571215546677432039880223/32734649188077868713924681931637610202683180111318954270292962559984140288000000000000000000000 207853746904150696943383612992619225647663812676279635615273826184117111776938176538801324604810786748198550447/3273464918807786871392468193163761020268318011131895427029296255998414028800000000000000000000000 2805101089738127970759258987112240558127378205219514205521026966806183899650063844835966964342261054134462905067/19007215657593601188730460476434741408009588451733586350492687938055307264000000000000000000000000 5679271476207644674632827652760590525945970711783233096451853675758176519975103374671814139439162689154492742295049/17676710561562049105519328243084309509448917260112235305958199782391435755520000000000000000000000000 7744435701203125261905839027146407047191507379804424340683358959041881442400323581232477570964028395204756074717659/11784473707708032737012885495389539672965944840074823537305466521594290503680000000000000000000000000 15992737756392715477786838086115031260227746659845649468301190387089290992088656901924200249677338237424552298341211/12626221829687177932513805887917363935320655185794453789970142701708168396800000000000000000000000000 61160086167106076148194584597910940396028430044622596296041578544524405593192040894268034701915433817718032968759667741/26515065842343073658278992364626464264173375890168352958937299673587153633280000000000000000000000000000 2109997929313191448182035247504030975862992774974691656874986424582560535599259773077166523929276872746591490417863813013/530301316846861473165579847292529285283467517803367059178745993471743072665600000000000000000000000000000 5759734457917687876469944418536052197376574025877487776344997477911010310781812863334198077280973984216316827778173290299/883835528078102455275966412154215475472445863005611765297909989119571787776000000000000000000000000000000 320214492006164898542093078785738495878660083023933111844747625775372121826826260155580198725002041250595143724677746701/31528021215627911603185484381244309469885108073921941687202496639223726080000000000000000000000000000000 2000931544164293931514288192931069977159025900694589318759319311131757452344033498192132270905609115756479908863865262796123/132575329211715368291394961823132321320866879450841764794686498367935768166400000000000000000000000000000000 9793752210190952007640457501208818530561260879826772197958216899360822572238935479447108881238975432029692011692650639299/457156307626604718246189523528042487313334067071868154464436201268744028160000000000000000000000000000000 96420110596572965617935977821922420852013105944830050765418703490886338292071160398229156949238979245218973579487012277476529/3314383230292884207284874045578308033021671986271044119867162459198394204160000000000000000000000000000000000 8361626259442992116680826530021914685062087979859339720812989089271081486299058103282787440952006314057441322548304468040857/220958882019525613818991603038553868868111465751402941324477497279892946944000000000000000000000000000000000 5926325567722022851760356732827741099720398641412753987754290046232717449358989483664001145150235978814137504926301373402089/125544819329275916942608865362814698220517878267842580297998577999939174400000000000000000000000000000000000 334469373388313991455579758252287310517427809319986060045014908872927737747390044071124447211081595807763027855617915771112247/5918541482665864655865846509961264344681557118341150214048504391425703936000000000000000000000000000000000000 13458189957817709702748376605525235040152752927201875280358898495786181696661607438873475440555254599823781347677811008435226393/207148951893305262955304627848644252063854499141940257491697653699899637760000000000000000000000000000000000000 3715995453252048607860208199723982107649202688805686719160281883318557721231941042282684469194646363156685916792705143061126853/51787237973326315738826156962161063015963624785485064372924413424974909440000000000000000000000000000000000000 39438772128633835068011944609852037513297272258516000666525434120679329996151727771587364897505363497765778055377341202751021769/517872379733263157388261569621610630159636247854850643729244134249749094400000000000000000000000000000000000000 8045684061687534789578124872510037112284045777325635609072185500735655618638618762097289427298719292629072127983537265729999303/103574475946652631477652313924322126031927249570970128745848826849949818880000000000000000000000000000000000000 39438772128633835068011944609852037513297272258516000666525434120679329996151727771587364897505363497765778055377341202751021769/517872379733263157388261569621610630159636247854850643729244134249749094400000000000000000000000000000000000000 3715995453252048607860208199723982107649202688805686719160281883318557721231941042282684469194646363156685916792705143061126853/51787237973326315738826156962161063015963624785485064372924413424974909440000000000000000000000000000000000000 13458189957817709702748376605525235040152752927201875280358898495786181696661607438873475440555254599823781347677811008435226393/207148951893305262955304627848644252063854499141940257491697653699899637760000000000000000000000000000000000000 334469373388313991455579758252287310517427809319986060045014908872927737747390044071124447211081595807763027855617915771112247/5918541482665864655865846509961264344681557118341150214048504391425703936000000000000000000000000000000000000 5926325567722022851760356732827741099720398641412753987754290046232717449358989483664001145150235978814137504926301373402089/125544819329275916942608865362814698220517878267842580297998577999939174400000000000000000000000000000000000 8361626259442992116680826530021914685062087979859339720812989089271081486299058103282787440952006314057441322548304468040857/220958882019525613818991603038553868868111465751402941324477497279892946944000000000000000000000000000000000 96420110596572965617935977821922420852013105944830050765418703490886338292071160398229156949238979245218973579487012277476529/3314383230292884207284874045578308033021671986271044119867162459198394204160000000000000000000000000000000000 9793752210190952007640457501208818530561260879826772197958216899360822572238935479447108881238975432029692011692650639299/457156307626604718246189523528042487313334067071868154464436201268744028160000000000000000000000000000000 2000931544164293931514288192931069977159025900694589318759319311131757452344033498192132270905609115756479908863865262796123/132575329211715368291394961823132321320866879450841764794686498367935768166400000000000000000000000000000000 320214492006164898542093078785738495878660083023933111844747625775372121826826260155580198725002041250595143724677746701/31528021215627911603185484381244309469885108073921941687202496639223726080000000000000000000000000000000 5759734457917687876469944418536052197376574025877487776344997477911010310781812863334198077280973984216316827778173290299/883835528078102455275966412154215475472445863005611765297909989119571787776000000000000000000000000000000 2109997929313191448182035247504030975862992774974691656874986424582560535599259773077166523929276872746591490417863813013/530301316846861473165579847292529285283467517803367059178745993471743072665600000000000000000000000000000 61160086167106076148194584597910940396028430044622596296041578544524405593192040894268034701915433817718032968759667741/26515065842343073658278992364626464264173375890168352958937299673587153633280000000000000000000000000000 15992737756392715477786838086115031260227746659845649468301190387089290992088656901924200249677338237424552298341211/12626221829687177932513805887917363935320655185794453789970142701708168396800000000000000000000000000 7744435701203125261905839027146407047191507379804424340683358959041881442400323581232477570964028395204756074717659/11784473707708032737012885495389539672965944840074823537305466521594290503680000000000000000000000000 5679271476207644674632827652760590525945970711783233096451853675758176519975103374671814139439162689154492742295049/17676710561562049105519328243084309509448917260112235305958199782391435755520000000000000000000000000 2805101089738127970759258987112240558127378205219514205521026966806183899650063844835966964342261054134462905067/19007215657593601188730460476434741408009588451733586350492687938055307264000000000000000000000000 207853746904150696943383612992619225647663812676279635615273826184117111776938176538801324604810786748198550447/3273464918807786871392468193163761020268318011131895427029296255998414028800000000000000000000000 834839541027175795532832610902809558722703056205190635794238541907693584923725942129571215546677432039880223/32734649188077868713924681931637610202683180111318954270292962559984140288000000000000000000000 25989613150214009942772326729236692376415711170602642621092733484641589137727338320862753870030946760031077/2727887432339822392827056827636467516890265009276579522524413546665345024000000000000000000000 27254345452782317766206677010158834667134214269552118850516619759226732985507370924193058100682545062497/8266325552544916341900172204958992475425045482656301583407313777773772800000000000000000000 122654317500914174606851838763859066081263466111499860060094262216741268627659490997692036224673441693/116576385997428307385771659300703740038045513216947842842923655840399360000000000000000000 7780073358666377974347567432001345553044451453720582333293814753260259529916050026666912678152268137/25258216966109466600250526181819143674909861197005365949300125432086528000000000000000000 217733831648535499835057257666009393644170309550436848191978095144401962698964129853974564479361/2647611841311264842793556203544983613722207672642071902442361156403200000000000000000 63852886319719882993576259000059908930148848175033051769227479609255639808819144351989832891/3211062416235630129703855349837165481173386879863382398843138244608000000000000000 4040384316237858812523226211540787560426976495593768618748190833562701867792022834031050789/935489517263313577787056525252560876848513377666865405529634275262464000000000000 56065867337486106604114377635815129878955424910120345934758291918084303052334255367183121/67204706699950688059414980262396614716128834602504698673105910579200000000000000 1532679229597993246466674401215226962297669823033074239016949092774306603209420418708941/10827424968325388631794635708941676815376312241514645897333730037760000000000000 1959113080034251918648239408597987050149046010754590141793241950955684954088568003/94315548504576556026085676907157463548574148445249528722419251200000000000 16482754913696128119547415177982164629821255911698154701598408662199388715249/6382348796275894231645726469257041007281210943182198913347840000000000 161220439192396062255114906448403223102565639973377227242801493164496331/609467990477071641677399395459992456768641228340546114720000000000 55437913704396079056469110496164300603421336086650767614589550053/2586656440357659119248787859519533387525003091166056000000000 18304022488317436798422132090573797694098837657283199/14212375127963030771912997443014742283530580000000 576306786944094554530051891818104547227/11293753179238085128411321020548010000 1
