# Supplementary material for: Evolutionary regime transitions in structured populations
Source: PLoS One. 2018 Nov 26;13(11):e0200670. doi: 10.1371/journal.pone.0200670 (PMC6261048; doi:10.1371/journal.pone.0200670)
Supplement: S2 File — This repository contains the output of S1 File, and information about the first and second derivative of all studied graphs, including all graphs of 7 or less vertices. Available from https://bitbucket.org/geodynapp/fixationfunctions. (ZIP) [file pone.0200670.s003.zip › fixationfunctions/functions/17990971448.txt]

0 0 0 0 0 0 39545666267389/45875033043840 426810790681738988220426083/12041074888472075846400000 25395371233559581064077332784996931519/35301073654363828396909362739200000 35785337752662083497494756048461184278946856349/3725114026410454064138303284627614720000000 682204138468048168753653952430411587546713984167663/7185941015578734860989320630956386037760000000 1401196270725431937786269191934218057761863440120731991811/1892345707042504038292927694956054699183718400000000 936151303509758161832979822406024442901733860252907547263/197217170461005383643431670442070216788377600000000 103242239822933169488096186693688169183241666054006166575719/4014066651302281293348634504452237240692736000000000 107489103159676246487162140759492554901282487278282355617568867/894133346577583158093408335866735845364306944000000000 213405569084172918023139305088079272458573060338743170384676817/433519198340646379681652526480841621994815488000000000 20458247255503970377879588116422079365732177826376440411636821779/11444906836193064423595626699094218820663128883200000000 139760312275364764877855141695366988848224944973961075159529311/24043921924775345427721904830029871471981363200000000 2343307978448626431860008398347821201327340693023463908932419695189/137338882034316773083147520389130625847957546598400000000 93755543048488373648221468939081226844392094358397501551810625745413/2060083230514751596247212805836959387719363198976000000000 56993596860722906164012139219312506973385361393272092341630510403/513800531366692005548625216569886366808670208000000000 51136821049911636704793851635879240434441495940667427314735137303711/206008323051475159624721280583695938771936319897600000000 2411150188686151408321109140998375438635819184172963236476515823956271/4708761669748003648565057841913050029072830169088000000000 9201840364859912709377544101940792966642701865670519555855345250446567/9417523339496007297130115683826100058145660338176000000000 28508262982376662467514782430757377702469669772317251096689764827899523/16480665844118012769977702446695675101754905591808000000000 4418109701957470550709584013673573952073578801242391370234252848522041/1551121491211107084233195524394887068400461702758400000000 96065938103711580972681088624038819311273163535241847852135540062561707/21974221125490683693303603262260900135673207455744000000000 206529227749234327466546134325885133263219595255344372476693417480894421/32961331688236025539955404893391350203509811183616000000000 41011197421954126054700446739360724238150131847160044339847990615743411/4883160250109040820734134058280200030149601656832000000000 198525997843978564203672762919584813138761656339096623299624563292611919/18835046678992014594260231367652200116291320676352000000000 13076114574299683168918770907906479513841789466263474940342227391092339/1054762614023552817278572956588523206512313957875712000000 200321115727869113963543810807016316361130198555049597175684450467485833/14649480750327122462202402174840600090448804970496000000000 4315162941498583577576369155635886760234333836761502833381931811869/304954681348519008381801573685688712724217856000000000 41168607593304804433805253810736175773798031675976731576764417640309347/2996484698930547776359582263035577291228164653056000000000 330006594966529759034694107312961115745868345600841694520350218664568847/26369065350588820431964323914713080162807848946892800000000 18305944767420173139677268834108105911194005413811358529123176889698957/1712276970817455872205475578877472737844665516032000000000 225704902690327941482076606763477365804789115924272410472114074031770593/26369065350588820431964323914713080162807848946892800000000 15667078884526060839912691939388978838266449386450036054022501913345327/2441580125054520410367067029140100015074800828416000000000 296584744020609833310567044682085615948227193956718992033067084958927077/65922663376472051079910809786782700407019622367232000000000 40676664791377051659728772110598000629707553198105617119130757971919/13808685248527869937140932087721554337456979968000000000 16280811269931050204418820575219380346783491727742136723518748597179/9055310903361545478009726619063557748216981094400000000 233649576348698909300686261421833347953104580189933089868800421850043/228898136723861288471912533981884376413262577664000000000 67134895216893035794449169272526754632754692838106049963753604585069/124853529122106157348315927626482387134506860544000000000 4998335485850335635509186159760320053196314526276732765857336948339/19074844726988440705992711165157031367771881472000000000 24252724664431989104173088111407250996974729820803381328652999860477/206008323051475159624721280583695938771936319897600000000 4168741753921941487538183712996133277745022317526440305548843146287/85836801271447983176967200243206641154973466624000000000 1178728876890086222846605586808739439060843796774255745962307237229/64377600953585987382725400182404980866230099968000000000 89746952710908269387379088101357687376731582898525756869343079531/14306133545241330529494533373867773525828911104000000000 4626748413306631021267594378424718510695472806547909091663455839/2384355590873555088249088895644628920971485184000000000 20027360271980054678441550017006227639641461554369038991831549/37255556107399298253892013994447326890179456000000000 374916801179407638772235945543909615361650129302821367510057/2838518560563756057439391542434082048775577600000000 3363115794195343576745316788480727785510704120371343753019/118271606690156502393307980934753418698982400000000 95953528376652853239316299587379287780967846282851203/18167681519225269184839935627458282442240000000 1351495213641945006400128243717960618894927816383/1629737386554573653060507687024581440000000 48863650090119928232677286303881305077811493/456509071864026233350282265272992000000 950491385931345944786530380549223/87156101908263779440045920000 2081517778191568138798598633/2530902400402586530320000 1637244716293723/40112098026000 1
1 1677356814319723/40112098026000 2187249933554347011440210993/2530902400402586530320000 13333757325913741358589556518842203/1133029324807429132720596960000 54221614374053440591621682153063272986648343/456509071864026233350282265272992000000 12763683573437340275459574849739363763175195683/13468904021112178950913286669624640000000 269699224524095314229418172555478909169721476593329897/43322932853537180363849077265477442746880000000 4095949605119851406013102659930753357531114516638738359329/118271606690156502393307980934753418698982400000000 42973470049088528543478563624330494619235123702333753541073/258047141869432368858126503857643822615961600000000 2721721545343839700924417159108432270653705485414079409997881/3870707128041485532871897557864657339239424000000000 13831213176486881770972006650561215322323783221060917798962993/5240341957963857336811184386032151474662604800000000 18180831128612530002916257475183322076460921325164124421576347077/2043733363605904361356361910552539075118415872000000000 249660156364274809828443880014487556821432974846701051439438098333/9196800136226569626103628597486425838032871424000000000 726369436482821321832937471055561648953038335769968714696920637/9617568769910138171088761932011948588792545280000000 28357478526737921261369599930626000764566553995295849274015272530099/147148802179625114017658057559782813408525942784000000000 11117544005590561784441306548558299463919242934067803197765971012571/24524800363270852336276342926630468901420990464000000000 513902754823636446288868739106510989891780257295856105654243150293/520420166859858935517800380405951594725113856000000000 2179892578815973229245684231901285857415501122753847123517150823147/1089991127256482326056726352294687506729821798400000000 2224435081699248205598530484987063532372784039980449302486511423103467/588595208718500456070632230239131253634103771136000000000 2861536843728128753978165056949708958431809189330990869590253800216713/428069242704363968051368894719368184461166379008000000000 20906204702008310082883980866899619319585339283728268807144998543065503/1883504667899201459426023136765220011629132067635200000000 7778898498471516002957526058806704004903409780031377374363896102023117/448453492356952728434767413515528574197412397056000000000 160554977602577370066557673339869228417821033527301334871237961587463567/6278348892997338198086743789217400038763773558784000000000 35331661252444028894402847638492893741202100306594074052391169743566701/991318246262737610224222703560642111383753719808000000000 49228465312118425857663847811394572022710231968758000875673985650255071/1046391482166223033014457298202900006460628926464000000000 23115975879538651665899224422750965566727189666110738788194382387906091/392396805812333637380421486826087502422735847424000000000 7172581233611656825763971582161063479033255590975029980663006772557737/102364384124956601055762126998109783240713699328000000000 1291256330606605667988367659420595082785906072638754870145440967674367/16293292974906587019256255508349654079836782592000000000 178516282735356392096630670735745188231537396634362869961834326973747523/2092782964332446066028914596405800012921257852928000000000 1084615385563008401365203931482473201894051729295624837366057630881293/12407804136358375885546924484619367665541054464000000000 178516282735356392096630670735745188231537396634362869961834326973747523/2092782964332446066028914596405800012921257852928000000000 1291256330606605667988367659420595082785906072638754870145440967674367/16293292974906587019256255508349654079836782592000000000 7172581233611656825763971582161063479033255590975029980663006772557737/102364384124956601055762126998109783240713699328000000000 23115975879538651665899224422750965566727189666110738788194382387906091/392396805812333637380421486826087502422735847424000000000 49228465312118425857663847811394572022710231968758000875673985650255071/1046391482166223033014457298202900006460628926464000000000 35331661252444028894402847638492893741202100306594074052391169743566701/991318246262737610224222703560642111383753719808000000000 160554977602577370066557673339869228417821033527301334871237961587463567/6278348892997338198086743789217400038763773558784000000000 7778898498471516002957526058806704004903409780031377374363896102023117/448453492356952728434767413515528574197412397056000000000 20906204702008310082883980866899619319585339283728268807144998543065503/1883504667899201459426023136765220011629132067635200000000 2861536843728128753978165056949708958431809189330990869590253800216713/428069242704363968051368894719368184461166379008000000000 2224435081699248205598530484987063532372784039980449302486511423103467/588595208718500456070632230239131253634103771136000000000 2179892578815973229245684231901285857415501122753847123517150823147/1089991127256482326056726352294687506729821798400000000 513902754823636446288868739106510989891780257295856105654243150293/520420166859858935517800380405951594725113856000000000 11117544005590561784441306548558299463919242934067803197765971012571/24524800363270852336276342926630468901420990464000000000 28357478526737921261369599930626000764566553995295849274015272530099/147148802179625114017658057559782813408525942784000000000 726369436482821321832937471055561648953038335769968714696920637/9617568769910138171088761932011948588792545280000000 249660156364274809828443880014487556821432974846701051439438098333/9196800136226569626103628597486425838032871424000000000 18180831128612530002916257475183322076460921325164124421576347077/2043733363605904361356361910552539075118415872000000000 13831213176486881770972006650561215322323783221060917798962993/5240341957963857336811184386032151474662604800000000 2721721545343839700924417159108432270653705485414079409997881/3870707128041485532871897557864657339239424000000000 42973470049088528543478563624330494619235123702333753541073/258047141869432368858126503857643822615961600000000 4095949605119851406013102659930753357531114516638738359329/118271606690156502393307980934753418698982400000000 269699224524095314229418172555478909169721476593329897/43322932853537180363849077265477442746880000000 12763683573437340275459574849739363763175195683/13468904021112178950913286669624640000000 54221614374053440591621682153063272986648343/456509071864026233350282265272992000000 13333757325913741358589556518842203/1133029324807429132720596960000 2187249933554347011440210993/2530902400402586530320000 1677356814319723/40112098026000 1
