# Supplementary material for: Evolutionary regime transitions in structured populations
Source: PLoS One. 2018 Nov 26;13(11):e0200670. doi: 10.1371/journal.pone.0200670 (PMC6261048; doi:10.1371/journal.pone.0200670)
Supplement: S2 File — This repository contains the output of S1 File, and information about the first and second derivative of all studied graphs, including all graphs of 7 or less vertices. Available from https://bitbucket.org/geodynapp/fixationfunctions. (ZIP) [file pone.0200670.s003.zip › fixationfunctions/functions/1151998654512_roots.py]

[-1.78701963570551, -1.75261312662138 - 0.263729159262591*I, -1.75261312662138 + 0.263729159262591*I, -1.74826845982311 - 1.08682577150214*I, -1.74826845982311 + 1.08682577150214*I, -1.64125717338471 - 0.518348600108993*I, -1.64125717338471 + 0.518348600108993*I, -1.44328043151046 - 0.730606410672672*I, -1.44328043151046 + 0.730606410672672*I, -1.19027300345710 - 0.837794588428005*I, -1.19027300345710 + 0.837794588428005*I, -1.00525426450110 - 0.785025057521129*I, -1.00525426450110 + 0.785025057521129*I, -0.929177655660466 - 0.0897566214202786*I, -0.929177655660466 + 0.0897566214202786*I, -0.879215143014765 - 0.897561571059986*I, -0.879215143014765 + 0.897561571059986*I, -0.719047009530690 - 0.980548124619362*I, -0.719047009530690 + 0.980548124619362*I, -0.654190453841044 - 0.893399434920931*I, -0.654190453841044 + 0.893399434920931*I, -0.564176044160866 - 0.0460722663437358*I, -0.564176044160866 + 0.0460722663437358*I, -0.563126689512177 - 0.136406019190542*I, -0.563126689512177 + 0.136406019190542*I, -0.562704668398105 - 0.223479619846622*I, -0.562704668398105 + 0.223479619846622*I, -0.558444149444461 - 0.311476869540521*I, -0.558444149444461 + 0.311476869540521*I, -0.546034137664974 - 0.411131359810499*I, -0.546034137664974 + 0.411131359810499*I, -0.536395579273309 - 0.752925557110675*I, -0.536395579273309 + 0.752925557110675*I, -0.517183650661099 - 0.530462651631794*I, -0.517183650661099 + 0.530462651631794*I, -0.465179153950957 - 0.663818773485607*I, -0.465179153950957 + 0.663818773485607*I, -0.450459899841274 - 0.613662052292588*I, -0.450459899841274 + 0.613662052292588*I, -0.383811645458757 - 1.00851794389164*I, -0.383811645458757 + 1.00851794389164*I, -0.331054410283971 - 0.864781701163617*I, -0.331054410283971 + 0.864781701163617*I, -0.0312531501455543 - 1.84283165361559*I, -0.0312531501455543 + 1.84283165361559*I, 0.0665388114542791 - 0.742964692936188*I, 0.0665388114542791 + 0.742964692936188*I, 0.670559286421577 - 0.703189372038186*I, 0.670559286421577 + 0.703189372038186*I]
