# Supplementary material for: Evolutionary regime transitions in structured populations
Source: PLoS One. 2018 Nov 26;13(11):e0200670. doi: 10.1371/journal.pone.0200670 (PMC6261048; doi:10.1371/journal.pone.0200670)
Supplement: S2 File — This repository contains the output of S1 File, and information about the first and second derivative of all studied graphs, including all graphs of 7 or less vertices. Available from https://bitbucket.org/geodynapp/fixationfunctions. (ZIP) [file pone.0200670.s003.zip › fixationfunctions/functions/52485976120.txt]

0 0 0 0 0 0 1098811453442404211143758448665461917/1537018733079551489434352116190760000 15344396218856416953611245897070645902993394227168855774179179927/430059139807700668514017253122199775001901693514524733542400000 34581748449456669341233735128242603525292027954204264513600977343707467/39235757649134787728253131478507438433920987205231998792032256000000 100753034593534043981476053033318407275695265415969069311899238339420847561954345749/7012885179109629401588897195588447530979442827484029491366239608882135040000000 23331844775343710115243230599983214518418996590520594023089115334457008058654432685837179/134226622328158306746411492323562885742946535718044324464749826114004064665600000000 777684010901334113620415067629759576327919579681580271894099715682265441804869167460844643769/467108645701990907477511993285998842385453944298794249137329394876734145036288000000000 1034426310466947185286250268971427281529921914379165501370139159957155514510153801140615986311952207/78676043412877732528252300053147357020666778746134512970698664637878085516752060416000000000 230898645035054284173418333235199683361510360342920142872287736196012689136317511837594996919570473539/2622534780429257750941743335104911900688892624871150432356622154595936183891735347200000000000 361319737022780717699823382023605208793866032233984052840791979975637729145928990294877642534195960684131/708084390715899592754270700478326213186001008715210616736287981740902769650768543744000000000000 441821525445827688405510414573715302916858591144662224558246914219344156273474535078719137168103844300130383/169940253771815902261024968114798291164640242091650548016709115617816664716184450498560000000000000 96160341217891644882750600561657655182148809434802681626202077167282967832546485675787985636144160540950937569/8157132181047163308529198469510317975902731620399226304802037549655199906376853623930880000000000000 7837739784194137149131784816385051077490161768436741278789669884156488813414112304533761093585487866056604945681/163142643620943266170583969390206359518054632407984526096040750993103998127537072478617600000000000000 10419427939718492319230044417409920447590869639000315480002680862637421907626838573578667094501191786679140946363/58731351703539575821410228980474289426499667666874429394574670357517439325913346092302336000000000000 42121943723682060620968945096015790405743909209950095227395633154809444147730907510846584770815198590106014289590353/70477622044247490985692274776569147311799601200249315273489604429020927191096015310762803200000000000000 390606339688815140573938002137089615602167037941317187976772635978746957614253999791487223410547888505023014098278287/211432866132742472957076824329707441935398803600747945820468813287062781573288045932288409600000000000000 172380245779351633160505717186034773565091144569199773962603842992265788635659780715935696920545537602596384845521659/32737992175392382909482863122019216815803685718825488385104848508964559727476858724999495680000000000000 20147400711463001366836909693104732763595217104894131812617621410605986582617505759109400335845752079731706966917036049/1449825367767376957419955366832279601842734653262271628483214719682716216502546600678549094400000000000000 425755229636497407120709691554641853175236509962702804502358942273635859064705167087802814412761949119665092805923278419/12490803168457401479310384698862716569722021628105724799240003738804939711406555328922884505600000000000000 25316040716524925512216651907363103984091134467190147714999016714865220164186509253803763101839481553673229918456651660471/324760882379892438462070002170430630812772562330748844780240097208928432496570438551994997145600000000000000 1827354932912854504231236774793542350060752307449271445385396665421818473786892068958865846951178466548858163145616867911/10962392654173584420660590790563059267941689867704602355451142521820369029420099191628523110400000000000000 548261191370952626849472368353306323114740918944502413652020724367516727256234489279691635363291948386759382333373183631241/1640897089919456531176774747808491608317166630723783636784371017476691027351092742157448406630400000000000000 912318874114652378454869813918765402320302763419660107240018388884958917257479237232034086543404789963959332328670697210891/1450095102719519725225986986435411188745403069011715772042002294514285093938174981441466033766400000000000000 278108418534721166641835361437421873121535422585532278191864025820947065288179191467779828487191869631859944259856268750193253/249416357667757392738869761666890724464209327870015112791224394656457036157366096807932157807820800000000000000 8411140405319150875164737259062183115537335638211011891890924930168900990024124905171482467401474785167771053898321096868509/4514323215706016158169588446459560623786594169593033715678269586542208799228345643582482494259200000000000000 418990462372083866340513436127381304522141789746669481993001687801239869775888476195030639873101676201709151460466336589249957/142523632953004224422211292381080413979548187354294350166413939803689734947066341033104090175897600000000000000 700041588880363464790813357583076870772929664821675853781387542135988872281085674422403241091267245751005415853847233985827019/159626468907364731352876647466810063657093969836809672186383612580132503140714301957076580997005312000000000000 5361145461082879615997287601041750403919439208716178648580376172783182876561399840306649091501254180246950588360018952369573/865770678819605322591873342192868141868984243182696527112589085180379678051331807224822134221045760000000000 58608052751923095655132909086528682564349019114184549410247529975293534682361720512094843314355685579747389909716243748179287/7074857347694835738631651965287980660702225809941702922388193355352133103189553549344114393219072000000000000 2683766910633467517160979455149697506113495441337666034142090514855504148788325703541356474301537978864299045829641014702857782041/255402350251783570164602635946896101851350351738895475498213780128212005025142883131322529595208499200000000000000 76904489090560593976612775496635270926935550976566221064749813834858776813783345361241468308832846701329033398488090910110152351/6081008339328180242014348474926097663127389327116558940433661431624095357741497217412441180838297600000000000000 111824226661830930926811690883003749524181068949818027425318789232715766149402511966243996750684480899681283179631199379609591833/7739465159144956671654625331724124298525768234511984106006478185703394091670996458524925139248742400000000000000 111209916677439933251920070541952098458976797898995025329283961142907627347500080444745264142372814507880112718901989332443709507/7094509729216210282350073220747113940315287548302652097172605003561444584031746753647848044311347200000000000000 16635326820765977585772941051618984053478148286762999630867426771376185870964662953188908935014729276940080389114114117251882197/1029848186499127299050817080431032668755444966689094659266991048904080665423963238432752135464550400000000000000 2796576081529448916643851823255051785515978683985645367909001008677309065987030613879246108022431911359002730879296894317397/176871433692370893465791299132199516517555645248542573059704833883803327579738838733602859830476800000000000 1380327612470468554071358026772040384568602859570147147962669484913474960206017360814059715070775031888043182892974654500079731/93897922886685136089927439686358860974761158727535101286108007400077943023949589386515635880591360000000000000 87787932526113352293217280626286993822415048885045800126052396171711243346791961265582730393699193073294761479952946639933849/6763833428278166582749010485881782358351439399864816618067102227971716234776029743943922923601920000000000000 5426526125385630319528631521179766069710677466598710894605465241150365696675764886733233859414766068960712884085973806242563227/498832715335514785477739523333781448928418655740030225582448789312914072314732193615864315615641600000000000000 363943035388453183601771686107873231850054799355142763062435493166938324858120442800472991391179042351998789551770817148679/42067188002657681352482671895242152886525439006580386707914386010534160255922768899971691315200000000000000 813636618998855730866541827374058152030080458373158250057851706641548950713865553837260987209474426601663959802577261730422969/124708178833878696369434880833445362232104663935007556395612197328228518078683048403966078903910400000000000000 72672069573535102616788428332494093830521577764983135073840518192412795971000185184724859428154633050218228360505752433265227/15588522354234837046179360104180670279013082991875944549451524666028564759835381050495759862988800000000000000 24577394804300632878008386486227658309235539941850681465310823216263943109700587496206007185585115173845316544927631721663471/7794261177117418523089680052090335139506541495937972274725762333014282379917690525247879931494400000000000000 72829421748061404801114878343872722455396005779945509103774320491546250387717199408416630506232167758563108095432888713/36112630087834141939516290689472993529720066977732552516428343957403361781004163077059379200000000000000 32964419607158341502264113815930095589094514401863522502908971730277322600815724564071583195128559708450560187988293911973/27063406864991036538505833514202552567731046860895737065020008100744036041380869879332916428800000000000000 42240386799881997404036934723037904734523317208962559805861300821400637633853016142752237930500930824213858873761191677387/60892665446229832211638125406955743277394855437015408396295018226674081093106957228499061964800000000000000 1887106721787824779563181431811191433604022762798127522745961353749151366764485023447817138951332606446296101699381054039/5074388787185819350969843783912978606449571286417950699691251518889506757758913102374921830400000000000000 38020740151820569450513495590395665466800368611809945325068279332692788400408058853981614321728251414287765369162461753/202975551487432774038793751356519144257982851456718027987650060755580270310356524094996873216000000000000 9098087740252964606879627040385215264342688799156419052266156427943324303073338255429565443786748507367665786574311303/102859232172685527384523860484722539319923742292255757426174017274787299143761752075167334400000000000000 4129228727734821329985186394197431105738661840736203354811336288075610198653676419162322884351249257970464323366667977/105716433066371236478538412164853720967699401800373972910234406643531390786644022966144204800000000000000 28340250970679561022553785931975510976061746794413198204042243752370517353694730528661008844845856001241181191294129/1761940551106187274642306869414228682794990030006232881837240110725523179777400382769070080000000000000 1937197917163078578561555878225903854987663597437370739653095402133092803841350530955366938634140252022685235770683/314632241268962013328983369538255121927676791072541586042364305486700567817392925494476800000000000000 80122749491288330831333996767133501853480905638403248466158143508492231297128522921393079983029268035660321430977/36707094814712234888381393112796430891562292291796518371609168973448399578695841307688960000000000000 1091490172765033846585460636199020246600481563428220686056048457722989777173140906076956372845862073606674484547/1529462283946343120349224713033184620481762178824854932150382040560349982445660054487040000000000000 10916537358172914481146717889001581924377796464368030984490806540493140471040906580783610497576556499435124061/50982076131544770678307490434439487349392072627495164405012734685344999414855335149568000000000000 2930166001117144787863553823985452795588634533627372186534667631636601954473150988617850127473436405681501/49982427579945853606183814151411262107247130026956043534326210475828430798877779558400000000000 2942911187331121481026997017198177609689762838163555220666620490298481435696811744072565695900707876341/202309825918828455072648771565236060910286002490060176210367994783115077043076726784000000000 382941220103139946691446822091150499301971748149624844955886667248122440195533966303397237689343840297/118014065119316598792378450079721035531000168119201769456047996956817128275128090624000000000 17601523221673190987927336779440739651101080674055228256442373901777213099876709717681815648637883/27318070629471434905643159740676165632175964842407817003714814110374335248872243200000000 412881872069950726337990611596548160527256445654130741721193711063335066055139210623309112491/3670139359087071415894737090104276618742852419490526243221873816888625425285120000000 543434170659564209182668227769365992530569776978621582520162494012071031265409515579071/31958719601942453987240831505610210891177746599534362967797577646191443968000000 45882487536664133147174469341822761224557010395221604008009913293252819186225171/21047074367075718492163557009569170261042745580684362218986313351987200000 165726352914901588677439915473963626909005527812691412060833221593789719437/718994181014965063834861484532344454701645114684579530831057244160000 56097232278952934706906938492259076049325422552161232195303168239297/2906815803725228214986440544272925657785175178788977801663104000 68076171345267328353630899390958130992610103481182167814497/56746015984478448519618743814505600149793502838827155200 7958948637707681731994065045825271927/161687498108733371933823389665719240 1
1 8120636135816415103927888435490991167/161687498108733371933823389665719240 14184371333915798742935711184331815987142261458981818606621/11349203196895689703923748762901120029958700567765431040 59719420205004754035222762542078118119870883039215031956227281793093/2906815803725228214986440544272925657785175178788977801663104000 2345639182799999981381019501440045087894543678387824406596395003655839943921/9346924353194545829853199298920477911121386490899533900803744174080000 289762916290358910849332596048263217506723987998957919703451463920843573533406993/119266754746762404788926823054225298145908891623878052574255775661260800000 45406046460604401330945090449743328090778742682629243257591651793916801533545509523061/2338442897703106389310304744312942260330079019478124119594944705818886144000000 161193262528975539251500462277283620230475464564648199986333090504448233241203532873373951017/1223379786362357138631579030034758872914284139830175414407291272296208475095040000000 27216847437134970849898231620511535861395530543748528718025061933233936662387244367682055516087461/35123233666463273450112633952297927241369097654524336147633332427624145319978598400000000 67640314623154998812706850188307319504148352984789214475299444434342064505001889950568787199620387799/16859152159902371256054064297103005075857166874171681350863999565259589753589727232000000000 87112535174858253159079411039175221485471891823494371834579566260711534494913925814138532402765440219/4704879672530894304015087710819443276983395406745585493264371971700350628908761088000000000 9337631163942592642497122375189875360936522154530966491867310085076607103920989687846618412956335480737019/121385895551297073043589262939141636546171601494036105726220796869869046225846036070400000000000 2112896873474232109189541896968284920008385476692314942756105050215187025911950905734201532034631119148803987/7283153733077824382615355776348498192770296089642166343573247812192142773550762164224000000000000 5738936304903178425433004167942277996516482222595318319898857522187313407946753890798494433935136760030113/5738833608917992579477862876328499088149315333419089388994758342283620497636720640000000000000 1189251914735392232326885629739599460329538592889437231080305182312095833617761265980438505516706990583619521/375232249575387016492526379890584522275106489054909464570500066173763348619431038156800000000000 2920554539414188956280652089531519208478911974069468541784070327995625681111982983847649995376843976235958819715667/314632241268962013328983369538255121927676791072541586042364305486700567817392925494476800000000000000 92589964910264963705643142716702807852400735337595076867299870793133100950095441810302692629435706872905937388461/3669180656197807735614966408609389176999146251574828991747688693722455601369013708390400000000000000 8158305343234311400188055678079982865592684167268624521123008151284597177057514294451046285475887312415605279796523/127625472514733887096827056939461232556578754688580248986198478845309526100576285270999040000000000000 11760187903906075028990706922809475763540803882933474732799487926765184669513564781738619050901726111397001207459466063/77669216130395194147497608937443550098717927853335980097315074268716940169779282179207987200000000000000 7389507704711025913266286863108758776688431911690860294772837658334036966888974434259562544462247285465384446982616431/21967051026778438748787202527761812149132343231246539825503253328526003280341615161796198400000000000000 49311628896342959185961925359350931258837001522743751063481021237627846470932101127667069216964699999980316170296601967/70152840375840820520320420975755464605293612254626046539510389662066913701736125839284633600000000000000 225894736840378695371239938639032276926767454561177860007417587773804952436011582930456922887679164883444386268678676519/163105353873829907709744978768631455207307648492005558204361655964305574356536492576336773120000000000000 38458088606504945915408390892073766045253835264167557396838373055897605209858551933603230956292456819369982395351162076171/14912489497035877276319540915989161618953842147840508178684494259593652512597622178407933542400000000000000 1898963864928542135012413381478142620053152673414231710870192840664143435269596680138551259545906594330246216305418519532917/417549705917004563736947145647696525330707580139534229003165839268622270352733420995422139187200000000000000 25420087787152116461862533501381628064817915348900587615705313261610352499222042310778243281238650719082901487208383472796601/3340397647336036509895577165181572202645660641116273832025326714148978162821867367963377113497600000000000000 80860146018562437177837135706217566855161395005345638616411614529330992397787039309595053641896795587948568541296730310771861/6680795294672073019791154330363144405291321282232547664050653428297956325643734735926754226995200000000000000 979493469569576684081834628448089574734792117737080931772631126864408422873177664319997217487446823739098339748714991055459101/53446362357376584158329234642905155242330570257860381312405227426383650605149877887414033815961600000000000000 430585456981022674726260977280624498958286443554926733755458804110948244342653518472331844481096760651909669654553890219/16274926535516418212266963698324590177323684113954280425687640346959267010594915052473548800000000000000 34645161906102367120447955642730085080552843515471877790742018150723595552593657580034713840377354446627649395008855956154101/950157553020028162814741949207202759863654582361962334442759598691264899647108940220693934505984000000000000 330768281243989545935893671681825333579248808669762205660970065361073666924332799705186031497617156866299840830326521533947/6886696767558368941180995500523322170498329943915070917175904897378161191904826703056417587200000000000000 15927266446202139785942117287380000179858085868505579173528813492695118708826998518517991442661956588355064098424576418927199369/263120553144007798933313155165071533500704345884851107999533427329888741440737860368807551093964800000000000000 8329712499012194964766456933170757262172119559667234879095700677402073476947120994486585337888239558403821568328663978750058019/114018906362403379537769033904864331183638549883435480133131151842951787957653072826483272140718080000000000000 144511113630532116131442370134954806394286937596544519917514566192150758034309671454299964980476061691010186425598629129929379429/1710283595436050693066535508572964967754578248251532201996967277644276819364796092397249082110771200000000000000 2564289154181090623484861796736235563208857341318342128033518506134338454992366661203912611238636665585392292815263544231426523407/27364537526976811089064568137167439484073251972024515231951476442308429109836737478355985313772339200000000000000 574337664358928722785245352395534523078940490460017167008041274304165257632580106673180140708924727520410051140118005177026082513/5760955268837223387171488028877355680857526730952529522516100303643879812597207890180207434478387200000000000000 5569846642478779807117478187435110515943453252146561777416553917921942499402245576885611593175396313997601577821658524318567108449/54729075053953622178129136274334878968146503944049030463902952884616858219673474956711970627544678400000000000000 574337664358928722785245352395534523078940490460017167008041274304165257632580106673180140708924727520410051140118005177026082513/5760955268837223387171488028877355680857526730952529522516100303643879812597207890180207434478387200000000000000 2564289154181090623484861796736235563208857341318342128033518506134338454992366661203912611238636665585392292815263544231426523407/27364537526976811089064568137167439484073251972024515231951476442308429109836737478355985313772339200000000000000 144511113630532116131442370134954806394286937596544519917514566192150758034309671454299964980476061691010186425598629129929379429/1710283595436050693066535508572964967754578248251532201996967277644276819364796092397249082110771200000000000000 8329712499012194964766456933170757262172119559667234879095700677402073476947120994486585337888239558403821568328663978750058019/114018906362403379537769033904864331183638549883435480133131151842951787957653072826483272140718080000000000000 15927266446202139785942117287380000179858085868505579173528813492695118708826998518517991442661956588355064098424576418927199369/263120553144007798933313155165071533500704345884851107999533427329888741440737860368807551093964800000000000000 330768281243989545935893671681825333579248808669762205660970065361073666924332799705186031497617156866299840830326521533947/6886696767558368941180995500523322170498329943915070917175904897378161191904826703056417587200000000000000 34645161906102367120447955642730085080552843515471877790742018150723595552593657580034713840377354446627649395008855956154101/950157553020028162814741949207202759863654582361962334442759598691264899647108940220693934505984000000000000 430585456981022674726260977280624498958286443554926733755458804110948244342653518472331844481096760651909669654553890219/16274926535516418212266963698324590177323684113954280425687640346959267010594915052473548800000000000000 979493469569576684081834628448089574734792117737080931772631126864408422873177664319997217487446823739098339748714991055459101/53446362357376584158329234642905155242330570257860381312405227426383650605149877887414033815961600000000000000 80860146018562437177837135706217566855161395005345638616411614529330992397787039309595053641896795587948568541296730310771861/6680795294672073019791154330363144405291321282232547664050653428297956325643734735926754226995200000000000000 25420087787152116461862533501381628064817915348900587615705313261610352499222042310778243281238650719082901487208383472796601/3340397647336036509895577165181572202645660641116273832025326714148978162821867367963377113497600000000000000 1898963864928542135012413381478142620053152673414231710870192840664143435269596680138551259545906594330246216305418519532917/417549705917004563736947145647696525330707580139534229003165839268622270352733420995422139187200000000000000 38458088606504945915408390892073766045253835264167557396838373055897605209858551933603230956292456819369982395351162076171/14912489497035877276319540915989161618953842147840508178684494259593652512597622178407933542400000000000000 225894736840378695371239938639032276926767454561177860007417587773804952436011582930456922887679164883444386268678676519/163105353873829907709744978768631455207307648492005558204361655964305574356536492576336773120000000000000 49311628896342959185961925359350931258837001522743751063481021237627846470932101127667069216964699999980316170296601967/70152840375840820520320420975755464605293612254626046539510389662066913701736125839284633600000000000000 7389507704711025913266286863108758776688431911690860294772837658334036966888974434259562544462247285465384446982616431/21967051026778438748787202527761812149132343231246539825503253328526003280341615161796198400000000000000 11760187903906075028990706922809475763540803882933474732799487926765184669513564781738619050901726111397001207459466063/77669216130395194147497608937443550098717927853335980097315074268716940169779282179207987200000000000000 8158305343234311400188055678079982865592684167268624521123008151284597177057514294451046285475887312415605279796523/127625472514733887096827056939461232556578754688580248986198478845309526100576285270999040000000000000 92589964910264963705643142716702807852400735337595076867299870793133100950095441810302692629435706872905937388461/3669180656197807735614966408609389176999146251574828991747688693722455601369013708390400000000000000 2920554539414188956280652089531519208478911974069468541784070327995625681111982983847649995376843976235958819715667/314632241268962013328983369538255121927676791072541586042364305486700567817392925494476800000000000000 1189251914735392232326885629739599460329538592889437231080305182312095833617761265980438505516706990583619521/375232249575387016492526379890584522275106489054909464570500066173763348619431038156800000000000 5738936304903178425433004167942277996516482222595318319898857522187313407946753890798494433935136760030113/5738833608917992579477862876328499088149315333419089388994758342283620497636720640000000000000 2112896873474232109189541896968284920008385476692314942756105050215187025911950905734201532034631119148803987/7283153733077824382615355776348498192770296089642166343573247812192142773550762164224000000000000 9337631163942592642497122375189875360936522154530966491867310085076607103920989687846618412956335480737019/121385895551297073043589262939141636546171601494036105726220796869869046225846036070400000000000 87112535174858253159079411039175221485471891823494371834579566260711534494913925814138532402765440219/4704879672530894304015087710819443276983395406745585493264371971700350628908761088000000000 67640314623154998812706850188307319504148352984789214475299444434342064505001889950568787199620387799/16859152159902371256054064297103005075857166874171681350863999565259589753589727232000000000 27216847437134970849898231620511535861395530543748528718025061933233936662387244367682055516087461/35123233666463273450112633952297927241369097654524336147633332427624145319978598400000000 161193262528975539251500462277283620230475464564648199986333090504448233241203532873373951017/1223379786362357138631579030034758872914284139830175414407291272296208475095040000000 45406046460604401330945090449743328090778742682629243257591651793916801533545509523061/2338442897703106389310304744312942260330079019478124119594944705818886144000000 289762916290358910849332596048263217506723987998957919703451463920843573533406993/119266754746762404788926823054225298145908891623878052574255775661260800000 2345639182799999981381019501440045087894543678387824406596395003655839943921/9346924353194545829853199298920477911121386490899533900803744174080000 59719420205004754035222762542078118119870883039215031956227281793093/2906815803725228214986440544272925657785175178788977801663104000 14184371333915798742935711184331815987142261458981818606621/11349203196895689703923748762901120029958700567765431040 8120636135816415103927888435490991167/161687498108733371933823389665719240 1
