# Supplementary material for: Evolutionary regime transitions in structured populations
Source: PLoS One. 2018 Nov 26;13(11):e0200670. doi: 10.1371/journal.pone.0200670 (PMC6261048; doi:10.1371/journal.pone.0200670)
Supplement: S2 File — This repository contains the output of S1 File, and information about the first and second derivative of all studied graphs, including all graphs of 7 or less vertices. Available from https://bitbucket.org/geodynapp/fixationfunctions. (ZIP) [file pone.0200670.s003.zip › fixationfunctions/functions/17450930177.txt]

0 0 0 0 0 977/1620 84144422161/4457980800 18115470457805207/62590050432000 99869080499248665776399/34447560876158976000 441080061928701716152309/20668536525695385600 2443112263567237907220449317/19841795064667570176000 46035428497284717868653016357/79367180258670280704000 36022121423837325713010113761/15699002688528187392000 66698273522698067744208810523399/8571655467936390316032000 59093457349784253356543613874169/2571496640380917094809600 9233386913253065914667420897298997/154289798422855025688576000 3059916881514678933710516004154051/22041399774693575098368000 3213986263469832843990456393741184213/11108865486445561849577472000 1818318006432489157203672328682832779/3332659645933668554873241600 6245175097573058259066240703895512913/6665319291867337109746483200 4603595818587204473820609232031973659/3124368418062814270193664000 53300667650321740596508736601214438913/24994947344502514161549312000 427851564980897583690867799496025708853/149969684067015084969295872000 531184040654513408930133903903680928307/149969684067015084969295872000 87705741646421016835077492832575686947/21424240581002154995613696000 441445662671464713039523382858441049329/99979789378010056646197248000 2471839558316546384834721118748867933/555443274322278092478873600 139733078301588460989644590252249712431/33326596459336685548732416000 61482814226228526429891713162735543261/16663298229668342774366208000 2101593031499365788829286392859160599/694304092902847615598592000 6410120692596375536996062720184958949/2777216371611390462394368000 3017436400883092985313078591105395227/1851477581074260308262912000 981995725129461612607502352028078381/925738790537130154131456000 390753300182243703270718729111834799/617159193691420102754304000 276864148190481288815471127788281/803592700119036592128000 2910904712512805379923096625307453/17143310935872780632064000 214928767026285872104492128611063/2857218489312130105344000 2356897625614239244611373189109/79367180258670280704000 51287043688247705480788256647/4960448766166892544000 2591819685660953451710138491/826741461027815424000 24949852867053947236907099/30620054112141312000 4667233056047644635270793/26245760667549696000 76995076253953631747/2430163024773120 470391700971830599583/106319632333824000 24557946988457/54090167040 83760401/2751840 1
1 86512241/2751840 26251205265713/54090167040 521567550237339494783/106319632333824000 15535585986901507722857/425278529335296000 161642323905162736428197/756050718818304000 62750203659544278158294831/61240108224282624000 9122054512604632743596089387/2204643896074174464000 5943049403564248161368160239/413370730513907712000 3467728047989815830259151120153/79367180258670280704000 112066524341612764092630733733477/952406163104043368448000 1622278581405423420338816744023069/5714436978624260210688000 4247122116105316714213095715436683/6857324374349112252825600 63351633559692028861516496130337379/51429932807618341896192000 35596351589978637419212903337504191/15824594710036412891136000 28111065267773635715356555438518324119/7405910324297041233051648000 7346553386532401155809228442274767441/1234318387382840205508608000 5531976459915684267305790322418764637/634792313511174962832998400 4746148356705592345379719002684413209/396745195944484351770624000 73533904256773600461012329731041260311/4760942351333812221247488000 313292498998537400082119876629026629809/16663298229668342774366208000 1440657288321113573334546904636477685771/66653192918673371097464832000 469730342285756003318908913541150719411/19995957875602011329239449600 14287681824197455190017531946785498357/591596386852130512699392000 469730342285756003318908913541150719411/19995957875602011329239449600 1440657288321113573334546904636477685771/66653192918673371097464832000 313292498998537400082119876629026629809/16663298229668342774366208000 73533904256773600461012329731041260311/4760942351333812221247488000 4746148356705592345379719002684413209/396745195944484351770624000 5531976459915684267305790322418764637/634792313511174962832998400 7346553386532401155809228442274767441/1234318387382840205508608000 28111065267773635715356555438518324119/7405910324297041233051648000 35596351589978637419212903337504191/15824594710036412891136000 63351633559692028861516496130337379/51429932807618341896192000 4247122116105316714213095715436683/6857324374349112252825600 1622278581405423420338816744023069/5714436978624260210688000 112066524341612764092630733733477/952406163104043368448000 3467728047989815830259151120153/79367180258670280704000 5943049403564248161368160239/413370730513907712000 9122054512604632743596089387/2204643896074174464000 62750203659544278158294831/61240108224282624000 161642323905162736428197/756050718818304000 15535585986901507722857/425278529335296000 521567550237339494783/106319632333824000 26251205265713/54090167040 86512241/2751840 1
