# Supplementary material for: Evolutionary regime transitions in structured populations
Source: PLoS One. 2018 Nov 26;13(11):e0200670. doi: 10.1371/journal.pone.0200670 (PMC6261048; doi:10.1371/journal.pone.0200670)
Supplement: S2 File — This repository contains the output of S1 File, and information about the first and second derivative of all studied graphs, including all graphs of 7 or less vertices. Available from https://bitbucket.org/geodynapp/fixationfunctions. (ZIP) [file pone.0200670.s003.zip › fixationfunctions/functions/1151997595673_roots.py]

[-3.01044443305289, -0.740666386876060, -0.357721162506286, -2.95374720489193 - 0.467255197674455*I, -2.95374720489193 + 0.467255197674455*I, -2.78907992021910 - 0.895853288719303*I, -2.78907992021910 + 0.895853288719303*I, -2.53507358355049 - 1.23856298572948*I, -2.53507358355049 + 1.23856298572948*I, -2.22818598366790 - 1.47735880071632*I, -2.22818598366790 + 1.47735880071632*I, -1.95852355418726 - 0.594595987619532*I, -1.95852355418726 + 0.594595987619532*I, -1.89598475043127 - 1.64354583174371*I, -1.89598475043127 + 1.64354583174371*I, -1.54117064968238 - 1.73172648077933*I, -1.54117064968238 + 1.73172648077933*I, -1.19946660580373 - 1.71822846222943*I, -1.19946660580373 + 1.71822846222943*I, -1.05403208981760 - 0.198955955817296*I, -1.05403208981760 + 0.198955955817296*I, -0.957636916755060 - 0.754061410440437*I, -0.957636916755060 + 0.754061410440437*I, -0.933521051692478 - 1.61335040317692*I, -0.933521051692478 + 1.61335040317692*I, -0.766811569789634 - 1.53826317212826*I, -0.766811569789634 + 1.53826317212826*I, -0.597530238009002 - 1.14053512739074*I, -0.597530238009002 + 1.14053512739074*I, -0.561194342173854 - 1.45919596137326*I, -0.561194342173854 + 1.45919596137326*I, -0.438686457205903 - 0.472905681560202*I, -0.438686457205903 + 0.472905681560202*I, -0.394109526383401 - 1.33325676768423*I, -0.394109526383401 + 1.33325676768423*I, -0.355830854077227 - 0.0477936993953194*I, -0.355830854077227 + 0.0477936993953194*I, -0.352751208644749 - 0.0967680638493203*I, -0.352751208644749 + 0.0967680638493203*I, -0.346785725641607 - 0.144293046482756*I, -0.346785725641607 + 0.144293046482756*I, -0.335858194255840 - 0.194606224141082*I, -0.335858194255840 + 0.194606224141082*I, -0.323575383975663 - 0.249017913077042*I, -0.323575383975663 + 0.249017913077042*I, -0.319322933376170 - 0.627569216549572*I, -0.319322933376170 + 0.627569216549572*I, -0.310004462129807 - 0.306539250220428*I, -0.310004462129807 + 0.306539250220428*I, -0.308114896875180 - 2.60519902191843*I, -0.308114896875180 + 2.60519902191843*I, -0.294422726368137 - 0.368626287354572*I, -0.294422726368137 + 0.368626287354572*I, -0.276805705025941 - 0.436955729034688*I, -0.276805705025941 + 0.436955729034688*I, -0.276690987182233 - 1.20763444670706*I, -0.276690987182233 + 1.20763444670706*I, -0.257414230597721 - 0.512702914722478*I, -0.257414230597721 + 0.512702914722478*I, -0.235354825412171 - 0.599764278838603*I, -0.235354825412171 + 0.599764278838603*I, -0.203699297036407 - 0.692754178121826*I, -0.203699297036407 + 0.692754178121826*I, -0.199608317527635 - 1.09263673397099*I, -0.199608317527635 + 1.09263673397099*I, -0.174694871337453 - 0.788805800542229*I, -0.174694871337453 + 0.788805800542229*I, -0.158639692100981 - 0.991988537157725*I, -0.158639692100981 + 0.991988537157725*I, -0.156109464757705 - 0.892220139324147*I, -0.156109464757705 + 0.892220139324147*I, 0.0459573533931940 - 0.805376467845020*I, 0.0459573533931940 + 0.805376467845020*I, 0.449801567501714 - 0.898178128303970*I, 0.449801567501714 + 0.898178128303970*I]
