# Supplementary material for: Evolutionary regime transitions in structured populations
Source: PLoS One. 2018 Nov 26;13(11):e0200670. doi: 10.1371/journal.pone.0200670 (PMC6261048; doi:10.1371/journal.pone.0200670)
Supplement: S2 File — This repository contains the output of S1 File, and information about the first and second derivative of all studied graphs, including all graphs of 7 or less vertices. Available from https://bitbucket.org/geodynapp/fixationfunctions. (ZIP) [file pone.0200670.s003.zip › fixationfunctions/functions/1151862325265_roots.py]

[-2.19407803577135, -1.17068491317395, -1.00667906934003, -0.488408717188776, -0.278822673057348, -3.75127329584544 - 0.268432632270682*I, -3.75127329584544 + 0.268432632270682*I, -3.60660760253243 - 0.794315152099477*I, -3.60660760253243 + 0.794315152099477*I, -3.28667372521466 - 1.18582270970964*I, -3.28667372521466 + 1.18582270970964*I, -3.12284686870149 - 1.43602943667690*I, -3.12284686870149 + 1.43602943667690*I, -2.82131280175891 - 1.83341405801873*I, -2.82131280175891 + 1.83341405801873*I, -2.39763270678089 - 2.07953322854463*I, -2.39763270678089 + 2.07953322854463*I, -1.97031134968531 - 2.19528392687697*I, -1.97031134968531 + 2.19528392687697*I, -1.57476807031653 - 0.897550246226288*I, -1.57476807031653 + 0.897550246226288*I, -1.56947091641173 - 2.21821313148120*I, -1.56947091641173 + 2.21821313148120*I, -1.20563035198333 - 2.16234708307974*I, -1.20563035198333 + 2.16234708307974*I, -0.955889469429414 - 0.937157147027542*I, -0.955889469429414 + 0.937157147027542*I, -0.898722080497003 - 2.03908892798126*I, -0.898722080497003 + 2.03908892798126*I, -0.814165666367180 - 0.356086311637759*I, -0.814165666367180 + 0.356086311637759*I, -0.674041067514845 - 1.87529978667954*I, -0.674041067514845 + 1.87529978667954*I, -0.520831047072320 - 1.73071674267084*I, -0.520831047072320 + 1.73071674267084*I, -0.502956899097654 - 0.118203964790900*I, -0.502956899097654 + 0.118203964790900*I, -0.446553154510099 - 0.761439873823082*I, -0.446553154510099 + 0.761439873823082*I, -0.386228339998737 - 1.60188321187992*I, -0.386228339998737 + 1.60188321187992*I, -0.374475647747377 - 2.17336711602663*I, -0.374475647747377 + 2.17336711602663*I, -0.366868720996816 - 0.357452283972931*I, -0.366868720996816 + 0.357452283972931*I, -0.279276863788479 - 0.0861705999610123*I, -0.279276863788479 + 0.0861705999610123*I, -0.279122196918878 - 0.0443643865687122*I, -0.279122196918878 + 0.0443643865687122*I, -0.277369557345113 - 1.46690005112971*I, -0.277369557345113 + 1.46690005112971*I, -0.274848117492059 - 0.125047085006670*I, -0.274848117492059 + 0.125047085006670*I, -0.265677331854128 - 0.166142457366590*I, -0.265677331854128 + 0.166142457366590*I, -0.254353764576356 - 0.209476384742859*I, -0.254353764576356 + 0.209476384742859*I, -0.240314742621665 - 0.255533015222560*I, -0.240314742621665 + 0.255533015222560*I, -0.223963833583073 - 0.305374541078778*I, -0.223963833583073 + 0.305374541078778*I, -0.205630189989564 - 0.358659708788300*I, -0.205630189989564 + 0.358659708788300*I, -0.200695166537919 - 1.34051324670836*I, -0.200695166537919 + 1.34051324670836*I, -0.185675377148705 - 0.415193717064833*I, -0.185675377148705 + 0.415193717064833*I, -0.164998890806882 - 0.475926533404642*I, -0.164998890806882 + 0.475926533404642*I, -0.145003117277505 - 0.542191323839034*I, -0.145003117277505 + 0.542191323839034*I, -0.139888012322848 - 1.22722864825316*I, -0.139888012322848 + 1.22722864825316*I, -0.135980578242167 - 0.746992271971804*I, -0.135980578242167 + 0.746992271971804*I, -0.127487575752242 - 0.615083955587305*I, -0.127487575752242 + 0.615083955587305*I, -0.117039299723050 - 0.698886299910473*I, -0.117039299723050 + 0.698886299910473*I, -0.0938456638925840 - 1.11850378527593*I, -0.0938456638925840 + 1.11850378527593*I, -0.0816347177692621 - 0.815126341318525*I, -0.0816347177692621 + 0.815126341318525*I, -0.0673246468962231 - 1.01625066272914*I, -0.0673246468962231 + 1.01625066272914*I, -0.0631167505675198 - 0.916251025841494*I, -0.0631167505675198 + 0.916251025841494*I, 0.0610425811375319 - 0.767149478894266*I, 0.0610425811375319 + 0.767149478894266*I, 0.682468995022616 - 0.709046113333385*I, 0.682468995022616 + 0.709046113333385*I]
