# Supplementary material for: Evolutionary regime transitions in structured populations
Source: PLoS One. 2018 Nov 26;13(11):e0200670. doi: 10.1371/journal.pone.0200670 (PMC6261048; doi:10.1371/journal.pone.0200670)
Supplement: S2 File — This repository contains the output of S1 File, and information about the first and second derivative of all studied graphs, including all graphs of 7 or less vertices. Available from https://bitbucket.org/geodynapp/fixationfunctions. (ZIP) [file pone.0200670.s003.zip › fixationfunctions/functions/52487026738.txt]

0 0 0 0 0 0 570179119709770285102763663991978187063/597219299652801816885439702789632000000 908727640559276325793923713228424585811434616729946315019427/19483646286266551668300534591414384749900606101094400000000 176709614080625823358687311394329230260721505741195658733700574316769293821/156541032543137071339504965509505492013116413649770090514481152000000000 627780800404860524270468017454684088483604514026751981231431838285628785751393359/34789355194388417623309501800421101568114964632117353667475157811200000000000 282795257829053570950857821675538203539558694932330471566858752922331702687835150578126369/1319560640115783473462616526827135815862618529810092734519946078352048128000000000000 114003516286243108317024138410919391555329050343320210754148331103713075405516682100493626683977/56529977822560164003138492009274498351554577817064372746834489996601741803520000000000000 30353253203344800243804705732109550138223196374343114739566468869259801943654411745496633818065123/1938170668202062765821891154603697086339014096585064208462896799883488290406400000000000000 4480936191827992779736185189611343356728668576104082529794004597566771160548732072023516986897951291/43415022967726205954410361863122814733993915763505438269568888317390137705103360000000000000 3774163167440079267751219400342238197062268079007011097192137862311031972764739636027520648163053599501/6405495191959604157208086176526316927966315440517195810264262210762479333539840000000000000000 7303055835163562762795180283848644969680786954699149449834901554984448691342684410290451334495498527586017/2467801305533910654250694253272244205932285738136098596375494704356913090605875200000000000000000 480548449544193347054292705833462893779855738849523511187825717268828152807368249738502547902999637697099243/36300561139466556720590857402972366384036203115808418062813728554411366752138035200000000000000000 17125568178863781081713740970863506983742412346709688718762250545600328474625013990278876789838761441705853243/321519255806703788096661879854898102258606370454303131413493024339072105518936883200000000000000000 31491369556004762105474654733726759423293983658981379721538234710697420620860404089818858665409054226947006925541/162045704926578709200717587446868643538337610708968778232400484266892341181544189132800000000000000000 1276582289332595820338950279044189721834795172823329035356283823053323014844917206218643218366355387378834679089/1972158680648016744836319522679942923387475992401242737108322323734998067118184857600000000000000000 167366647696196788808917090859259095095845406472228956047718148019155172155038139374226474020215669231396712525379/84545585179084543930809176059235814020002231674244579947339383095769917138196968243200000000000000000 4344759241459438800484000741537783093707759886728056040498784198753221489150658510600439779242987635111915123207/777819383647577804163444419744969488984020531403050135515522324481083237671412107837440000000000000 766731601223733213876916382431095274455651303600637352368106167431697191675958147682715291827228281962629569006958227/52502808396211501781032498332785440506421385869705884147297756902473118542820317279027200000000000000000 119302004849241143039130375318755332115356732751846882513986870469341046977596383708652121028894701075384189438364655871/3360179737357536113986079893298268192410968695661176585427056441758279586740500305857740800000000000000000 3247040732759325916663212101016513788061143460706925162183108734352925293754145641779190520312048771871176413156762778697/40322156848290433367832958719579218308931624347934119025124677301099355040886003670292889600000000000000000 124012662868047512026968703308573602865541736919818862821176489155234884003007184468751112208511953613956542196328813576687/725798823269227800620993256952425929560769238262814142452244191419788390735948066065272012800000000000000000 12818990442228996861620033028168951010921784962878407647771266017409595999544921721930175727267017410884176864349608136371/37703834975024820811480169192333814522637363026639695711804893060768228090179120315079065600000000000000000 2076663408617685989332330351177940910637406007965349456950188025904583125680231957624538019787466861807800135829609649051003/3266094704711525102794469656285916683023461572182663641035098861389047758311766297293724057600000000000000000 7313760908895376516487696200061302212014492726762225033294630218204633919674745343050992154719082637318231306648425974832437/6532189409423050205588939312571833366046923144365327282070197722778095516623532594587448115200000000000000000 2083404636283494387277065407091017464269307314955369514651808142638675557765263352418783734863794155308503565973341785821/1120332055298592228723073331011219580553161886780681283817262033149015195727734376706867200000000000000000 4639512740852093639503704080778365017016932942251409723250559948334975876038566732142639722836233414053736854440607888558797/1590254057408147471859352934928730354540586530496377225051747205545301359921874376366175027200000000000000000 1785897083291391167926259385439940795795826372105268854605948021819556328665628339474144883344314515196359717774607827418149/412559331121455802458248798688747370487174093328336459920223014070195506313065216500259880960000000000000000 5968956961616864418316404870337878488112327602779506135597496082517469976708764475749519915152591983104797412198527499658071889/981532460824611370022407576706445917959050712475068308123243623040047743715257767256270464614400000000000000000 73109281964394053683901532296776085582320371623215553646400739353736645287135227995225979361738770294409998991520408862796340747/9030098639586424604206149705699302445223266554770628434733841331968439242180371458757688274452480000000000000000 108601925915577906578689482698577492326344499281168580914434673066396961155999995099515807381854808783150409228941789710566677393/10623645458336970122595470241999179347321490064436033452628048625845222637859260539714927381708800000000000000000 725335371784482901256811601338869901836779517060194341010009310814465232540009971030187193874204044974842756980134498122763649/59213761571058521994794424299667557017857485605053301211369451357170093391346698090214349340672000000000000000 2516909590539805948869831691884548083156862810630160285484070618975881589001833136817560321149959452909881422418144332328410959253/180601972791728492084122994113986048904465331095412568694676826639368784843607429175153765489049600000000000000000 12141517788389040748948359300496233059869438859150432702025562778395847893057234107036780680105342964019265468624751709153162331/806258807105930768232691938008866289752077370961663253101235833211467789480390308817650738790400000000000000000 9064346788188085330288872155668087880784647322036602082861729856535937196662666195060247017927823472505148416523048952893208737/586370041531586013260139591279175483456056269790300547709989696881067483258465679140109628211200000000000000000 45377932329637758094582695103439687007271352342302880256628108940340976027281514595196248340185037333181675378108642565233227653/3010032879862141534735383235233100815074422184923542811577947110656146414060123819585896091484160000000000000000 1030402469752347589741295107529929249422596429319403514278541815772799506710012142003336980647261091933782044158654508803383283/73775315682895625851357432236105412134177014336361343421028115457258490540689309303575884595200000000000000000 3302915092909186294976601117050432065689218900133513340176777929971004548895174138871636787952865361455894792111386339482713703/268752935701976922744230646002955429917359123653887751033745277737155929826796769605883579596800000000000000000 536562547517229402998157605425715500552838153844296851133419638040862549871856566447120980455938086197514189457459581040044039/52257515275384401644711514500574666928375385154922618256561581782224764132988260756699584921600000000000000000 255252784970981863272274664307814101539470372054445890199642903759080631267440691548756149596045303038222409744247817045941419/31354509165230640986826908700344800157025231092953570953936949069334858479792956454019750952960000000000000000 43623285730494658647795197679949838029790534007547303675243635866900380134758937923069980697701562437000439787515195336180959/7126024810279691133369751977351090944778461612034902489531124788485195109043853739549943398400000000000000000 87682782080238575534273844342489157965092824747184484498537343573272143714758729186596136688685588430385010880202530160477/20099044336686308324889044038682564203221301982662545483292916070086447743457023367961378816000000000000000 142428563225530112321928718675935439847850682317038064708425711263101889626271976279916091597700365953884250379634721021383/48386588217948520041399550463495061970717949217520942830149612761319226049063204404351467520000000000000000 818021147426383225198507348615007882251483555087345418801078228193918326898826789572675556298005556439210475418327807205307/435479293961536680372595954171455557736461542957688485471346514851873034441568839639163207680000000000000000 6627628435219466870144928790008409999275768636504792997988256916211060451490477553126354472661169313298021108106619673487/5853216316687320972749945620584080077102977727925920503647130575966035409160871500526387200000000000000000 19469008093231328420760011750468613325381105104976888354012797258038374423695159410223491577655300701920306282512328267923/30241617636217825025874719039684413731698718260950589268843507975824516280664502752719667200000000000000000 289535345581365254506078894205448388239107888994469582785448985512036618625446075580766492085745279898801583433749886029/840044934339384028496519973324567048102742173915294146356764110439569896685125076464435200000000000000000 18210958103971334063484781693682712671279286924942433450969631440909772155392065296342615448606593388718572863099946683/105005616792423003562064996665570881012842771739411768294595513804946237085640634558054400000000000000000 71613831335288749221679688724516140026810143911332315613937617451472466579532081944999908839568509739029581520040243/875046806603525029683874972213090675107023097828431402454962615041218642380338621317120000000000000000 26346354868252709020455306813876029728863404389036317205492267588232948455087892555375960911769149682496497223532753/729205672169604191403229143510908895922519248190359502045802179201015535316948851097600000000000000000 9518498220973013041038189721629453466869244937684315547301034325154023850965939696461356527915711632631827583251/639654098394389641581779950448165698177648463324876756180528227369311873085042851840000000000000000 82937211098195025584317273763204238513031294535457928365900400910029537390474397110532274195964561536917699083/14551518042975817995754093700329439972911064180043891723455503256725246154951884800000000000000000 3462812461515291186310026340246914889235717504753594159010124720584692969345334832064495410405165950220370887/1711943299173625646559305141215228232107184021181634320406529794908852488817868800000000000000000 15528395679522524069562832890229836008798019244134314957724175682484170951640405546778478636548174756667642957/23444112402572151215381595406086319956356714512292936665567199691390674360755814400000000000000000 116722818250417373144227504246882743152580719375009057502952998872681540866994166984579332124645605430445093/586102810064303780384539885152157998908917862807323416639179992284766859018895360000000000000000 8557856252733722078122687179937664508363139549528925980785902996244348428722541479144766115302127444377/156544553970166608008691208641067841588920369339562878375849356913666361917440000000000000000 1846222713217701599475688101032093782466772696105208323907592251838502026157315946951170104199030727883/135671946774144393607532380822258796043730986760954494592402775991844180328448000000000000000 1291835003790446138233953223978483675907512489213273390718715264311469328489604285547160754396564689/423974833669201230023538690069558737636659333627982795601258674974513063526400000000000000 8587839907966265439491921689633595695955726438799106535856440034974623989232956899153497886294041/14132494455640041000784623002318624587888644454266093186708622499150435450880000000000000 1793962575566034570503758610451062030308860633308315031965705479883926294162873488055268825069/16824398161476239286648360717045981652248386255078682365129312498988613632000000000000 2525514817272342219639629238775101714673725959327562963119189238425955693946092522693479/155818564116236240118730021723852070024263321671232272969629260264243200000000000 27169030558734365380847448640236676761190563657522845368645539867912799479984761251/12993297053661734763857260899702729600818695123965041937928221818880000000000 22507700192618497648944015089181008607353713016922445487532344532838668824159/101099416850776025240096956891555630258471017148809850123935744000000000 30810818452208359866183717310538739874620007852842275223638764133/1640400865159870717650866212516514182080854787700377600000000 382961539426967063160794768055258720745080446230129/325275341031750859575063469956674644863168000000 69015811858532315119182610010507/1415803828943336873738377680000 1
1 70431615687475651992920987690507/1415803828943336873738377680000 399138904045734896223398483054864291702533756973329/325275341031750859575063469956674644863168000000 3512032990850806374444167999715833518221901649402462436770729631031/175522892572106166788642684739267017482651462283940403200000000 1886856915938126947445625769111355267580500062558670475888589503438366036443/7776878219290463480007458222427356173728539780677680778764288000000000 88392270333340141667029654895132512582217493574443123910213972648253525594381749/37881332517964241294044492418958395337663834180656098944397148160000000000 2754844254464379293490165488310895923088611694312386606020958014216442896906674357501571/148599171184209850615159518786839618903448032636271704337831765580185600000000000 110812864811832357401766674127578900901510870973026117833422412975229007526679288368439792599/885494640077696804560440037739262192223599276583088545533121710473084928000000000000 19209074226724731635812880802539569383499137670846762779564547635362576954753595559855816485719/26219841290612320966205237481110620756750731826096647841759967530891345920000000000000 25427196365541830493019774985216705426545022402424423071599486888601910678610766652217945347687841/6729759264590495714659344286818392660899354502031472946051724999595445452800000000000000 336839067291268197831160615036123685375201308122694512363924312005383346697227529475449480941373476693/19381706682020627658218911546036970863390140965850642084628967998834882904064000000000000000 6978504656333528431312502768463950947135175350901191998582371065938637502174454004658716749901314955429/96908533410103138291094557730184854316950704829253210423144839994174414520320000000000000000 3241580126354597223654577916135568244693952052477903133245369353744241577961298300667217354387899368702017/11961281838047015926215099696982816304263629853210681972228163107852384877936640000000000000000 1615808966544792223827283128670040115601952812045643357667577307779701044702108180945269934489127549307894849/1732323576544740237589773059563028568203698116671891871839940863895862637494272000000000000000000 104725664819620347795738589276015078262241870712216328074140750746885136580372197143200462336660836824497905973/35461682625739388393014177925172584807934526153048139494135260037397658696941568000000000000000000 6254042504779950508975903786594335215461482783492053248656866600619839890873226339590509384807839950885618785781/723418325565083523217489229673520730081864333522182045680359304762912237417607987200000000000000000 85008543220880334543358939276200533337713159438715758592461739876381480907452542203704750781831506083023184138507/3617091627825417616087446148367603650409321667610910228401796523814561187088039936000000000000000000 1787057957738896735024109139560470904914937716924357088026730600597694237911272498540165712715390626763072158371/30003525023436643820080198465722057929662576044698794521305224621503272519624294400000000000000000 441285793168141548403089760659199291962255920765660848984994257405728349836370206233233138994713746408586444477608551/3125167166441160820299553472189609553953653920815826437339152196575780865644066504704000000000000000000 3365546118911418536116627944434824924425972042327764757766337543083700748929140967927776387413517530094076247041648017/10714858856369694241027040476078661327841099157082833499448521816831248682208228016128000000000000000000 62681521953080034091185318563749863924506026813938444193974923081338466227849260872012007637195021851836809089982433/95349133315859348084779003124170512372334586492394513899430672452335917083054309376000000000000000000 509677002377328824720866077000895248732388321172971458463671824255536343993672532760645646870070391687229083974887171507/392748280989841883452918429086810567944139198194163496997967636049669042606032503282073600000000000000000 104621788783465494138983817834491501145712526158263481484986091830730190453441868405776823412964170324582964436924567535951/43202310908882607179821027199549162473855311801357984669776439965463594686663575361028096000000000000000000 214761976003806475819526460002412221948492748912209229896138104187074440580979332554623824128056358734001310476112751901967/50170425571605608337856676747863543518025523382222175745546833508280303507093184290226176000000000000000000 587792935745410818557292249458970930642300191033543407203983242983943392264358368628078228383019590480576319625693179289827/81857010143145992551239841009672097318883748676257234111155359934562600458941511210369024000000000000000000 21379064557588634038504985173958059409115570240476159155706782893695412154090317676037410038352384522468708866144082689119/1867086665930100670436442952201404380622798589254366684408105448687502291380418623045632000000000000000000 74870563093343798827494298153254542385413426825900272835171527328369974969980321362149448706066245643685688163101333643715777/4306938072147066069619080865431978043547421853427688317848482015018524516455076435991724032000000000000000000 97156003152407470062197525537971072439641261935528445515225337654344938295344338485002635388251470314558755756693154073153389/3861392754338748890003313879352807901111481661693789526346914910016608187166620252958097408000000000000000000 299442689467548567485865205028033399832357217812118228078919054593627761562927785048605937072748302713748464901709380545382521/8613876144294132139238161730863956087094843706855376635696964030037049032910152871983448064000000000000000000 1581431694153570883860272783328339404512215916925207942348041126837186705314468878371032123616479431043151491885217231826753689/34455504577176528556952646923455824348379374827421506542787856120148196131640611487933792256000000000000000000 415430677397190717189329754062750723261588765824357427378554131199941032171416909435696634982882715202794392194216379683293111/7166744952052717939846150560078811464462909964103673360899874072990824795381247189490228789248000000000000000 8279439076458344105001445445671216032186019010990237520620540321676400521712131908495088149580392666330544452946798166461578557/118133158550319526480980503737562826337300713694016593860986935269079529594196382244344430592000000000000000000 22000573939336950865413247208094232793910643429236115518011741095881841185342667656986290919388674095144133993033295405408758681/271011363733085972515190567397938248656160460827449832975205322087888332598450523972319576064000000000000000000 58133520761374371412107897283737439971510342622497799512912315676184271054725048009881849442142712102784861297673346639478760877/645007045684744614586153550407093031801661896769330602480988666569174231584312247054120591032320000000000000000 12377657475886810971345984035736981051029637099832793253625794798503647475856741110667037251497582552907747299275035645623644182641/129001409136948922917230710081418606360332379353866120496197733313834846316862449410824118206464000000000000000000 1263827454270350802121888774008340353537703782711925381271089521842031225599446252150516797689425967536224634791257732920266867821/12900140913694892291723071008141860636033237935386612049619773331383484631686244941082411820646400000000000000000 12377657475886810971345984035736981051029637099832793253625794798503647475856741110667037251497582552907747299275035645623644182641/129001409136948922917230710081418606360332379353866120496197733313834846316862449410824118206464000000000000000000 58133520761374371412107897283737439971510342622497799512912315676184271054725048009881849442142712102784861297673346639478760877/645007045684744614586153550407093031801661896769330602480988666569174231584312247054120591032320000000000000000 22000573939336950865413247208094232793910643429236115518011741095881841185342667656986290919388674095144133993033295405408758681/271011363733085972515190567397938248656160460827449832975205322087888332598450523972319576064000000000000000000 8279439076458344105001445445671216032186019010990237520620540321676400521712131908495088149580392666330544452946798166461578557/118133158550319526480980503737562826337300713694016593860986935269079529594196382244344430592000000000000000000 415430677397190717189329754062750723261588765824357427378554131199941032171416909435696634982882715202794392194216379683293111/7166744952052717939846150560078811464462909964103673360899874072990824795381247189490228789248000000000000000 1581431694153570883860272783328339404512215916925207942348041126837186705314468878371032123616479431043151491885217231826753689/34455504577176528556952646923455824348379374827421506542787856120148196131640611487933792256000000000000000000 299442689467548567485865205028033399832357217812118228078919054593627761562927785048605937072748302713748464901709380545382521/8613876144294132139238161730863956087094843706855376635696964030037049032910152871983448064000000000000000000 97156003152407470062197525537971072439641261935528445515225337654344938295344338485002635388251470314558755756693154073153389/3861392754338748890003313879352807901111481661693789526346914910016608187166620252958097408000000000000000000 74870563093343798827494298153254542385413426825900272835171527328369974969980321362149448706066245643685688163101333643715777/4306938072147066069619080865431978043547421853427688317848482015018524516455076435991724032000000000000000000 21379064557588634038504985173958059409115570240476159155706782893695412154090317676037410038352384522468708866144082689119/1867086665930100670436442952201404380622798589254366684408105448687502291380418623045632000000000000000000 587792935745410818557292249458970930642300191033543407203983242983943392264358368628078228383019590480576319625693179289827/81857010143145992551239841009672097318883748676257234111155359934562600458941511210369024000000000000000000 214761976003806475819526460002412221948492748912209229896138104187074440580979332554623824128056358734001310476112751901967/50170425571605608337856676747863543518025523382222175745546833508280303507093184290226176000000000000000000 104621788783465494138983817834491501145712526158263481484986091830730190453441868405776823412964170324582964436924567535951/43202310908882607179821027199549162473855311801357984669776439965463594686663575361028096000000000000000000 509677002377328824720866077000895248732388321172971458463671824255536343993672532760645646870070391687229083974887171507/392748280989841883452918429086810567944139198194163496997967636049669042606032503282073600000000000000000 62681521953080034091185318563749863924506026813938444193974923081338466227849260872012007637195021851836809089982433/95349133315859348084779003124170512372334586492394513899430672452335917083054309376000000000000000000 3365546118911418536116627944434824924425972042327764757766337543083700748929140967927776387413517530094076247041648017/10714858856369694241027040476078661327841099157082833499448521816831248682208228016128000000000000000000 441285793168141548403089760659199291962255920765660848984994257405728349836370206233233138994713746408586444477608551/3125167166441160820299553472189609553953653920815826437339152196575780865644066504704000000000000000000 1787057957738896735024109139560470904914937716924357088026730600597694237911272498540165712715390626763072158371/30003525023436643820080198465722057929662576044698794521305224621503272519624294400000000000000000 85008543220880334543358939276200533337713159438715758592461739876381480907452542203704750781831506083023184138507/3617091627825417616087446148367603650409321667610910228401796523814561187088039936000000000000000000 6254042504779950508975903786594335215461482783492053248656866600619839890873226339590509384807839950885618785781/723418325565083523217489229673520730081864333522182045680359304762912237417607987200000000000000000 104725664819620347795738589276015078262241870712216328074140750746885136580372197143200462336660836824497905973/35461682625739388393014177925172584807934526153048139494135260037397658696941568000000000000000000 1615808966544792223827283128670040115601952812045643357667577307779701044702108180945269934489127549307894849/1732323576544740237589773059563028568203698116671891871839940863895862637494272000000000000000000 3241580126354597223654577916135568244693952052477903133245369353744241577961298300667217354387899368702017/11961281838047015926215099696982816304263629853210681972228163107852384877936640000000000000000 6978504656333528431312502768463950947135175350901191998582371065938637502174454004658716749901314955429/96908533410103138291094557730184854316950704829253210423144839994174414520320000000000000000 336839067291268197831160615036123685375201308122694512363924312005383346697227529475449480941373476693/19381706682020627658218911546036970863390140965850642084628967998834882904064000000000000000 25427196365541830493019774985216705426545022402424423071599486888601910678610766652217945347687841/6729759264590495714659344286818392660899354502031472946051724999595445452800000000000000 19209074226724731635812880802539569383499137670846762779564547635362576954753595559855816485719/26219841290612320966205237481110620756750731826096647841759967530891345920000000000000 110812864811832357401766674127578900901510870973026117833422412975229007526679288368439792599/885494640077696804560440037739262192223599276583088545533121710473084928000000000000 2754844254464379293490165488310895923088611694312386606020958014216442896906674357501571/148599171184209850615159518786839618903448032636271704337831765580185600000000000 88392270333340141667029654895132512582217493574443123910213972648253525594381749/37881332517964241294044492418958395337663834180656098944397148160000000000 1886856915938126947445625769111355267580500062558670475888589503438366036443/7776878219290463480007458222427356173728539780677680778764288000000000 3512032990850806374444167999715833518221901649402462436770729631031/175522892572106166788642684739267017482651462283940403200000000 399138904045734896223398483054864291702533756973329/325275341031750859575063469956674644863168000000 70431615687475651992920987690507/1415803828943336873738377680000 1
