# Supplementary material for: Evolutionary regime transitions in structured populations
Source: PLoS One. 2018 Nov 26;13(11):e0200670. doi: 10.1371/journal.pone.0200670 (PMC6261048; doi:10.1371/journal.pone.0200670)
Supplement: S2 File — This repository contains the output of S1 File, and information about the first and second derivative of all studied graphs, including all graphs of 7 or less vertices. Available from https://bitbucket.org/geodynapp/fixationfunctions. (ZIP) [file pone.0200670.s003.zip › fixationfunctions/functions/1151997595672_roots.py]

[-3.09319731818709, -1.09629683481163, -0.499861224692675, -3.00527761098167 - 0.495991607890376*I, -3.00527761098167 + 0.495991607890376*I, -2.77591728996150 - 0.934792885271181*I, -2.77591728996150 + 0.934792885271181*I, -2.47041825909296 - 1.27681449306775*I, -2.47041825909296 + 1.27681449306775*I, -2.13143573686951 - 1.52461557201886*I, -2.13143573686951 + 1.52461557201886*I, -1.98029905015557 - 0.341431298467702*I, -1.98029905015557 + 0.341431298467702*I, -1.77266883333052 - 1.68491198478229*I, -1.77266883333052 + 1.68491198478229*I, -1.41793819886129 - 1.76155278740295*I, -1.41793819886129 + 1.76155278740295*I, -1.28232943857069 - 1.03846523236742*I, -1.28232943857069 + 1.03846523236742*I, -1.11190758899303 - 1.78749369052010*I, -1.11190758899303 + 1.78749369052010*I, -0.932411313823624 - 1.72075965916254*I, -0.932411313823624 + 1.72075965916254*I, -0.900063828721243 - 0.693618854494347*I, -0.900063828721243 + 0.693618854494347*I, -0.751311848301189 - 1.59284073709445*I, -0.751311848301189 + 1.59284073709445*I, -0.648432459259968 - 0.324092714123047*I, -0.648432459259968 + 0.324092714123047*I, -0.573779213538352 - 1.48528617806372*I, -0.573779213538352 + 1.48528617806372*I, -0.421604048295300 - 1.35883025099260*I, -0.421604048295300 + 1.35883025099260*I, -0.386894016269563 - 0.839061214204460*I, -0.386894016269563 + 0.839061214204460*I, -0.363884395713371 - 0.0822759175720132*I, -0.363884395713371 + 0.0822759175720132*I, -0.351611595000009 - 0.0298913519766537*I, -0.351611595000009 + 0.0298913519766537*I, -0.350526241067023 - 0.113784396566454*I, -0.350526241067023 + 0.113784396566454*I, -0.332985835642206 - 0.169825363146173*I, -0.332985835642206 + 0.169825363146173*I, -0.320367683890103 - 0.227164586288176*I, -0.320367683890103 + 0.227164586288176*I, -0.309450728339138 - 1.21816130398187*I, -0.309450728339138 + 1.21816130398187*I, -0.308216790931895 - 0.286081307539666*I, -0.308216790931895 + 0.286081307539666*I, -0.296826765165972 - 0.347134054732584*I, -0.296826765165972 + 0.347134054732584*I, -0.286313584857842 - 0.408345078583335*I, -0.286313584857842 + 0.408345078583335*I, -0.272234495812312 - 0.469388744884629*I, -0.272234495812312 + 0.469388744884629*I, -0.254417067155173 - 0.536044632882427*I, -0.254417067155173 + 0.536044632882427*I, -0.236522155464702 - 0.606464375906221*I, -0.236522155464702 + 0.606464375906221*I, -0.236475157638517 - 1.07871672998679*I, -0.236475157638517 + 1.07871672998679*I, -0.214783572047612 - 0.673194491403365*I, -0.214783572047612 + 0.673194491403365*I, -0.203506085030304 - 0.957725324659431*I, -0.203506085030304 + 0.957725324659431*I, -0.203289081877352 - 0.744954932330759*I, -0.203289081877352 + 0.744954932330759*I, -0.201931340580737 - 0.844880972251847*I, -0.201931340580737 + 0.844880972251847*I, 0.129510261494560 - 0.941787585723813*I, 0.129510261494560 + 0.941787585723813*I, 0.152210325523304 - 1.25827284049105*I, 0.152210325523304 + 1.25827284049105*I, 0.443472247031214 - 0.934358297037903*I, 0.443472247031214 + 0.934358297037903*I]
