# Supplementary material for: Evolutionary regime transitions in structured populations
Source: PLoS One. 2018 Nov 26;13(11):e0200670. doi: 10.1371/journal.pone.0200670 (PMC6261048; doi:10.1371/journal.pone.0200670)
Supplement: S2 File — This repository contains the output of S1 File, and information about the first and second derivative of all studied graphs, including all graphs of 7 or less vertices. Available from https://bitbucket.org/geodynapp/fixationfunctions. (ZIP) [file pone.0200670.s003.zip › fixationfunctions/functions/1151862325264_roots.py]

[-1.69024238985888, -1.21448979250726, -0.571637977507505, -0.388440597470872, -0.300440331660464, -3.42857885669852 - 0.615775989613003*I, -3.42857885669852 + 0.615775989613003*I, -3.40883175280287 - 0.132842488367706*I, -3.40883175280287 + 0.132842488367706*I, -3.23914498382323 - 1.09788407958684*I, -3.23914498382323 + 1.09788407958684*I, -2.91595692599394 - 1.49464172626452*I, -2.91595692599394 + 1.49464172626452*I, -2.51137980715446 - 1.77399790115291*I, -2.51137980715446 + 1.77399790115291*I, -2.07237256197029 - 1.92322589090461*I, -2.07237256197029 + 1.92322589090461*I, -1.63967414217570 - 1.04626745721017*I, -1.63967414217570 + 1.04626745721017*I, -1.62493440473455 - 1.92297159896236*I, -1.62493440473455 + 1.92297159896236*I, -1.50574719704104 - 1.81451284502635*I, -1.50574719704104 + 1.81451284502635*I, -1.15659206891370 - 1.94814064486931*I, -1.15659206891370 + 1.94814064486931*I, -1.12281792874382 - 0.944790661890886*I, -1.12281792874382 + 0.944790661890886*I, -0.877391375770430 - 0.531501845759508*I, -0.877391375770430 + 0.531501845759508*I, -0.771204243358742 - 1.85148000472237*I, -0.771204243358742 + 1.85148000472237*I, -0.762987949109484 - 1.97414955831038*I, -0.762987949109484 + 1.97414955831038*I, -0.659716565763427 - 0.219014566803832*I, -0.659716565763427 + 0.219014566803832*I, -0.588881243834398 - 1.63176100529294*I, -0.588881243834398 + 1.63176100529294*I, -0.487034640047413 - 1.50405979205223*I, -0.487034640047413 + 1.50405979205223*I, -0.466833064524363 - 0.306184450291105*I, -0.466833064524363 + 0.306184450291105*I, -0.364680841726846 - 0.837456236513870*I, -0.364680841726846 + 0.837456236513870*I, -0.360909064301959 - 1.39620498833538*I, -0.360909064301959 + 1.39620498833538*I, -0.296678211969112 - 0.0413463873570004*I, -0.296678211969112 + 0.0413463873570004*I, -0.289167692705295 - 0.0849228440545544*I, -0.289167692705295 + 0.0849228440545544*I, -0.280909245007598 - 0.129911739867558*I, -0.280909245007598 + 0.129911739867558*I, -0.271820511662808 - 0.176008748686254*I, -0.271820511662808 + 0.176008748686254*I, -0.264982324866465 - 0.432050504462548*I, -0.264982324866465 + 0.432050504462548*I, -0.262005010238803 - 1.26017492313158*I, -0.262005010238803 + 1.26017492313158*I, -0.261403241379553 - 0.224261041573837*I, -0.261403241379553 + 0.224261041573837*I, -0.250187759882105 - 0.276194695074087*I, -0.250187759882105 + 0.276194695074087*I, -0.239424917784933 - 0.333101608493490*I, -0.239424917784933 + 0.333101608493490*I, -0.230816901812634 - 0.398739564075232*I, -0.230816901812634 + 0.398739564075232*I, -0.207305524604746 - 0.474644534382978*I, -0.207305524604746 + 0.474644534382978*I, -0.193693031377152 - 1.11858135074144*I, -0.193693031377152 + 1.11858135074144*I, -0.180937453423721 - 0.541380222432384*I, -0.180937453423721 + 0.541380222432384*I, -0.171458990381716 - 0.762660868524242*I, -0.171458990381716 + 0.762660868524242*I, -0.165292599915762 - 0.843514063786819*I, -0.165292599915762 + 0.843514063786819*I, -0.159698491621968 - 0.606484181295457*I, -0.159698491621968 + 0.606484181295457*I, -0.159020645588564 - 0.971739474144161*I, -0.159020645588564 + 0.971739474144161*I, -0.156749039697782 - 0.680515345589162*I, -0.156749039697782 + 0.680515345589162*I, 0.0909261174191632 - 0.995873448418138*I, 0.0909261174191632 + 0.995873448418138*I, 0.216990728753970 - 1.02560687657294*I, 0.216990728753970 + 1.02560687657294*I, 0.382010642149344 - 0.717379791439621*I, 0.382010642149344 + 0.717379791439621*I, 0.695303811760477 - 0.718706736001345*I, 0.695303811760477 + 0.718706736001345*I, 0.798964540861928 - 1.20425368607680*I, 0.798964540861928 + 1.20425368607680*I]
