# Supplementary material for: Evolutionary regime transitions in structured populations
Source: PLoS One. 2018 Nov 26;13(11):e0200670. doi: 10.1371/journal.pone.0200670 (PMC6261048; doi:10.1371/journal.pone.0200670)
Supplement: S2 File — This repository contains the output of S1 File, and information about the first and second derivative of all studied graphs, including all graphs of 7 or less vertices. Available from https://bitbucket.org/geodynapp/fixationfunctions. (ZIP) [file pone.0200670.s003.zip › fixationfunctions/functions/1134818259000.txt]

0 0 0 0 0 0 3898191493697188307/7125263247702600000 39093023247839963922553543/3393321118559390818800000 34760224639713408194147351699/298378236287118847860000000 26569455060093259958543774221749821/35304112917491902078795200000000 41020927231185020999673619564577809/11768037639163967359598400000000 1449188317242938917098279140779461427/117680376391639673595984000000000 3244542681709520385863944116303510073/94144301113311738876787200000000 154699172452485876001563606890929541/1975055268111435081331200000000 17301767127510576537252075513312024347/117680376391639673595984000000000 9301967181186309434494131652850713433/40347557619990745232908800000000 429671093400690934898183282531995269359/1412164516699676083151808000000000 11981944709943965582234084611315603529/35304112917491902078795200000000 502772997267765185750205554001600529/1569071685221862314613120000000 45142113618637309254698275895056086413/176520564587459510393976000000000 6279982486428835871543403261520241/36546700742745240247200000000 94637773354160170577833398888038981/980669803263663946633200000000 39532010952593540406590371307806483/882602822937297551969880000000 565077362239456265957988174179/33444593517896837892000000 920837497085363646568848053/182212895441037522600000 512137022858030400068800231/443741992426997260920000 6368957407238952035957/33663899985708242250 4300115404151093/216773881874550 1
1 4516889286025643/216773881874550 7064573584801166831147/33663899985708242250 160194280008095192246052139/117727467378591110040000 74543389840949114610349080691/11674640515043618412300000 291445990761569209557099580556797/12608611756247107885284000000 770676644182715347415432583490607/11462374323861007168440000000 1445945462919993958885814086789657/8942277841310005592400000000 6630003695811723804016190283731609/20173778809995372616454400000 14497509144429729413773553338598759209/25217223512494215770568000000000 385924419991155001333805479384120453/438560408912942882966400000000 6709647934696597174131567481979401627/5603827447220936837904000000000 296642803502961888403549420728143097407/201737788099953726164544000000000 22222642276931519045232268976114692357/13449185873330248410969600000000 3605557936443177228046228291317675209/2101435292707851314214000000000 22222642276931519045232268976114692357/13449185873330248410969600000000 296642803502961888403549420728143097407/201737788099953726164544000000000 6709647934696597174131567481979401627/5603827447220936837904000000000 385924419991155001333805479384120453/438560408912942882966400000000 14497509144429729413773553338598759209/25217223512494215770568000000000 6630003695811723804016190283731609/20173778809995372616454400000 1445945462919993958885814086789657/8942277841310005592400000000 770676644182715347415432583490607/11462374323861007168440000000 291445990761569209557099580556797/12608611756247107885284000000 74543389840949114610349080691/11674640515043618412300000 160194280008095192246052139/117727467378591110040000 7064573584801166831147/33663899985708242250 4516889286025643/216773881874550 1
