# Supplementary material for: Evolutionary regime transitions in structured populations
Source: PLoS One. 2018 Nov 26;13(11):e0200670. doi: 10.1371/journal.pone.0200670 (PMC6261048; doi:10.1371/journal.pone.0200670)
Supplement: S2 File — This repository contains the output of S1 File, and information about the first and second derivative of all studied graphs, including all graphs of 7 or less vertices. Available from https://bitbucket.org/geodynapp/fixationfunctions. (ZIP) [file pone.0200670.s003.zip › fixationfunctions/functions/945836056_roots.py]

[-1.41104802952909, -1.24714949629703 - 0.108843304998377*I, -1.24714949629703 + 0.108843304998377*I, -1.20734160043910 - 0.288545813990216*I, -1.20734160043910 + 0.288545813990216*I, -1.04352483230989 - 0.443691343012149*I, -1.04352483230989 + 0.443691343012149*I, -1.01995162775774 - 0.538961365515545*I, -1.01995162775774 + 0.538961365515545*I, -0.954233597684734 - 1.04081294585858*I, -0.954233597684734 + 1.04081294585858*I, -0.855137129237854 - 0.425452422719495*I, -0.855137129237854 + 0.425452422719495*I, -0.784993327918278 - 0.617620478707635*I, -0.784993327918278 + 0.617620478707635*I, -0.782995231570555 - 0.252030701451673*I, -0.782995231570555 + 0.252030701451673*I, -0.758206310317404 - 0.400486532841782*I, -0.758206310317404 + 0.400486532841782*I, -0.742157911355948 - 0.135854238938382*I, -0.742157911355948 + 0.135854238938382*I, -0.711097092013319 - 0.0448597098204013*I, -0.711097092013319 + 0.0448597098204013*I, -0.677378241765733 - 0.740554769430243*I, -0.677378241765733 + 0.740554769430243*I, -0.561510872739818 - 0.737121706890320*I, -0.561510872739818 + 0.737121706890320*I, -0.260637603151531 - 1.03612796922966*I, -0.260637603151531 + 1.03612796922966*I, -0.228007609479598 - 0.937098736812759*I, -0.228007609479598 + 0.937098736812759*I, 0.334802086693457 - 1.33913291896370*I, 0.334802086693457 + 1.33913291896370*I]
