# Supplementary material for: Evolutionary regime transitions in structured populations
Source: PLoS One. 2018 Nov 26;13(11):e0200670. doi: 10.1371/journal.pone.0200670 (PMC6261048; doi:10.1371/journal.pone.0200670)
Supplement: S2 File — This repository contains the output of S1 File, and information about the first and second derivative of all studied graphs, including all graphs of 7 or less vertices. Available from https://bitbucket.org/geodynapp/fixationfunctions. (ZIP) [file pone.0200670.s003.zip › fixationfunctions/functions/17585675280_roots.py]

[-2.26475226357285, -1.68653767022774, -0.629299552414809, -1.63584267362628 - 0.239915632354029*I, -1.63584267362628 + 0.239915632354029*I, -1.50878098110353 - 0.445923711442621*I, -1.50878098110353 + 0.445923711442621*I, -1.33337710326865 - 0.622808947786917*I, -1.33337710326865 + 0.622808947786917*I, -1.19009854033607 - 0.770900503588564*I, -1.19009854033607 + 0.770900503588564*I, -1.03247407189265 - 0.747020962585371*I, -1.03247407189265 + 0.747020962585371*I, -0.833935323376613 - 0.656862861859875*I, -0.833935323376613 + 0.656862861859875*I, -0.713415174207633 - 0.872454233295015*I, -0.713415174207633 + 0.872454233295015*I, -0.707729522964492 - 0.423866348761045*I, -0.707729522964492 + 0.423866348761045*I, -0.675041099657212 - 0.493332808631401*I, -0.675041099657212 + 0.493332808631401*I, -0.645582722503401 - 0.0828129079349030*I, -0.645582722503401 + 0.0828129079349030*I, -0.644844676594873 - 0.135860645084015*I, -0.644844676594873 + 0.135860645084015*I, -0.625902588851909 - 0.239786863753838*I, -0.625902588851909 + 0.239786863753838*I, -0.607997115527001 - 1.00761633348508*I, -0.607997115527001 + 1.00761633348508*I, -0.588810980609261 - 0.350341739448588*I, -0.588810980609261 + 0.350341739448588*I, -0.573421685570185 - 0.393608868630383*I, -0.573421685570185 + 0.393608868630383*I, -0.562163052974983 - 0.686419795262548*I, -0.562163052974983 + 0.686419795262548*I, -0.491307247228734 - 2.26296722774302*I, -0.491307247228734 + 2.26296722774302*I, -0.439880157328478 - 0.728446756384575*I, -0.439880157328478 + 0.728446756384575*I, -0.0213786922818538 - 0.689402405209789*I, -0.0213786922818538 + 0.689402405209789*I, 0.764930980662935 - 0.424066198668410*I, 0.764930980662935 + 0.424066198668410*I]
