# Supplementary material for: Evolutionary regime transitions in structured populations
Source: PLoS One. 2018 Nov 26;13(11):e0200670. doi: 10.1371/journal.pone.0200670 (PMC6261048; doi:10.1371/journal.pone.0200670)
Supplement: S2 File — This repository contains the output of S1 File, and information about the first and second derivative of all studied graphs, including all graphs of 7 or less vertices. Available from https://bitbucket.org/geodynapp/fixationfunctions. (ZIP) [file pone.0200670.s003.zip › fixationfunctions/functions/52351754248.txt]

0 0 0 0 0 0 195269/416500 828157318169271463/37214800623000000 182982922869628176586862323/350322984484794921600000 428054048658393042595017527978976589/52965156862763901799243200000000 204195363231217866007590917854570106215409/2202291222353723036812532256000000000 38902834425107597653805768204418082424424871/46248115669428183773063177376000000000 29067941325520718173773093658436112541083477151/4624811566942818377306317737600000000000 4139267102554138476457404593121515805605951721259/104058260256213413489392149096000000000000 19025144271051544997541193919692681747233018703759853/87408938615219267331089405240640000000000000 28870031795627284081417770246742942592028301180029311/27602822720595558104554549023360000000000000 1212200469263225780280034034368332029086456197675024037/271269119840335657234415395574400000000000000 26976308335575691938767477723404248766541355205597208263/1573360895073946811959609294331520000000000000 210879593283054427168862024340137920735204512435868104319/3540062013916380326909120912245920000000000000 641336830678212345224926802683525506073590605303992364956123/3398459533359725113832756075756083200000000000000 3727256160850603483685011310838103708420552393470084629856539/6796919066719450227665512151512166400000000000000 11234211796010242379122742311602739855277448094385601545741197/7646533950059381506123701170451187200000000000000 334510396552384294747899885407728429319739011270315023739751739/91758407400712578073484414045414246400000000000000 1481878233484780475220781143934264815276925721713810174219532263/176176142209368149901090074967195353088000000000000 159530800503265955880461546167366717118289585415114637527448673887/8808807110468407495054503748359767654400000000000000 1929330931265305161475396847120371261672571055674432580648012919799/52852842662810444970327022490158605926400000000000000 1043169817173230173332070925216091961156029694535565631336231042999/15100812189374412848664863568616744550400000000000000 15394335229282895916425813391089585829048459642948755098724749091/125095485592450757326217804710434570240000000000000 575427019738473356881060925426245228762437685056124726182340289723/2781728561200549735280369604745189785600000000000000 35110793984785805782486006878325177323144824530769047391005489657/106773419520829181758236409071027486720000000000000 145443167191936049901769441161888696640896443903866070335510194133/293626903682280249835150124945325588480000000000000 12478916315614750080557509657519898315385075734063803026693039120433/17617614220936814990109007496719535308800000000000000 6363128813563966795184055631733865812149581600784574064643316287313/6606605332851305621290877811269825740800000000000000 65916501063181860710009863030068554537276665635889180051108710733849/52852842662810444970327022490158605926400000000000000 32555068400446524436884498443630850968091585891199477113347311310237/21141137065124177988130808996063442370560000000000000 191848842630897802153541363418273070130120893433843186126183186946289/105705685325620889940654044980317211852800000000000000 5400826065024583024594155872950920208022618542537548656878085219363/2642642133140522248516351124507930296320000000000000 5814326492245273580677171109109936825594602848816548025176629824543/2642642133140522248516351124507930296320000000000000 79825498556717873480116265377665883032804459378766927321890741099871/35235228441873629980218014993439070617600000000000000 208568381193393965026645144250630749106500888416526637181258262847/93462144408152864669013302369864908800000000000000 4116073008997487224291385603755768877240721385334981630381577296429/1957512691215201665567667499635503923200000000000000 910338786761155927990585843604523266571329949101767774546678633073/480480387843731317912063840819623690240000000000000 17247191200118897007089904650784975934392736330076815540021552824439/10570568532562088994065404498031721185280000000000000 17730642506212935524883637766991704005500358134505637655865098444851/13213210665702611242581755622539651481600000000000000 32184948118783576421810147575363585204738365276812593182591078629/30568445727478568519564501151046041600000000000000 1981218555737538190154335019282663861481533003412159361206990780779/2516802031562402141444143928102790758400000000000000 59198883293737644124024947322526949972152046639858286757588145772603/105705685325620889940654044980317211852800000000000000 13336965245984149488324624664428905532276521256650391371697590663999/35235228441873629980218014993439070617600000000000000 156993165200513190683577188694794666129150217302785209125361079/647111633459570798534766115581984768000000000000 324100005816732645827733774098395818346397677414576707991681238737/2202201777617101873763625937089941913600000000000000 9361786295856498340070702774537654150977439914897440665001199643/111035383745400094475476938004534886400000000000000 9110787146180602420331409403251653395506068091345650515884456589/200200161601554715796693267008176537600000000000000 6353787127923249273440244217767027065979059902617400263245588701/275275222202137734220453242136242739200000000000000 2012982480575592107979586459586549399030096260820043085341280397/183516814801425156146968828090828492800000000000000 148909214120669817052570856333848139863356498457255009807476199/30586135800237526024494804681804748800000000000000 1454735650260645165682213471367412600399323308248834415627/723384319574228419291774388198400000000000000 54515583071986790024324989580761698142541967011743900723859/70801240278327606538182418244918400000000000000 45318527491950905452631511915392507658844676256579274579/166591153596064956560429219399808000000000000 141616015017878381524304409334911534424308913271932043/1605142720948731699611925417600000000000000 6846731948564185437879975328126067971299632648309326541/262226815845657801993268215721920000000000000 83456461934591554553519785137702865433151465999977797/11919400720257172817875827987360000000000000 95767830672008455665386103327704952521811365479511/56759051048843680085122990416000000000000 150561197188724001025107082976600517055755621101/416233041024853653957568596384000000000 33101501664251901952185322400509248732568343/485799534342733022826293880000000000 2157318434099429916892137437385633875752003/194319813737093209130517552000000000 12055163813073467771482686878587929644107/7865325794120439417187615200000000 98925245662179907169209074961057999/567483823529613233563320000000 1364366196460060727084427433/87005503125328788000000 36189758531112577784539/34597005219176400000 306433073593/6662155500 1
1 313095229093/6662155500 2908643071811131159303/2661308093782800000 6044663003572981345755085661/360451370090647836000000 54189945428454806156795660162370797/283741911764806616781660000000 13543981540843579658268928749535549855147/7865325794120439417187615200000000 42298616149321488840027940034253359089820291/3303436833530584555218798384000000000 4002106987545177956232968506418176482258843751/49551552502958768328281975760000000000 178354863409070221306870308585845468209632829/404266745362134473540762040000000000 1929691226692289904328067142711259194797704547611/910130556176793703988852616000000000000 3269731736808839353748111330326012449876764864190493/360201670117661815924818977640000000000000 87350630751094165616969156688309688019831460169059013/2497398246149121923745411578304000000000000 15273673332356303028934075856943912952333351153141680431/124869912307456096187270578915200000000000000 1129965043294429325974899175726910368430076739549329933841/2889846541972555368905404826323200000000000000 3875964379761606822974312715082354186505767120319912609777/3371487632301314597056305630710400000000000000 2276092364306153403427576203311873377746556028912773184334163/728241328577083952964162016233446400000000000000 34493617539437080806756030892899320593570468575690486171145291/4369447971462503717784972097400678400000000000000 487710293986688910547310642388091067509084092973330841325057193/26216687828775022306709832584404070400000000000000 1291642511260928717443265595227326063851863854991011264582453819/31460025394530026768051799101284884480000000000000 228973808115759821315588027472782093903771271632263759405571783/2688891059361540749406136675323494400000000000000 314309901467247053534985737072144763860164645175121239329629001517/1887601523671801606083107946077093068800000000000000 581117357227004765974326136358867393926445290028349654241776636967/1887601523671801606083107946077093068800000000000000 185200863329652065551047558356384177336690400848348084934447313151/343200277031236655651474172014016921600000000000000 13575212804595101746233337898831146128093333919044852440333567428087/15100812189374412848664863568616744550400000000000000 43084482855192974190347902286240666512213544261216457827101040034253/30201624378748825697329727137233489100800000000000000 16315278040737648896180242174851273810763311165498318898613009636479/7550406094687206424332431784308372275200000000000000 94533211217092888953238169386063428589985831959217986418268309194179/30201624378748825697329727137233489100800000000000000 16395967511560974477308319253702227061303915173593846406260510793761/3775203047343603212166215892154186137600000000000000 461864911167250885187111229907031290676802332883213977066112670721/79898477192457210839496632638183833600000000000000 111590242487179024554973230509348747251314902298649197384042350510149/15100812189374412848664863568616744550400000000000000 811524273165457628260452698296084934545542314537170476318856849807/89353918280321969518727003364596121600000000000000 162188484770325548830091442175170502784325111288495839954999061539363/15100812189374412848664863568616744550400000000000000 9470321195579614785117654737074552920543789130343349390748638580487/774400625096123735828967362493166387200000000000000 202549631192085154681068241588490196847178144307264581199543295557061/15100812189374412848664863568616744550400000000000000 8737567557020818110883084834419460112221248298786280828696764287631/616359681198955626476116880351703859200000000000000 10902501542075084338156055355488626518601344710407761588388391739349/755040609468720642433243178430837227520000000000000 8737567557020818110883084834419460112221248298786280828696764287631/616359681198955626476116880351703859200000000000000 202549631192085154681068241588490196847178144307264581199543295557061/15100812189374412848664863568616744550400000000000000 9470321195579614785117654737074552920543789130343349390748638580487/774400625096123735828967362493166387200000000000000 162188484770325548830091442175170502784325111288495839954999061539363/15100812189374412848664863568616744550400000000000000 811524273165457628260452698296084934545542314537170476318856849807/89353918280321969518727003364596121600000000000000 111590242487179024554973230509348747251314902298649197384042350510149/15100812189374412848664863568616744550400000000000000 461864911167250885187111229907031290676802332883213977066112670721/79898477192457210839496632638183833600000000000000 16395967511560974477308319253702227061303915173593846406260510793761/3775203047343603212166215892154186137600000000000000 94533211217092888953238169386063428589985831959217986418268309194179/30201624378748825697329727137233489100800000000000000 16315278040737648896180242174851273810763311165498318898613009636479/7550406094687206424332431784308372275200000000000000 43084482855192974190347902286240666512213544261216457827101040034253/30201624378748825697329727137233489100800000000000000 13575212804595101746233337898831146128093333919044852440333567428087/15100812189374412848664863568616744550400000000000000 185200863329652065551047558356384177336690400848348084934447313151/343200277031236655651474172014016921600000000000000 581117357227004765974326136358867393926445290028349654241776636967/1887601523671801606083107946077093068800000000000000 314309901467247053534985737072144763860164645175121239329629001517/1887601523671801606083107946077093068800000000000000 228973808115759821315588027472782093903771271632263759405571783/2688891059361540749406136675323494400000000000000 1291642511260928717443265595227326063851863854991011264582453819/31460025394530026768051799101284884480000000000000 487710293986688910547310642388091067509084092973330841325057193/26216687828775022306709832584404070400000000000000 34493617539437080806756030892899320593570468575690486171145291/4369447971462503717784972097400678400000000000000 2276092364306153403427576203311873377746556028912773184334163/728241328577083952964162016233446400000000000000 3875964379761606822974312715082354186505767120319912609777/3371487632301314597056305630710400000000000000 1129965043294429325974899175726910368430076739549329933841/2889846541972555368905404826323200000000000000 15273673332356303028934075856943912952333351153141680431/124869912307456096187270578915200000000000000 87350630751094165616969156688309688019831460169059013/2497398246149121923745411578304000000000000 3269731736808839353748111330326012449876764864190493/360201670117661815924818977640000000000000 1929691226692289904328067142711259194797704547611/910130556176793703988852616000000000000 178354863409070221306870308585845468209632829/404266745362134473540762040000000000 4002106987545177956232968506418176482258843751/49551552502958768328281975760000000000 42298616149321488840027940034253359089820291/3303436833530584555218798384000000000 13543981540843579658268928749535549855147/7865325794120439417187615200000000 54189945428454806156795660162370797/283741911764806616781660000000 6044663003572981345755085661/360451370090647836000000 2908643071811131159303/2661308093782800000 313095229093/6662155500 1
