# Supplementary material for: Evolutionary regime transitions in structured populations
Source: PLoS One. 2018 Nov 26;13(11):e0200670. doi: 10.1371/journal.pone.0200670 (PMC6261048; doi:10.1371/journal.pone.0200670)
Supplement: S2 File — This repository contains the output of S1 File, and information about the first and second derivative of all studied graphs, including all graphs of 7 or less vertices. Available from https://bitbucket.org/geodynapp/fixationfunctions. (ZIP) [file pone.0200670.s003.zip › fixationfunctions/functions/1100458520632.log]

[Fri Nov 17 02:42:22 2017]	Graph Id=1100458520632 of order 7
	Automorphism Group elements:
		( 0 1 3 2 4 5 6 )
		( 0 1 2 3 4 6 5 )
		( 1 0 2 3 4 5 6 )
		( 0 2 1 3 4 5 6 )
		( 1 2 0 3 4 5 6 )
		( 1 0 3 2 4 5 6 )
		( 0 1 3 2 4 6 5 )
		( 0 3 1 2 4 5 6 )
		( 2 0 1 3 4 5 6 )
		( 0 2 3 1 4 5 6 )
		( 0 2 1 3 4 6 5 )
		( 1 0 2 3 4 6 5 )
		( 1 2 0 3 4 6 5 )
		( 3 0 1 2 4 5 6 )
		( 1 0 3 2 4 6 5 )
		( 0 2 3 1 4 6 5 )
		( 2 0 1 3 4 6 5 )
		( 2 0 3 1 4 5 6 )
		( 2 1 0 3 4 5 6 )
		( 1 3 0 2 4 5 6 )
		( 0 3 1 2 4 6 5 )
		( 1 2 3 0 4 5 6 )
		( 0 3 2 1 4 5 6 )
		( 1 3 2 0 4 5 6 )
		( 2 3 0 1 4 5 6 )
		( 2 1 0 3 4 6 5 )
		( 1 3 0 2 4 6 5 )
		( 1 2 3 0 4 6 5 )
		( 3 0 2 1 4 5 6 )
		( 2 1 3 0 4 5 6 )
		( 0 3 2 1 4 6 5 )
		( 3 0 1 2 4 6 5 )
		( 2 0 3 1 4 6 5 )
		( 3 1 0 2 4 5 6 )
		( 1 3 2 0 4 6 5 )
		( 3 2 0 1 4 5 6 )
		( 2 1 3 0 4 6 5 )
		( 3 0 2 1 4 6 5 )
		( 2 3 1 0 4 5 6 )
		( 2 3 0 1 4 6 5 )
		( 3 1 2 0 4 5 6 )
		( 3 1 0 2 4 6 5 )
		( 3 2 1 0 4 5 6 )
		( 3 1 2 0 4 6 5 )
		( 3 2 0 1 4 6 5 )
		( 2 3 1 0 4 6 5 )
		( 3 2 1 0 4 6 5 )
[Fri Nov 17 02:42:22 2017]	Reducing 126 states to ... 28. Finished at [Fri Nov 17 02:42:22 2017]
[Fri Nov 17 02:42:22 2017]	Computing symbolic transition matrix ... Done!
[Fri Nov 17 02:42:22 2017]	Well, initial degree guess is 28, like the of states.
[Fri Nov 17 02:42:29 2017]	Solution found with degree 28. Saving to file '1100458520632.txt' and '1100458520632.sage'
