# Supplementary material for: Evolutionary regime transitions in structured populations
Source: PLoS One. 2018 Nov 26;13(11):e0200670. doi: 10.1371/journal.pone.0200670 (PMC6261048; doi:10.1371/journal.pone.0200670)
Supplement: S2 File — This repository contains the output of S1 File, and information about the first and second derivative of all studied graphs, including all graphs of 7 or less vertices. Available from https://bitbucket.org/geodynapp/fixationfunctions. (ZIP) [file pone.0200670.s003.zip › fixationfunctions/functions/1151590750234_roots.py]

[-43.7451195561080, -1.28754869396380, -0.537137100060641, -2.72319666285584 - 0.179763404206556*I, -2.72319666285584 + 0.179763404206556*I, -2.67096260976547 - 0.575382148753759*I, -2.67096260976547 + 0.575382148753759*I, -2.45408548048644 - 0.957213376924067*I, -2.45408548048644 + 0.957213376924067*I, -2.31424056508230 - 0.467442555895183*I, -2.31424056508230 + 0.467442555895183*I, -2.15152491327994 - 1.24778896607478*I, -2.15152491327994 + 1.24778896607478*I, -1.81769241591167 - 1.42035177956285*I, -1.81769241591167 + 1.42035177956285*I, -1.49521813246911 - 1.49118465142610*I, -1.49521813246911 + 1.49118465142610*I, -1.20946217530152 - 1.48685635068193*I, -1.20946217530152 + 1.48685635068193*I, -0.970735050063051 - 1.43646669347906*I, -0.970735050063051 + 1.43646669347906*I, -0.847252384730987 - 0.888257993744332*I, -0.847252384730987 + 0.888257993744332*I, -0.772146567870726 - 1.36467959884645*I, -0.772146567870726 + 1.36467959884645*I, -0.621306340501014 - 0.345129990573184*I, -0.621306340501014 + 0.345129990573184*I, -0.603075531800763 - 1.27575855992739*I, -0.603075531800763 + 1.27575855992739*I, -0.467205327715689 - 1.16743043638806*I, -0.467205327715689 + 1.16743043638806*I, -0.442416437485298 - 0.992174513752130*I, -0.442416437485298 + 0.992174513752130*I, -0.409898145165111 - 0.0221604601640092*I, -0.409898145165111 + 0.0221604601640092*I, -0.403836761888391 - 0.551422958802754*I, -0.403836761888391 + 0.551422958802754*I, -0.399195504338879 - 0.0736948188410411*I, -0.399195504338879 + 0.0736948188410411*I, -0.388148731211069 - 0.129060096975742*I, -0.388148731211069 + 0.129060096975742*I, -0.375810139573931 - 0.186851328442058*I, -0.375810139573931 + 0.186851328442058*I, -0.362502698256038 - 0.248842089758427*I, -0.362502698256038 + 0.248842089758427*I, -0.355952770691665 - 1.04285067633371*I, -0.355952770691665 + 1.04285067633371*I, -0.349236673133001 - 0.316105324055523*I, -0.349236673133001 + 0.316105324055523*I, -0.336817781998882 - 0.389693961192506*I, -0.336817781998882 + 0.389693961192506*I, -0.326330877497785 - 0.472376883253635*I, -0.326330877497785 + 0.472376883253635*I, -0.313135414567560 - 0.570563832923061*I, -0.313135414567560 + 0.570563832923061*I, -0.293941709340759 - 0.672451630907045*I, -0.293941709340759 + 0.672451630907045*I, -0.282969264724299 - 0.779556296738868*I, -0.282969264724299 + 0.779556296738868*I, -0.280693807261753 - 0.898975809205690*I, -0.280693807261753 + 0.898975809205690*I, -0.241491244113782 - 0.973984499039921*I, -0.241491244113782 + 0.973984499039921*I, -0.0567775807501306 - 0.676149550385790*I, -0.0567775807501306 + 0.676149550385790*I, 0.662139632761109 - 0.719811651950892*I, 0.662139632761109 + 0.719811651950892*I]
