# Supplementary material for: Evolutionary regime transitions in structured populations
Source: PLoS One. 2018 Nov 26;13(11):e0200670. doi: 10.1371/journal.pone.0200670 (PMC6261048; doi:10.1371/journal.pone.0200670)
Supplement: S2 File — This repository contains the output of S1 File, and information about the first and second derivative of all studied graphs, including all graphs of 7 or less vertices. Available from https://bitbucket.org/geodynapp/fixationfunctions. (ZIP) [file pone.0200670.s003.zip › fixationfunctions/functions/38605187250242_roots.py]

[-2.54652030046178, -1.91544555852810, -0.901411156064085, -0.248152302617293, 1.89496628159930, -2.52315964082702 - 0.380456389645353*I, -2.52315964082702 + 0.380456389645353*I, -2.39597265908856 - 0.780810271776806*I, -2.39597265908856 + 0.780810271776806*I, -2.15347632621233 - 1.14414110803681*I, -2.15347632621233 + 1.14414110803681*I, -1.89904943435731 - 1.45736692197577*I, -1.89904943435731 + 1.45736692197577*I, -1.69061649182276 - 0.825060757064732*I, -1.69061649182276 + 0.825060757064732*I, -1.67129578487535 - 1.50280873633749*I, -1.67129578487535 + 1.50280873633749*I, -1.32868737083161 - 1.49406641807539*I, -1.32868737083161 + 1.49406641807539*I, -1.05990886386684 - 1.41781236474322*I, -1.05990886386684 + 1.41781236474322*I, -0.966331480025261 - 1.39832538201888*I, -0.966331480025261 + 1.39832538201888*I, -0.964842468262946 - 0.365640169054631*I, -0.964842468262946 + 0.365640169054631*I, -0.803022420713428 - 0.915521151605631*I, -0.803022420713428 + 0.915521151605631*I, -0.753224443026337 - 1.41889264714309*I, -0.753224443026337 + 1.41889264714309*I, -0.558839423696687 - 1.37315203360665*I, -0.558839423696687 + 1.37315203360665*I, -0.395531721868678 - 1.29380982347079*I, -0.395531721868678 + 1.29380982347079*I, -0.394732832207538 - 0.0232622916519807*I, -0.394732832207538 + 0.0232622916519807*I, -0.384956030892825 - 0.0773016198148635*I, -0.384956030892825 + 0.0773016198148635*I, -0.374964238579847 - 0.136078521194490*I, -0.374964238579847 + 0.136078521194490*I, -0.364465940226811 - 0.197465878006847*I, -0.364465940226811 + 0.197465878006847*I, -0.354635936392211 - 0.261292048067319*I, -0.354635936392211 + 0.261292048067319*I, -0.350869927783354 - 0.379773241599902*I, -0.350869927783354 + 0.379773241599902*I, -0.347687387781150 - 0.326894980144479*I, -0.347687387781150 + 0.326894980144479*I, -0.345005953517840 - 0.639018039797467*I, -0.345005953517840 + 0.639018039797467*I, -0.319061920179237 - 0.423083903513541*I, -0.319061920179237 + 0.423083903513541*I, -0.282741684699775 - 0.491698610892676*I, -0.282741684699775 + 0.491698610892676*I, -0.273768548676745 - 1.19537208533337*I, -0.273768548676745 + 1.19537208533337*I, -0.244363988377360 - 0.567785039638615*I, -0.244363988377360 + 0.567785039638615*I, -0.208024634795568 - 0.640801498572450*I, -0.208024634795568 + 0.640801498572450*I, -0.192270152784476 - 1.07660555096934*I, -0.192270152784476 + 1.07660555096934*I, -0.183297578327178 - 0.723984643445040*I, -0.183297578327178 + 0.723984643445040*I, -0.159610314461625 - 0.819757446770494*I, -0.159610314461625 + 0.819757446770494*I, -0.156099562782283 - 0.941801835473319*I, -0.156099562782283 + 0.941801835473319*I, -0.0804444873826357 - 1.11132114759667*I, -0.0804444873826357 + 1.11132114759667*I, -0.0645656107620234 - 0.894261130134253*I, -0.0645656107620234 + 0.894261130134253*I, 0.244180543675313 - 2.30758829708595*I, 0.244180543675313 + 2.30758829708595*I, 0.329496733051537 - 0.638023334192268*I, 0.329496733051537 + 0.638023334192268*I]
