# Supplementary material for: Evolutionary regime transitions in structured populations
Source: PLoS One. 2018 Nov 26;13(11):e0200670. doi: 10.1371/journal.pone.0200670 (PMC6261048; doi:10.1371/journal.pone.0200670)
Supplement: S2 File — This repository contains the output of S1 File, and information about the first and second derivative of all studied graphs, including all graphs of 7 or less vertices. Available from https://bitbucket.org/geodynapp/fixationfunctions. (ZIP) [file pone.0200670.s003.zip › fixationfunctions/functions/1151588638728_roots.py]

[-1.60065671426861, -3.08719125907264 - 0.182943806991243*I, -3.08719125907264 + 0.182943806991243*I, -2.88838554126041 - 0.605274583207312*I, -2.88838554126041 + 0.605274583207312*I, -2.62805056077837 - 0.987103011446509*I, -2.62805056077837 + 0.987103011446509*I, -2.30780011311302 - 1.29467926077765*I, -2.30780011311302 + 1.29467926077765*I, -1.95001043409719 - 1.50215311149184*I, -1.95001043409719 + 1.50215311149184*I, -1.85453310189437 - 0.754660026894945*I, -1.85453310189437 + 0.754660026894945*I, -1.60007985122644 - 1.59494015245810*I, -1.60007985122644 + 1.59494015245810*I, -1.30331343599864 - 1.58984608007625*I, -1.30331343599864 + 1.58984608007625*I, -1.13200468257746 - 0.432059024468714*I, -1.13200468257746 + 0.432059024468714*I, -1.08771912118075 - 1.54538860978259*I, -1.08771912118075 + 1.54538860978259*I, -0.882233811803969 - 1.49878285545587*I, -0.882233811803969 + 1.49878285545587*I, -0.806575032543434 - 0.232379606297294*I, -0.806575032543434 + 0.232379606297294*I, -0.688378212701980 - 1.40363288758117*I, -0.688378212701980 + 1.40363288758117*I, -0.598263493712798 - 0.767149102679546*I, -0.598263493712798 + 0.767149102679546*I, -0.540129047362537 - 1.28009757671564*I, -0.540129047362537 + 1.28009757671564*I, -0.442070795207716 - 1.15133404653106*I, -0.442070795207716 + 1.15133404653106*I, -0.391997435061148 - 1.03605501014918*I, -0.391997435061148 + 1.03605501014918*I, -0.357452640568758 - 0.528068117771508*I, -0.357452640568758 + 0.528068117771508*I, -0.352042018607456 - 0.239246933330301*I, -0.352042018607456 + 0.239246933330301*I, -0.351757671412277 - 0.0192509570380278*I, -0.351757671412277 + 0.0192509570380278*I, -0.344601113332778 - 0.941198497275868*I, -0.344601113332778 + 0.941198497275868*I, -0.343814238490449 - 0.0645160228975516*I, -0.343814238490449 + 0.0645160228975516*I, -0.337009384970585 - 0.115108853878145*I, -0.337009384970585 + 0.115108853878145*I, -0.333163242238807 - 0.232766693965094*I, -0.333163242238807 + 0.232766693965094*I, -0.332438380387093 - 0.168901810547099*I, -0.332438380387093 + 0.168901810547099*I, -0.311911866226472 - 0.300281996636192*I, -0.311911866226472 + 0.300281996636192*I, -0.298417760125116 - 0.835455021270347*I, -0.298417760125116 + 0.835455021270347*I, -0.296940608990708 - 0.364438356750527*I, -0.296940608990708 + 0.364438356750527*I, -0.286966698427341 - 0.435649716559191*I, -0.286966698427341 + 0.435649716559191*I, -0.283274886865502 - 0.522917892187394*I, -0.283274886865502 + 0.522917892187394*I, -0.277022992538177 - 0.728960227777357*I, -0.277022992538177 + 0.728960227777357*I, -0.274760982820778 - 0.624874304934820*I, -0.274760982820778 + 0.624874304934820*I, -0.0789800257046638 - 0.587922984325687*I, -0.0789800257046638 + 0.587922984325687*I, -0.0723175048195744 - 3.22051463768056*I, -0.0723175048195744 + 3.22051463768056*I, 0.356509555416367 - 0.907322142488051*I, 0.356509555416367 + 0.907322142488051*I, 0.410036496296047 - 1.11063740339305*I, 0.410036496296047 + 1.11063740339305*I, 0.713122220000617 - 0.700572159654609*I, 0.713122220000617 + 0.700572159654609*I]
