# Supplementary material for: Evolutionary regime transitions in structured populations
Source: PLoS One. 2018 Nov 26;13(11):e0200670. doi: 10.1371/journal.pone.0200670 (PMC6261048; doi:10.1371/journal.pone.0200670)
Supplement: S2 File — This repository contains the output of S1 File, and information about the first and second derivative of all studied graphs, including all graphs of 7 or less vertices. Available from https://bitbucket.org/geodynapp/fixationfunctions. (ZIP) [file pone.0200670.s003.zip › fixationfunctions/functions/17449889798.log]

[Thu Nov 16 17:24:25 2017]	Graph Id=17449889798 of order 6

	Automorphism Group elements:
		( 1 0 4 5 2 3 )
		( 0 1 3 2 5 4 )
		( 1 0 5 4 3 2 )

[Thu Nov 16 17:24:25 2017]	Reducing 62 states to ... 22. Finished at [Thu Nov 16 17:24:25 2017]
[Thu Nov 16 17:24:25 2017]	Computing symbolic transition matrix ... Done!
[Thu Nov 16 17:24:25 2017]	Well, initial degree guess is 22, like the of states.
[Thu Nov 16 17:24:26 2017]	Reducing degree by 2
[Thu Nov 16 17:24:27 2017]	Reducing degree by 1
[Thu Nov 16 17:24:27 2017]	Solution found with degree 19. Saving to file '17449889798.txt' and '17449889798.sage' 
