# Supplementary material for: Evolutionary regime transitions in structured populations
Source: PLoS One. 2018 Nov 26;13(11):e0200670. doi: 10.1371/journal.pone.0200670 (PMC6261048; doi:10.1371/journal.pone.0200670)
Supplement: S2 File — This repository contains the output of S1 File, and information about the first and second derivative of all studied graphs, including all graphs of 7 or less vertices. Available from https://bitbucket.org/geodynapp/fixationfunctions. (ZIP) [file pone.0200670.s003.zip › fixationfunctions/functions/1099651627056.txt]

0 0 0 0 0 0 1650071/1833678 51917581473413/1441710990720 12599468158632958601/17711419520995200 214614054834620864690624741/23209044140312110080000 528420572470503992411936931697/5940064734661130673600000 53922938755053394375225393027398133/79834470033845596253184000000 807620089962923466774952071764009957/191602728081229431007641600000 44727317386636495625860749731902745809337/2011828644852909025580236800000000 4883843983579966855124134723206007509965623/48283887476469816613925683200000000 17462077235030021678511344349215629402049/43313646536416072315699200000000 786322441716777462789693780418415918212375157/551815856873940761302007808000000000 4704172552236453034013547417731526698661870265193/1042931969491748038860794757120000000000 40328703260392687246984094172359469208525829224087/3128795908475244116582384271360000000000 1256964151464333461398644461904146993331439461404221/37545550901702929398988611256320000000000 17906113193986408344085552235766199831285546354864073/225273305410217576393931667537920000000000 234319024004113219786820798617317108901947290732020169/1351639832461305458363590005227520000000000 202048099410809909126468512520548522828141001007849317/579274213911988053584395716526080000000000 10539255040774631324978679155210966252181061877841517933/16219677989535665500363080062730240000000000 213729582696583198015661965036589843243134180905725291/190074351439871080082379844485120000000000 1764057447917888680246525878879729241496587293992540959/973180679372139930021784803763814400000000 22130216341181894341817531210126161247711527904558695169/8109838994767832750181540031365120000000000 187065083795324869523989054239120395320776732425540289887/48659033968606996501089240188190720000000000 365501565593960016162329845873743482092915999369122109/71980819480187864646581716254720000000000 6383708692576049939595692899394703632676838699406025407/1013729874345979093772692503920640000000000 2205066399110678709643336902883046503640683490881820311/300364407213623435191908890050560000000000 391805535705328212746877214343931293730759313731896113759/48659033968606996501089240188190720000000000 11236643974344167423488950583874605705488924930669813433/1351639832461305458363590005227520000000000 28086068188548228973465661723917191053517310974823893077/3475645283471928321506374299156480000000000 7195637684389124052275505226899983946053591758448023801/973180679372139930021784803763814400000000 34414369526833052723684237357798212197932864510675165953/5406559329845221833454360020910080000000000 62665061694833904567453687034475811628510561554373649149/12164758492151749125272310047047680000000000 240501982372796093500429164184329251643105264492160067/61438174202786611743799545692160000000000 22618380056835869104941890209177711596726983511384372857/8109838994767832750181540031365120000000000 1675771261710811432893149747767683528467509022045181907/901093221640870305575726670151680000000000 173924832607433313168541594791386612656114855284661447/150182203606811717595954445025280000000000 149260269565295804130910428742971506457358572026059/222163023086999582242536161280000000000 4531493140355220468436620207033241143631763488284251/12515183633900976466329537085440000000000 4141697183855538927492373260144964939195292081983/22921581747071385469468016640000000000 2065677195667468103886337234516415633769872790569/24831713559327334258590351360000000000 2038498685936347936922290946577925365279477238421/57940664971763779936710819840000000000 13135585119137443390799430840529923591972086527/965677749529396332278513664000000000 39453757334971279121152988750163452370790663/8253655978883729335713792000000000 6877733213269900691186342186623124610157/4534975812573477656985600000000 9879616603287206284334768179135611675019/22926822163565914821427200000000 1849288423549060388673508152562451947/17031353607220393867345920000 3037426242703927509001406921006713/126721381006104121036800000 2295152544193892927387049955291/502862623040095718400000 35179127327655670628219054099/47891678384771020800000 284093741961014881821391/2923789889180160000 93408331330455161/9208207008000 6939499852127/8854045200 979039/24570 1
1 1003609/24570 7301085101867/8854045200 11221997977098449/1023134112000 316138680245061752246911/2923789889180160000 40351939229840281739389234679/47891678384771020800000 84945157169737835149422822209/15714456970002991200000 42527895858889894885816718425043/1448244354355475668992000 58707965618539435533935243528349813731/425783840180509846683648000000 72610149535819473767795063402025549847663/127735152054152954005094400000000 1596684787871070807352837915906801865738801/766410912324917724030566400000000 45040901845228517762353229697837053134920763/6569236391356437634547712000000000 563745683777407899794410322977008586428356723/27590792843697038065100390400000000 32829463970793980016888038425148165122999795267/591231275222079387109294080000000000 214871647776699505947772323693738638396161547497/1551982097457958391161896960000000000 94878195795282592302382244354076364017287220899819/297980562711928011103084216320000000000 1213211321419071996407157549195100913438279621159957/1787883376271568066618505297920000000000 14436200237470827180973478473977270742890180689727241/10727300257629408399711031787520000000000 10696832347996982279287465722001387920698123426767019/4290920103051763359884412715008000000000 1671436945789881440600229342088036969900881110551066963/386182809274658702389597144350720000000000 8184369770629387985979265672706325747576213781714775081/1158548427823976107168791433052160000000000 6296675093208527832651868748803211160317351801410660721/579274213911988053584395716526080000000000 3924157007203301212182397838840782962051997827115376593/248260377390852022964741021368320000000000 30265694079968878660286354935288970468193713118173163289/1390258113388771328602549719662592000000000 32961926750839230684686694076780681592777252445896815117/1158548427823976107168791433052160000000000 17546940715159274569624565527938984324606920573296310323/496520754781704045929482042736640000000000 20742297227759393591616795579796343405158681124747279321/496520754781704045929482042736640000000000 65403295468422352513548363497633049087914508469514621929/1390258113388771328602549719662592000000000 35107190651137097658782188936298791648059687166494383743/695129056694385664301274859831296000000000 9985006874013826733801987272727631525579256037439345193/193091404637329351194798572175360000000000 35107190651137097658782188936298791648059687166494383743/695129056694385664301274859831296000000000 65403295468422352513548363497633049087914508469514621929/1390258113388771328602549719662592000000000 20742297227759393591616795579796343405158681124747279321/496520754781704045929482042736640000000000 17546940715159274569624565527938984324606920573296310323/496520754781704045929482042736640000000000 32961926750839230684686694076780681592777252445896815117/1158548427823976107168791433052160000000000 30265694079968878660286354935288970468193713118173163289/1390258113388771328602549719662592000000000 3924157007203301212182397838840782962051997827115376593/248260377390852022964741021368320000000000 6296675093208527832651868748803211160317351801410660721/579274213911988053584395716526080000000000 8184369770629387985979265672706325747576213781714775081/1158548427823976107168791433052160000000000 1671436945789881440600229342088036969900881110551066963/386182809274658702389597144350720000000000 10696832347996982279287465722001387920698123426767019/4290920103051763359884412715008000000000 14436200237470827180973478473977270742890180689727241/10727300257629408399711031787520000000000 1213211321419071996407157549195100913438279621159957/1787883376271568066618505297920000000000 94878195795282592302382244354076364017287220899819/297980562711928011103084216320000000000 214871647776699505947772323693738638396161547497/1551982097457958391161896960000000000 32829463970793980016888038425148165122999795267/591231275222079387109294080000000000 563745683777407899794410322977008586428356723/27590792843697038065100390400000000 45040901845228517762353229697837053134920763/6569236391356437634547712000000000 1596684787871070807352837915906801865738801/766410912324917724030566400000000 72610149535819473767795063402025549847663/127735152054152954005094400000000 58707965618539435533935243528349813731/425783840180509846683648000000 42527895858889894885816718425043/1448244354355475668992000 84945157169737835149422822209/15714456970002991200000 40351939229840281739389234679/47891678384771020800000 316138680245061752246911/2923789889180160000 11221997977098449/1023134112000 7301085101867/8854045200 1003609/24570 1
