# Supplementary material for: Evolutionary regime transitions in structured populations
Source: PLoS One. 2018 Nov 26;13(11):e0200670. doi: 10.1371/journal.pone.0200670 (PMC6261048; doi:10.1371/journal.pone.0200670)
Supplement: S2 File — This repository contains the output of S1 File, and information about the first and second derivative of all studied graphs, including all graphs of 7 or less vertices. Available from https://bitbucket.org/geodynapp/fixationfunctions. (ZIP) [file pone.0200670.s003.zip › fixationfunctions/functions/1117369421840_roots.py]

[-0.780577935783341, -0.518613258211378, -0.203606205624660, -4.98217077239649 - 0.438840160422712*I, -4.98217077239649 + 0.438840160422712*I, -4.76404279589124 - 1.26649438620648*I, -4.76404279589124 + 1.26649438620648*I, -4.34586090971027 - 1.95672555050072*I, -4.34586090971027 + 1.95672555050072*I, -3.79458144726286 - 2.44866029725208*I, -3.79458144726286 + 2.44866029725208*I, -3.55745120231450 - 0.182423572611566*I, -3.55745120231450 + 0.182423572611566*I, -3.21341827625618 - 2.72984156870521*I, -3.21341827625618 + 2.72984156870521*I, -2.69144774924355 - 2.86869087670327*I, -2.69144774924355 + 2.86869087670327*I, -2.41492694117884 - 0.913791668724450*I, -2.41492694117884 + 0.913791668724450*I, -2.19595522980121 - 2.94926405446228*I, -2.19595522980121 + 2.94926405446228*I, -1.69690811502928 - 2.93623727483360*I, -1.69690811502928 + 2.93623727483360*I, -1.67343113786485 - 1.54549782452913*I, -1.67343113786485 + 1.54549782452913*I, -1.50542963525452 - 2.10946278266690*I, -1.50542963525452 + 2.10946278266690*I, -1.43909912240117 - 0.389352366571942*I, -1.43909912240117 + 0.389352366571942*I, -1.24369531177168 - 2.82868697497477*I, -1.24369531177168 + 2.82868697497477*I, -1.10363979052228 - 0.790922179071079*I, -1.10363979052228 + 0.790922179071079*I, -0.916288204155801 - 0.186159214323404*I, -0.916288204155801 + 0.186159214323404*I, -0.869401310012375 - 2.66339012291361*I, -0.869401310012375 + 2.66339012291361*I, -0.825457593698890 - 1.37572572166252*I, -0.825457593698890 + 1.37572572166252*I, -0.692639893387188 - 0.726329387011569*I, -0.692639893387188 + 0.726329387011569*I, -0.576690310891722 - 2.46638828294806*I, -0.576690310891722 + 2.46638828294806*I, -0.530049027844400 - 0.208994094011569*I, -0.530049027844400 + 0.208994094011569*I, -0.519479733411039 - 0.370481832228472*I, -0.519479733411039 + 0.370481832228472*I, -0.510089295860420 - 0.962235710886587*I, -0.510089295860420 + 0.962235710886587*I, -0.354901840588104 - 2.25190675379833*I, -0.354901840588104 + 2.25190675379833*I, -0.319527395465580 - 0.234292981612930*I, -0.319527395465580 + 0.234292981612930*I, -0.280156992991636 - 0.786958931341696*I, -0.280156992991636 + 0.786958931341696*I, -0.238210357756111 - 0.0711820892585441*I, -0.238210357756111 + 0.0711820892585441*I, -0.203949509343263 - 2.02201144827267*I, -0.203949509343263 + 2.02201144827267*I, -0.203607691073782 - 0.0337040239932492*I, -0.203607691073782 + 0.0337040239932492*I, -0.202135988461580 - 0.0696897616785528*I, -0.202135988461580 + 0.0696897616785528*I, -0.195767164260617 - 0.105109599654456*I, -0.195767164260617 + 0.105109599654456*I, -0.188373279356534 - 0.138163109062785*I, -0.188373279356534 + 0.138163109062785*I, -0.179227050546364 - 0.170465376540864*I, -0.179227050546364 + 0.170465376540864*I, -0.167287591302106 - 0.204531206363486*I, -0.167287591302106 + 0.204531206363486*I, -0.165713506236182 - 1.87338033353358*I, -0.165713506236182 + 1.87338033353358*I, -0.161329085655622 - 0.324083145435647*I, -0.161329085655622 + 0.324083145435647*I, -0.154144329532528 - 0.242010384790442*I, -0.154144329532528 + 0.242010384790442*I, -0.141233898620303 - 0.284011679406384*I, -0.141233898620303 + 0.284011679406384*I, -0.122394507289315 - 0.333688535728349*I, -0.122394507289315 + 0.333688535728349*I, -0.0997548961443763 - 0.378505633392122*I, -0.0997548961443763 + 0.378505633392122*I, -0.0800447754211292 - 0.425112819878469*I, -0.0800447754211292 + 0.425112819878469*I, -0.0767044109286318 - 0.679916477510691*I, -0.0767044109286318 + 0.679916477510691*I, -0.0647506479179109 - 0.474452394970156*I, -0.0647506479179109 + 0.474452394970156*I, -0.0520193662819756 - 0.516410116406839*I, -0.0520193662819756 + 0.516410116406839*I, -0.0231740051063374 - 0.562301511711730*I, -0.0231740051063374 + 0.562301511711730*I, -0.0110774480378026 - 0.927321118799977*I, -0.0110774480378026 + 0.927321118799977*I, -0.0105745755610678 - 1.32986774380862*I, -0.0105745755610678 + 1.32986774380862*I, -0.00338141886920935 - 1.75237917148872*I, -0.00338141886920935 + 1.75237917148872*I, 0.00973093521520614 - 0.624931990968681*I, 0.00973093521520614 + 0.624931990968681*I, 0.0490200892915029 - 0.696793494081958*I, 0.0490200892915029 + 0.696793494081958*I, 0.0962715442390780 - 1.54198462369160*I, 0.0962715442390780 + 1.54198462369160*I, 0.0972153997365733 - 0.775509253462138*I, 0.0972153997365733 + 0.775509253462138*I, 0.134736568607181 - 1.33931959073418*I, 0.134736568607181 + 1.33931959073418*I, 0.144558528204985 - 0.874555854964015*I, 0.144558528204985 + 0.874555854964015*I, 0.168937710147610 - 0.970929494445316*I, 0.168937710147610 + 0.970929494445316*I, 0.169234175578129 - 1.18383212043972*I, 0.169234175578129 + 1.18383212043972*I, 0.182513460532051 - 0.784861380916916*I, 0.182513460532051 + 0.784861380916916*I, 0.183355724045289 - 1.07012952775850*I, 0.183355724045289 + 1.07012952775850*I, 0.304764355115223 - 1.67553919817203*I, 0.304764355115223 + 1.67553919817203*I, 0.707310770485278 - 0.670067616426698*I, 0.707310770485278 + 0.670067616426698*I]
