# Supplementary material for: Evolutionary regime transitions in structured populations
Source: PLoS One. 2018 Nov 26;13(11):e0200670. doi: 10.1371/journal.pone.0200670 (PMC6261048; doi:10.1371/journal.pone.0200670)
Supplement: S2 File — This repository contains the output of S1 File, and information about the first and second derivative of all studied graphs, including all graphs of 7 or less vertices. Available from https://bitbucket.org/geodynapp/fixationfunctions. (ZIP) [file pone.0200670.s003.zip › fixationfunctions/functions/1134278230032.txt]

0 0 0 0 0 0 3023933/38102400 16932766304629849181737609/3097289380459427112960000 1749771103083262909423670096529383/9408776736902531714998272000000 2760053776474196882227486949774774183487048221/662563699973226015595730535673036800000000 437816330311208507775095078899811105549446923987757211/6333461751624487915682054617942542778368000000000 329886381343201548494884330447185972328243662801336624604199/363895378401336577683428130128506737873911808000000000 2361857946842790213948299815398105257962517165757386439747826649/241320093045096888358483917874693941958488883200000000000 45251714704501806377794524199862287930819528829714832166166950361/505707547925386861633587622016821863663009792000000000000 21793192840280276328104597105398972705166375509590833519849636627784967/30811749479997970705611226634240922509259860606976000000000000 10894172392882301152495407115296112521572966559107667725003176168503038291/2218445962559853890804008317665346420666709963702272000000000000 1614565488842235744898975279683064561379783439135849900402351860489094460427/53242703101436493379296199623968314096001039128854528000000000000 21499921948076632500199560883467303805110920435848152329495691759320145232037/127782487443447584110310879097523953830402493909250867200000000000 5188253410843829560401230378688581668333371284993822528323356854829369239216137/6133559397285484037294922196681149783859319707644041625600000000000 52893690360052933229205010047066935640226147845853104778610211084907720185957511/13630131993967742305099827103735888408576266016986759168000000000000 6015176111750769696046764348952721111263756171125913241632565271261473081583740543/368013563837129042237695331800868987031559182458642497536000000000000 105222269367902454310384220561504624727526382340233686510790241461931243182596699867/1656061037267080690069628993103910441642016321063891238912000000000000 38072981002281897117027086846342690682279852145630028849345987305766573839147180903/166255539427597120257970596954745518847198501251904375357440000000000 5863623376278727613915860870608076167285552278247571610807699814887850446756400549378991/7631129259726707819840850400222819315086411207462410828906496000000000000 4501808748188606782012809763964413637165784899206376625707272049836018962929628013806203/1868847981973887629348779689850486362878304785500998570344448000000000000 7778765026932406529238246384213146885881008186504929682383122347463963692094868662570254559/1098882613400645926057082457632085981372443213874587159362535424000000000000 23922391903642170830560878510198582702284110358011778662704598737968044343714424452426641/1223245951837453721028292160629409255702163132327926336952729600000000000 671580192432573116782557738388051315909350296978712494681825294501773142770418754430377071599/13186591360807751112684989491585031776469318566495045912350425088000000000000 33996704523049394715110552068633832827465220915083839224999180223529520769774366189660524332363/271267022279473737175234069541177796544511696225040944482637316096000000000000 1331034884326291611842897097283950770669493186574021928997321057091772012538194761228522883150017/4557285974295158784543932368291786981947796496580687867308306910412800000000000 2759715488533887740768172268528747968216082751916367653095114252031418431299438157648875390896103/4272455600901711360509936595273550295576059215544394875601537728512000000000000 92847636269404277930486127036003907757973211929588691874013867108623236626776186511194210989547239/68359289614427381768158985524376804729216947448710318009624603656192000000000000 1217142463612903730207301658213465643376830436442417123598013744054382086019504426408710398284693553/447442622930797407937040632523193630954874565118831172426633769385984000000000000 51161683675962021479242545543734412612529226697475244475200124224263823566246418272816580600074591471/9843737704477542974614893915510259881007240432614285793385942926491648000000000000 43106106400255700809170320871643426423352122476972285416317578394772461435595761194447247536687288641/4543263555912712142129951037927812252772572507360439596947358273765376000000000000 8808970070440308924511830635023179816731880534560026401963881282600969026659199345453551183521760331321/531561836041787320629204271437554033574390983361171432842840918030548992000000000000 1700803355052624536403542471366179925599298172129440914287022977049668859902395879651619697607005240769/61334058004821613918754339012025465412429728849365934558789336695832576000000000000 4175093524706379370663696080459538759206563691269506644672859141173636114064994183361432524560372997933/93805029889727174228683106724274241219010173534324370501677809064214528000000000000 1312739882200389196953622883314544109094834396507304573257261695079318825741559890950534640948340706393953/19136226097504343542651353771751945208678075401002171582342273049099763712000000000000 13958930827943059432655034121801309353540545386918328380525230357420435761513370928439774586285691800169/137341335628021604373095840467119223985727813882790705136427797003108352000000000000 47261409372270564614206152732219012008818116881713588932981576915405395958506760101942328515223074432651/326185672116551310386102621109408156966103557971627924699016017882382336000000000000 11419682763545521698710113591904742217127943844478257015539653181691587363365465788780279545382343330716747/57408678292513030627954061315255835626034226203006514747026819147299291136000000000000 53331234056396486153517185113020126258514299531940475020121400815536837448867185774038823509451222827893/202618864561810696333955510524432361033061974834140640283624067578703380480000000000 195675809108095474118704185564421407695266711798707839055042152558111270704726132644686433088981014703/582515786353667880510527952627072089393871583848350783304687012544512000000000000 8907272242865156719453586177976243107647876493297963835258234719271328795703383383288199381429100276707181/21528254359692386485482772993220938359762834826127443030135057180237234176000000000000 117713835663215330033021437207761011504685810513861589874612947053175756603630999873299585328993005390491/239202826218804294283141922146899315108475942512527144779278413113747046400000000000 16231383886241188248189141029710793105816770752725522533729911171094041909034690574995995050226069217298203/28704339146256515313977030657627917813017113101503257373513409573649645568000000000000 138657924549077304214143327238992346198405885035440899054346240239670721606979507022664626579866978136489/220802608817357810107515620443291675484747023857717364411641612104997273600000000000 4146905383415258550180995706204944006522549544838875443644876185191320534959485475122842309240512968860561/6150929817054967567280792283777410959932238521750698008610016337210638336000000000000 8035783908239529207458900568780512627205217552733302994543813829361932780166018022971117153582678460300143/11481735658502606125590812263051167125206845240601302949405363829459858227200000000000 60501227476810450362194336086611839044242540658025068130514945507667614478206388175036095311574612441909537/86113017438769545941931091972883753439051339304509772120540228720948936704000000000000 39154884642392085783204523755478118258201969435573195253386745872469839964843625027759326773448861550481743/57408678292513030627954061315255835626034226203006514747026819147299291136000000000000 1531387497012971390608674126011714753954750685957137056181338452289998728950972815784720446817352067049913/2392028262188042942831419221468993151084759425125271447792784131137470464000000000000 5736489304755862141448550881981800173147129912134355770806975969981599166479920912077007405494056787427/9874213672602860445124537549923604338843176161507828473860822006759424000000000000 29250695206999804389069778975309625509588924527346023883501240028104910296932894553925739982351476795544483/57408678292513030627954061315255835626034226203006514747026819147299291136000000000000 2235232913220710303883975062099248573141346535568209496071713973959147727464644358634593790107025362353/5177550351056370006128613033482669158192119967803617852365333617180672000000000000 337974566227388212306303990800090817667774303053838412239202058185022579950379270554174335376185503895423/956811304875217177132567688587597260433903770050108579117113652454988185600000000000 49422459124162282396476594019003279040640167806550836608774241353653865877042925322256082051654166422467/177187278680595773543068090479184677858130327787057144280946972676849664000000000000 3226289718130503102022183046961472351443451616051648513263505809700737142872292123879254239395248590773/15187481029765352017977264898215829530696885238890612366938311943729971200000000000 41441740694805809702478617085041616674273908081887838869638448997072704381973243830433316936316210810979/265780918020893660314602135718777016787195491680585716421420459015274496000000000000 88763217957954827402098143796536165171389383651062288681791554174221421860942881861295943517648696647/805396721275435334286673138541748535718774217213896110367940784894771200000000000 92218684884028802303173745114907939889739879746576651629930626030829366915450156103074375474929311301/1230467213059692871826861739438782485125905054076785724173242865811456000000000000 913238096789627958530277024291896303808942540755877082352889408397292764807193156785733066699623879/18643442622116558664043359688466401289786440213284632184443073724416000000000000 131327598381067348541094658299716725623334691460408206056606931968619265788456623689508447303539589/4272455600901711360509936595273550295576059215544394875601537728512000000000000 316108689891156951747280553331560604219698385181217351276446271738484489591364167878382269213678453/17089822403606845442039746381094201182304236862177579502406150914048000000000000 60727064400861822895407290886867113743315328697544249997750597435961685996491052646639969412000451/5696607467868948480679915460364733727434745620725859834135383638016000000000000 1394721270784721233558107025526691874664972673466873015839618054571928888558476514710200058044601/237358644494539520028329810848530571976447734196910826422307651584000000000000 54384426445334328831653283506164885744654436334980462221427571598079771266881989603024258316347/17582121814410334816913319322113375701959091421993394549800566784000000000000 20472229204959337883206303582829762371574067805309240140994591071949370812946506320310462360621/13186591360807751112684989491585031776469318566495045912350425088000000000000 32600878681706304459106260286513855194418183287231628462614090905207463355569336121804784213/43955304536025837042283298305283439254897728554983486374501416960000000000 790406559778822475931366040629093836579981876904026176430629238286497380113089131115321009/2348039772223602406104877046222405943103511140757664870432768000000000000 73693231996284903168448142255665461684778849062998135001288940320683811488312746229656859/508741950648447187989390026681521287672427413830827388593766400000000000 499985585073861828788270335053448541168055875610418113795674087580289637193318827234641/8479032510807453133156500444692021461207123563847123143229440000000000 600253326944505703599554267824640660409194972057157779652968558822184986305265557383029/26496976596273291041114063889662567066272261137022259822592000000000000 18087342940885234398937215594667902321293820151761732355298313624420200610562043337287/2208081383022774253426171990805213922189355094751854985216000000000000 1022988208675561135689788362912018741409884069416417459855476836131806150978578564627/368013563837129042237695331800868987031559182458642497536000000000000 27061801999448253063286300939685704890980149865465540348669795369622495938653628063/30667796986427420186474610983405748919296598538220208128000000000000 60660174386348413204787277276620205186000548100558156500418875899792816726121933/232331795351722880200565234722770825146186352562274304000000000000 565674729411433865744925086461845673253191559409836413653975655835827111839833/7887807866879480500636474018365676162370524315385856000000000000 107682962834017567244846421034522783941181311211070556507219630245948813253863/5915855900159610375477355513774257121777893236539392000000000000 190335821974198753647971284255526664298192047049945113200573092228571190017/44817090152724321026343602377077705468014342701056000000000000 563555179603283464777448135147118931699589354848384228382292120455291201/622459585454504458699216699681634798166865870848000000000000 18930985480376349577208133412084909938268686580185001089977719825921/108111401684203405984600795207862885997403019673600000000 4435024753926452607185681736125167083063466170796851671694154972517/145558151360534631073371252051402695149564723200000000000 7670504139692445359276479477440229505297041636124156087890658629/1624532939291681150372447009502262222651392000000000000 37529429123870271205085007600232543013251987804665721214073947/58316567051496246423626302905209413120819200000000000 34266511929864885833050941162784737665438155683596630676371/451259149803244763992346391528406172958720000000000 69774566793881935680462282485168384373350407206337847/9183132881628912576156825224428290048000000000 3299150991015894963451635720969350838220123501231/5263700505342851123899414811180236800000000 1328170119812126923812256964525772553501/32459518909133157730537455206400000 984449404467871102466443298233/496738538868196107362880000 5145642122060458721/81288563987030400 1
1 5226930686047489121/81288563987030400 1016157633475789394237329942933/496738538868196107362880000 1393609701228631932693265401884733792541/32459518909133157730537455206400000 3520270240150193595914649205751086177966318519231/5263700505342851123899414811180236800000000 984636914334426414918731024352124442722490287031807891/119380727461175863490038727917567770624000000000 37857611708855703610267746784925490297397536919888968011951/451259149803244763992346391528406172958720000000000 548838209719568562041605391232828322177523077002068743961267591/758115371669451203507141937767722370570649600000000000 28174478515638971875941440024415466302436831514888774320149677/5206836343883593430680919902250840457216000000000000 543947324882987374978613209754366004407096903390319195458854042072717/15283605892856136262703981465397282990704295936000000000000 38256913892339326629393830108130768234124341526347786146407638150356237/183403270714273635152447777584767395888451551232000000000000 9688760090755389983471155281483873674613925365957710053176911923612722397/8803356994285134487317493324068835002645674459136000000000000 1113805336808816765452934957977224995748178129990822532691993933821931641807/211280567862843227695619839777652040063496187019264000000000000 382593441585593323571590728127591311429505856104320619640736215351867008079/16571024930419076682009399198247218828509504864256000000000000 314461130237368797945533687455914235643417675732349799118195431709885503454027/3380489085805491643129917436442432641015938992308224000000000000 42182405546914767536278856305463671973809686768852525628747768462393683938137217/121697607088997699152677027711927575076573803723096064000000000000 159317768720274056077999235880988381877718680129244042548402482440299132779366781/132761025915270217257465848413011900083535058607013888000000000000 67928937445022771191779523397551224513056065502741356197319133764096753953796199293/17524455420815668677985491990517570811026627736125833216000000000000 73968412426981452384619905346189483920385690630577030655214061599170059417636827573/6308803951493640724074777116586325491969585985005299957760000000000 5255193833085011992527365489775482386206822736543208226342956467315030461821775198821/157720098787341018101869427914658137299239649625132498944000000000000 1621303019927648794762019176072967115473608961521385094496824798690943750636798370251207/18169355380301685285335358095768617416872407636815263878348800000000000 53044479898919101927925206881962339405978043154336234555591464986623488803133838733347/234897936396919008213773213907803715796669781988561911808000000000000 7082347729724849390133454050514766746991976133432907184061004414547875151505989521511099197/13081935873817213405441457828953404540148133498506989992411136000000000000 193472864693040432856665791374329127972792390692176069214374617269805385315275819230836353489/156983230485806560865297493947440854481777601982083879908933632000000000000 5029389393091224830741363986957197155596896290059053897372787751353652786322558045378633518041/1883798765829678730383569927369290253781331223785006558907203584000000000000 124661522525950816642344875547995264378365014001715919902469698360742067894111359139781714835719/22605585189956144764602839128431483045375974685420078706886443008000000000000 245981133668346889404826718865060104910302964251935280007688798830320023998567583757830983318359/22605585189956144764602839128431483045375974685420078706886443008000000000000 4777476465153593273851656203277780526015659523522928760027643390796344899452889732621287724448303/232514590525263203293057773892438111323867168192892238127974842368000000000000 25941046380329869270710758255873241862638856365041105132199821346209210368240545889939357189383169/697543771575789609879173321677314333971601504578676714383924527104000000000000 9708333024778144853698661181733182769396136208121647833722165005803070553157495350808479387496591/150240196954785454435514253899729241163114170216945753867306821222400000000000 37949619211015332638612302366569680772121848915636851646804722962292195520368845736278601421973241509/351562060874197963379103354125366424321687158307653064049497961660416000000000000 366186297166401267219780649445467398310768521674169630242261329536520332943177646719339688986093785727/2109372365245187780274620124752198545930122949845918384296987769962496000000000000 3406038791589875343899765332058953133617767967703754001323048619859136304483693763545433384811913565209/12656234191471126681647720748513191275580737699075510305781926619774976000000000000 3057535461138200952968089571665783599905629057288008820201019375481786726006294398774834497544899429537/7593740514882676008988632449107914765348442619445306183469155971864985600000000000 132594398573679718598910664683267687357748056435740638063320443613324173040127148724177845468998294840157/227812215446480280269658973473237442960453278583359185504074679155949568000000000000 185384122174780727853660291508797639913202163273385080577734339098690749745881233772788690277665788483009/227812215446480280269658973473237442960453278583359185504074679155949568000000000000 1505583383982379774335800488437045806134239798258978801174557571349695619802919027653087296459142216691683/1366873292678881681617953840839424657762719671500155113024448074935697408000000000000 179519080532204267985209546682420915727180787753640939942173668543082059298137338542126146753840908195827/124261208425352880147086712803584059796610879227286828456768006812336128000000000000 113309700900216568121215443998598944355037429277631785513750860184305187253567790905228948792381291906371/61663456812581128494043030413808631177265549090232561489824725185069056000000000000 1328717526069595930690680517635916593601087174939647240397341675473015132089552581483395337190508661016081/585802839719520720693408788931181996184022716357209334153334889258156032000000000000 428797788024041555673797908305318048863760246890543947357369733190160710780828041751374431947834313219979/157716149155255578648225443173779768203390731326940974579744008646426624000000000000 529964334553244312893060917068040944981047985253503389667378445030685310685057126723049548816079186749997/167372239919863063055259653980337713195435061816345524043809968359473152000000000000 8819496681793423538631615380894633596384836596536973754217810009325770480427371842238029247677862580355989/2460371926821987026912316913510964383972895408700279203444006534884255334400000000000 32363805021395782522346403923212931533628532646170712598901190163419984572827041468435171526899437498239521/8201239756073290089707723045036547946576318029000930678146688449614184448000000000000 51984322907759417827174585814861252784098266458774431111705492083986129271851265384042550316080055954395711/12301859634109935134561584567554821919864477043501396017220032674421276672000000000000 1641176182655334459865172375198292067231332073656047318709269645891353129454819803469184839521687014452387/372783625276058640441260138410752179389832637681860485370304020437008384000000000000 281553390990520056616781464269874657849072711956453276828845171663972819370048531834039263633203589910647/63086459662102231459290177269511907281356292530776389831897603458570649600000000000 1641176182655334459865172375198292067231332073656047318709269645891353129454819803469184839521687014452387/372783625276058640441260138410752179389832637681860485370304020437008384000000000000 51984322907759417827174585814861252784098266458774431111705492083986129271851265384042550316080055954395711/12301859634109935134561584567554821919864477043501396017220032674421276672000000000000 32363805021395782522346403923212931533628532646170712598901190163419984572827041468435171526899437498239521/8201239756073290089707723045036547946576318029000930678146688449614184448000000000000 8819496681793423538631615380894633596384836596536973754217810009325770480427371842238029247677862580355989/2460371926821987026912316913510964383972895408700279203444006534884255334400000000000 529964334553244312893060917068040944981047985253503389667378445030685310685057126723049548816079186749997/167372239919863063055259653980337713195435061816345524043809968359473152000000000000 428797788024041555673797908305318048863760246890543947357369733190160710780828041751374431947834313219979/157716149155255578648225443173779768203390731326940974579744008646426624000000000000 1328717526069595930690680517635916593601087174939647240397341675473015132089552581483395337190508661016081/585802839719520720693408788931181996184022716357209334153334889258156032000000000000 113309700900216568121215443998598944355037429277631785513750860184305187253567790905228948792381291906371/61663456812581128494043030413808631177265549090232561489824725185069056000000000000 179519080532204267985209546682420915727180787753640939942173668543082059298137338542126146753840908195827/124261208425352880147086712803584059796610879227286828456768006812336128000000000000 1505583383982379774335800488437045806134239798258978801174557571349695619802919027653087296459142216691683/1366873292678881681617953840839424657762719671500155113024448074935697408000000000000 185384122174780727853660291508797639913202163273385080577734339098690749745881233772788690277665788483009/227812215446480280269658973473237442960453278583359185504074679155949568000000000000 132594398573679718598910664683267687357748056435740638063320443613324173040127148724177845468998294840157/227812215446480280269658973473237442960453278583359185504074679155949568000000000000 3057535461138200952968089571665783599905629057288008820201019375481786726006294398774834497544899429537/7593740514882676008988632449107914765348442619445306183469155971864985600000000000 3406038791589875343899765332058953133617767967703754001323048619859136304483693763545433384811913565209/12656234191471126681647720748513191275580737699075510305781926619774976000000000000 366186297166401267219780649445467398310768521674169630242261329536520332943177646719339688986093785727/2109372365245187780274620124752198545930122949845918384296987769962496000000000000 37949619211015332638612302366569680772121848915636851646804722962292195520368845736278601421973241509/351562060874197963379103354125366424321687158307653064049497961660416000000000000 9708333024778144853698661181733182769396136208121647833722165005803070553157495350808479387496591/150240196954785454435514253899729241163114170216945753867306821222400000000000 25941046380329869270710758255873241862638856365041105132199821346209210368240545889939357189383169/697543771575789609879173321677314333971601504578676714383924527104000000000000 4777476465153593273851656203277780526015659523522928760027643390796344899452889732621287724448303/232514590525263203293057773892438111323867168192892238127974842368000000000000 245981133668346889404826718865060104910302964251935280007688798830320023998567583757830983318359/22605585189956144764602839128431483045375974685420078706886443008000000000000 124661522525950816642344875547995264378365014001715919902469698360742067894111359139781714835719/22605585189956144764602839128431483045375974685420078706886443008000000000000 5029389393091224830741363986957197155596896290059053897372787751353652786322558045378633518041/1883798765829678730383569927369290253781331223785006558907203584000000000000 193472864693040432856665791374329127972792390692176069214374617269805385315275819230836353489/156983230485806560865297493947440854481777601982083879908933632000000000000 7082347729724849390133454050514766746991976133432907184061004414547875151505989521511099197/13081935873817213405441457828953404540148133498506989992411136000000000000 53044479898919101927925206881962339405978043154336234555591464986623488803133838733347/234897936396919008213773213907803715796669781988561911808000000000000 1621303019927648794762019176072967115473608961521385094496824798690943750636798370251207/18169355380301685285335358095768617416872407636815263878348800000000000 5255193833085011992527365489775482386206822736543208226342956467315030461821775198821/157720098787341018101869427914658137299239649625132498944000000000000 73968412426981452384619905346189483920385690630577030655214061599170059417636827573/6308803951493640724074777116586325491969585985005299957760000000000 67928937445022771191779523397551224513056065502741356197319133764096753953796199293/17524455420815668677985491990517570811026627736125833216000000000000 159317768720274056077999235880988381877718680129244042548402482440299132779366781/132761025915270217257465848413011900083535058607013888000000000000 42182405546914767536278856305463671973809686768852525628747768462393683938137217/121697607088997699152677027711927575076573803723096064000000000000 314461130237368797945533687455914235643417675732349799118195431709885503454027/3380489085805491643129917436442432641015938992308224000000000000 382593441585593323571590728127591311429505856104320619640736215351867008079/16571024930419076682009399198247218828509504864256000000000000 1113805336808816765452934957977224995748178129990822532691993933821931641807/211280567862843227695619839777652040063496187019264000000000000 9688760090755389983471155281483873674613925365957710053176911923612722397/8803356994285134487317493324068835002645674459136000000000000 38256913892339326629393830108130768234124341526347786146407638150356237/183403270714273635152447777584767395888451551232000000000000 543947324882987374978613209754366004407096903390319195458854042072717/15283605892856136262703981465397282990704295936000000000000 28174478515638971875941440024415466302436831514888774320149677/5206836343883593430680919902250840457216000000000000 548838209719568562041605391232828322177523077002068743961267591/758115371669451203507141937767722370570649600000000000 37857611708855703610267746784925490297397536919888968011951/451259149803244763992346391528406172958720000000000 984636914334426414918731024352124442722490287031807891/119380727461175863490038727917567770624000000000 3520270240150193595914649205751086177966318519231/5263700505342851123899414811180236800000000 1393609701228631932693265401884733792541/32459518909133157730537455206400000 1016157633475789394237329942933/496738538868196107362880000 5226930686047489121/81288563987030400 1
