# Supplementary material for: Evolutionary regime transitions in structured populations
Source: PLoS One. 2018 Nov 26;13(11):e0200670. doi: 10.1371/journal.pone.0200670 (PMC6261048; doi:10.1371/journal.pone.0200670)
Supplement: S2 File — This repository contains the output of S1 File, and information about the first and second derivative of all studied graphs, including all graphs of 7 or less vertices. Available from https://bitbucket.org/geodynapp/fixationfunctions. (ZIP) [file pone.0200670.s003.zip › fixationfunctions/functions/1151592844312_roots.py]

[-27.4828674398120, -6.80451578898945, -1.48111234589389, -1.10081406443226, -0.657784109337123, -1.45439738253119 - 0.226775701140196*I, -1.45439738253119 + 0.226775701140196*I, -1.36748359332325 - 0.443030235729972*I, -1.36748359332325 + 0.443030235729972*I, -1.22761918351268 - 0.613685475524686*I, -1.22761918351268 + 0.613685475524686*I, -1.05943710071049 - 0.720477181824986*I, -1.05943710071049 + 0.720477181824986*I, -0.851361255531677 - 0.777591086023124*I, -0.851361255531677 + 0.777591086023124*I, -0.843528369488831 - 0.878715336994953*I, -0.843528369488831 + 0.878715336994953*I, -0.752155156588655 - 1.22080923561047*I, -0.752155156588655 + 1.22080923561047*I, -0.700740843642874 - 0.270628047677788*I, -0.700740843642874 + 0.270628047677788*I, -0.690504379384658 - 0.703515437257628*I, -0.690504379384658 + 0.703515437257628*I, -0.677205557074973 - 0.206117632329733*I, -0.677205557074973 + 0.206117632329733*I, -0.661917005666578 - 0.0991159957600281*I, -0.661917005666578 + 0.0991159957600281*I, -0.657410155382243 - 0.360604441437214*I, -0.657410155382243 + 0.360604441437214*I, -0.637202856850474 - 0.477767468079144*I, -0.637202856850474 + 0.477767468079144*I, -0.624480636545482 - 0.581861463348061*I, -0.624480636545482 + 0.581861463348061*I, -0.501153940582821 - 0.740276205458327*I, -0.501153940582821 + 0.740276205458327*I, -0.357370741758177 - 1.02256200294300*I, -0.357370741758177 + 1.02256200294300*I, -0.301712810343492 - 0.870504918782907*I, -0.301712810343492 + 0.870504918782907*I, 0.0213912724966360 - 0.803251368727838*I, 0.0213912724966360 + 0.803251368727838*I, 0.656315624350286 - 0.753077646885821*I, 0.656315624350286 + 0.753077646885821*I]
