# Supplementary material for: Evolutionary regime transitions in structured populations
Source: PLoS One. 2018 Nov 26;13(11):e0200670. doi: 10.1371/journal.pone.0200670 (PMC6261048; doi:10.1371/journal.pone.0200670)
Supplement: S2 File — This repository contains the output of S1 File, and information about the first and second derivative of all studied graphs, including all graphs of 7 or less vertices. Available from https://bitbucket.org/geodynapp/fixationfunctions. (ZIP) [file pone.0200670.s003.zip › fixationfunctions/functions/1134812992544.log]

[Wed Nov 22 11:03:59 2017]	Graph Id=1134812992544 of order 7

	Automorphism Group elements:
		( 0 2 1 3 5 4 6 )

[Wed Nov 22 11:03:59 2017]	Reducing 126 states to ... 78. Finished at [Wed Nov 22 11:03:59 2017]
[Wed Nov 22 11:03:59 2017]	Computing symbolic transition matrix ... Done!
[Wed Nov 22 11:03:59 2017]	Well, initial degree guess is 78, like the of states.
[Wed Nov 22 11:34:22 2017]	Solution found with degree 78. Saving to file '1134812992544.txt' and '1134812992544.sage' 
