# Supplementary material for: Evolutionary regime transitions in structured populations
Source: PLoS One. 2018 Nov 26;13(11):e0200670. doi: 10.1371/journal.pone.0200670 (PMC6261048; doi:10.1371/journal.pone.0200670)
Supplement: S2 File — This repository contains the output of S1 File, and information about the first and second derivative of all studied graphs, including all graphs of 7 or less vertices. Available from https://bitbucket.org/geodynapp/fixationfunctions. (ZIP) [file pone.0200670.s003.zip › fixationfunctions/functions/1151998128132_roots.py]

[-2.65793315196638, -1.46208802962511, -0.964569556066618, -0.849992919558722, -0.697237115540258, -1.37006143658332 - 0.275110076349310*I, -1.37006143658332 + 0.275110076349310*I, -1.30315559612129 - 1.76109989444981*I, -1.30315559612129 + 1.76109989444981*I, -1.24728687261648 - 0.699284646372061*I, -1.24728687261648 + 0.699284646372061*I, -1.17602865893358 - 0.355526813555139*I, -1.17602865893358 + 0.355526813555139*I, -0.945236554822550 - 0.824586815587810*I, -0.945236554822550 + 0.824586815587810*I, -0.929633284910170 - 0.439881316644385*I, -0.929633284910170 + 0.439881316644385*I, -0.822090458356455 - 0.317414221940378*I, -0.822090458356455 + 0.317414221940378*I, -0.706915576414773 - 0.843010876512228*I, -0.706915576414773 + 0.843010876512228*I, -0.700111961843928 - 0.120432860046540*I, -0.700111961843928 + 0.120432860046540*I, -0.617625656067308 - 1.17569250257518*I, -0.617625656067308 + 1.17569250257518*I, -0.604626435976969 - 0.246857870365184*I, -0.604626435976969 + 0.246857870365184*I, -0.599733400215781 - 0.539714509238662*I, -0.599733400215781 + 0.539714509238662*I, -0.595840724545782 - 0.346735546025951*I, -0.595840724545782 + 0.346735546025951*I, -0.589106019918342 - 0.690175048375534*I, -0.589106019918342 + 0.690175048375534*I, -0.414828679217531 - 0.634014785723234*I, -0.414828679217531 + 0.634014785723234*I, -0.305805749653425 - 0.663037152219326*I, -0.305805749653425 + 0.663037152219326*I, -0.0158893635840649 - 2.06475712462735*I, -0.0158893635840649 + 2.06475712462735*I, 0.164899466300303 - 0.717833626439809*I, 0.164899466300303 + 0.717833626439809*I, 0.824781409708461 - 0.342701344851869*I, 0.824781409708461 + 0.342701344851869*I]
