# Supplementary material for: Evolutionary regime transitions in structured populations
Source: PLoS One. 2018 Nov 26;13(11):e0200670. doi: 10.1371/journal.pone.0200670 (PMC6261048; doi:10.1371/journal.pone.0200670)
Supplement: S2 File — This repository contains the output of S1 File, and information about the first and second derivative of all studied graphs, including all graphs of 7 or less vertices. Available from https://bitbucket.org/geodynapp/fixationfunctions. (ZIP) [file pone.0200670.s003.zip › fixationfunctions/functions/135269388_roots.py]

[-2.97978685681454, -2.86546289524971, -1.24102405329831, -0.984748402644866 - 0.172344039643510*I, -0.984748402644866 + 0.172344039643510*I, -0.895567121587166 - 0.438583167530703*I, -0.895567121587166 + 0.438583167530703*I, -0.830228400024560 - 0.158094295585803*I, -0.830228400024560 + 0.158094295585803*I, -0.821767199675663 - 0.569662954463683*I, -0.821767199675663 + 0.569662954463683*I, -0.382761848714133 - 0.641421569373595*I, -0.382761848714133 + 0.641421569373595*I, 0.188585006149226 - 0.982478539639000*I, 0.188585006149226 + 0.982478539639000*I]
