# Supplementary material for: Evolutionary regime transitions in structured populations
Source: PLoS One. 2018 Nov 26;13(11):e0200670. doi: 10.1371/journal.pone.0200670 (PMC6261048; doi:10.1371/journal.pone.0200670)
Supplement: S2 File — This repository contains the output of S1 File, and information about the first and second derivative of all studied graphs, including all graphs of 7 or less vertices. Available from https://bitbucket.org/geodynapp/fixationfunctions. (ZIP) [file pone.0200670.s003.zip › fixationfunctions/functions/1151461244933.txt]

0 0 0 0 0 0 2554367390032291/2419905736765440 3837106427222154402057163011576209161/53095214435941472715658734796800000 6073648062185010618465372525576606048381274320634349/2473270195547583465874034626837601176780800000000 694784677677390789970059787614787941018921016139103997493673181/12582673576775330279146072873596655200750191247360000000000 29449146996413154273352150896665346343517968015027802855531170619030255233/31864697566927154465302866930140356267727849087906233712640000000000 667286406221381449391330668805012553561659186126278923545171806818590488389304531/54335682291124183794234448689275335507729528264697709726793728000000000000 821229884938739355488446486169853100540545234432646224921140575218173833805867300509/6085596416605908584954258253198837576865707165646143489400897536000000000000 1105168439102124085251903206728839602952975105263624465851466788168378600717596126337469/876325883991250836233413188460632611068661831853044662473729245184000000000000 109837046002994593924808978040972586834125685524127338094994706472636944991104974350918319/10734992078892822743859311558642749485591107440199797115303183253504000000000000 4260002202069515947599918783461077268581610785189451577128016784034162395853795265917666411/58196286470044855533769067837912693681886850687577253067431845214289920000000000 46255598814308623109134292316657625497266244237799236014835799896716478128174204465587922566759/98933686999076254407407415324451579259207646168881330214634136864292864000000000000 28103591946817818317708773956812880815977819338526838167776429136011070530460168672806076025383/10436960386715736728693529528733353416355971463969898572093271581288038400000000000 495943037626743871141386003461195929631345903031558221423735146381744036138494502698798747304303/35176422044116001567078192115360561514384940860046695187425470885081907200000000000 24109185103865600954679581025326328086134358976080770915797087062123243366521730149224853638601337159/356780684106581775894260898116143990872857347992682306666200602090082926592000000000000 2097527088219843059510244244588888774846786442094674014401642756019540088549684424132788659025488439201/7033676343815469296201143420003981534350616288998594045705097584061634838528000000000000 17988344835239338252907344314348507218485429045736544734223306118202474078526769657830211561652771175511/14770720322012485522022401182008361222136294206897047495980704926529433160908800000000000 162843621800424679359760454387785013200215624443145753027006707017139088304238352318007471358640649340303/35229544122067046214016161825411246641616999847506001481096836594952188408627200000000000 506399353236193379868009496917043849819670266130221739890771852188937404350627003600202123485027967538061723/30937945110833424220672374839406603868910928956991634027945040137021649093394432000000000000 18464857927235507259582535817718813107344110764328943727393662338421676268685879590481474514597210606004913849/340317396219167666427396123233472642558020218526907974307395441507238140027338752000000000000 29983078676235675803168956230346123552001668364521512733852484642802556039054475426493373423598380294737369277/177556902375217912918641455600072683073749679231430247464728056438559029579481088000000000000 18184261733952962014813204320725568061370558597235660553294599561944836077285185547983500471969452898373063248621/36754278791670107974158781309215045396266183600906061225198707682781719122952585216000000000000 201100762692358546135298836673162321552105956029736417990424671821355001514798847834910768429321605110515471414033/147017115166680431896635125236860181585064734403624244900794830731126876491810340864000000000000 72523178124240876937688182388321589457687447058145713891219976507499503542566330316071925500700314196633339665199/20278222781611094054708293136118645735870997848775757917351011135327845033353150464000000000000 10420628014579617349722440198246526457029287745434986722876036903839245166176102204745057703147735542836225931783539/1176136921333443455173081001894881452680517875228993959206358645849015011934482726912000000000000 4742716527475070449126418950987184212654948590784443496538489902350445237481989859868484040326544675029831642930399/227639404129053571968983419721589958583326040366902056620585544357873873277641818112000000000000 82172193962027977778174265840963653394314799676586460296578529282772020507582595914499189010353818823627865369507723/1764205382000165182759621502842322179020776812843490938809537968773522517901724090368000000000000 90275050119857515938570564214986714472037182624602389480338148887791428859239469636201836420187277527600810553460959/910557616516214287875933678886359834333304161467608226482342177431495493110567272448000000000000 5679156587500667951927909472391048797285271643726495523496164209159822120439898121248895462263266311504733052630926053/28227286112002642924153944045477154864332429005495855020952607500376360286427585445888000000000000 11001193895834067449235594180260371058747446165685705010373608655652751850695405936774302448567130590413081751356175059/28227286112002642924153944045477154864332429005495855020952607500376360286427585445888000000000000 5091245802631676333208162333865453398948804248208565753406493140286030455045751749098846156249575093161174339306616869/7056821528000660731038486011369288716083107251373963755238151875094090071606896361472000000000000 36063017015460807569132501353714047392092451621730734522768172801892310343859285293573589869051976550349536574088880819/28227286112002642924153944045477154864332429005495855020952607500376360286427585445888000000000000 15286967857147831519284397369677203910078583889539405029371070752653324024244893199477376444008377864649925233266523141/7056821528000660731038486011369288716083107251373963755238151875094090071606896361472000000000000 2365728293421163756811244146574342908761651247779908805498648380691228084123221392686526803894003247632343939045180251/672078240761967688670332001082789401531724500130853690975062083342294292533990129664000000000000 17205098763848225257538633347863032797715762922682751246593426769028080451741889207861207353630336711218700355287526381/3136365123555849213794882671719683873814714333943983891216956388930706698491953938432000000000000 2490364767293451748059456530022469660196286776202943089741323893031525841828749335237716315497776539718757062559507083/303519205505404762625311226295453278111101387155869408827447392477165164370189090816000000000000 17509653631716902464553824330910887481270179159868427648660336991737028744268701082060750847117396579187720769492141467/1485646637473823311797576002393534466543812052920834474786979342125071594022504497152000000000000 459203553657730706718244958898910087951691512693688251546947828790907596496691591526280196313705991107220211199088477581/28227286112002642924153944045477154864332429005495855020952607500376360286427585445888000000000000 609383200897418155620531900018540805943337098237544709051742710394700747305805493231195937024434870640388488557708778401/28227286112002642924153944045477154864332429005495855020952607500376360286427585445888000000000000 27779496864579525591046724482769782875920483292002765075774900104077103844627093993640853447261325217073210979451321241/1008117361142951533005498001624184102297586750196280536462593125013441438800985194496000000000000 477661626473232207707421271558829100655412568049639859606911796360744585870373456022443923331210458742237324961755568343/14113643056001321462076972022738577432166214502747927510476303750188180143213792722944000000000000 6021722509279500629202281199930583186703190726502028258392597473194447764279764725231938983828920884530487132889971/150505391159704840971228707253943774269967629994645987848321021063057106299267317760000000000 1285472363819103676801404765079512479567045085460379433642896917167901488007498496512327951941925906426330329173825347517/28227286112002642924153944045477154864332429005495855020952607500376360286427585445888000000000000 13548287810841622255293653576952951760639348658287306297493605991791802427438106740201563685412054923352861848755673851/271416212615410028116864846591126489080119509668229375201467379811311156600265244672000000000000 1487545131790087044063272757423777248516245518593602195729119785166915199992146913486590894931598788115045337222206190651/28227286112002642924153944045477154864332429005495855020952607500376360286427585445888000000000000 1512732054545297972959511340983437113788873087440442077007405835775712478079155553840144467249000917558378798801006211449/28227286112002642924153944045477154864332429005495855020952607500376360286427585445888000000000000 740935059315982812359683856112766666754920793333823128036242809453043213322714965646475015375401880587233546246026536747/14113643056001321462076972022738577432166214502747927510476303750188180143213792722944000000000000 1398318304782004355649845002933268128401408151184702869829318899359182703486686176257250247364562675252289842296775527607/28227286112002642924153944045477154864332429005495855020952607500376360286427585445888000000000000 79432061563609858803122931304428131798597049434801079944367692574600601990856913538333177240143213865482526071568149679/1764205382000165182759621502842322179020776812843490938809537968773522517901724090368000000000000 556224423470123114605560697319841459419923830869213395168132507647703712354347854965380387262879897621153965036067117003/14113643056001321462076972022738577432166214502747927510476303750188180143213792722944000000000000 85235591230315866273266399165672729664400885127961153207054547167638264745247433858472412956698026690424577223830067853/2566116919272967538559449458679741351302948091408714092813873409125123662402507767808000000000000 253562166945196512424522522281938828565445538758650851127359385383169840703288285637871245429166228344029080807354381997/9409095370667547641384648015159051621444143001831951673650869166792120095475861815296000000000000 197969305244967113218325690579320003114468415868895963349731635678676589875649238699125190047845395724903344057392275001/9409095370667547641384648015159051621444143001831951673650869166792120095475861815296000000000000 540675113160798790723993689697002385910043071818758204745951051325433217942984356330877737829195105099033636028653423/34214892256972900514125992782396551350705974552116187904184978788334982165366770237440000000000 46018328855253431482867129850671237507675058066079893260832894360583479819302298988524948215257841487002965245085674891/4032469444571806132021992006496736409190347000785122145850372500053765755203940777984000000000000 2032469880409663733907789399709847043047016221164244512942622567041885236365866349007710760165283113160557611212832299/256611691927296753855944945867974135130294809140871409281387340912512366240250776780800000000000 74520861298665776359427675031573847894020006552824841694088171527567154421586687652881960784418486927662272850244297427/14113643056001321462076972022738577432166214502747927510476303750188180143213792722944000000000000 47686630162096349709555558488408821566025055628833556871504522560171571596373861349310760984904961372575561100982455871/14113643056001321462076972022738577432166214502747927510476303750188180143213792722944000000000000 58541964695269499900979237126432345785897966010175178352378428753834650358424548038936139716029697887527165038255137863/28227286112002642924153944045477154864332429005495855020952607500376360286427585445888000000000000 34442303369945959329507170339718143579003026389027768099859400431162759584839866737004100194505835657954832045514763553/28227286112002642924153944045477154864332429005495855020952607500376360286427585445888000000000000 4851432621271946064903117086397845719925667826044568657392786065756108198804169092757367954474853051482247606440250317/7056821528000660731038486011369288716083107251373963755238151875094090071606896361472000000000000 59437550159676795160042284889181162966151492181532774300498208216589462264920255199081344193338282547172413933871861/160382307454560471159965591167483834456434255713044630800867088070320228900156735488000000000000 112288701822259173342734444831186617141298944419241976979738105635561062192966046871511398962005387944893323262616071/588068460666721727586540500947440726340258937614496979603179322924507505967241363456000000000000 7890684615385265470078369051471805418108062149139911438702302755525382558686298591286552836003139514582943575934071/84009780095245961083791500135348675191465562516356711371882760417786786566748766208000000000000 17867414926080445764270693829280565876981378128011991023273876619936098705824859906752970129192550579871065563493/405564455632221881094165862722372914717419956975515158347020222706556900667063009280000000000 4328830159009163719293520785298083039130407034822006034175370828808699320365823319593734745104065578294932977/219985388635531781788879200538767060477065428912028425538070744348570226262016000000000000 989277409535896204994424753004399490776506673590394793198060203754375358903210408558638130023285934902229922001/118371268250145275279094303733381788715833119487620164976485370959039353052987392000000000000 2752220552126089230121708996600217563578138491953396032835891927399903920822738726546012878034048868356814302073/816761750926002399425750695760334342139248524464579138337749059617371536065613004800000000000 4057110582178493452224792426488487174880284903407927000848308736528448652420652313652267429987164431293382187/3151087002029330244698112252161783727389076097471370132475883717659612407660544000000000000 17594322652158377050566697131572850282689743673719455018461577370427612447463432408135855791337270644426181593/37813044024351962936377347025941404728668913169656441589710604611915348891926528000000000000 78959299693770486280482388545849440149855556409032546067463155940089836927398649366319034022658638282027861/497540052951999512320754566130807956956169910127058441969876376472570380156928000000000000 40146829669759996971423727054055522482426107644810590750033245325829193389146738247665665833233818679481749/787771750507332561174528063040445931847269024367842533118970929414903101915136000000000000 40353336200013383075155515238125742177784660058299287995263393826125704595832137121765260998555743303797/2625905835024441870581760210134819772824230081226141777063236431383010339717120000000000 44612183077356060287764993128814887990810382975896262987238771381363646149568752156649902227894981537/10283152549437820608481203830415177681799146621342973751030844421142740992000000000000 130247064792633647765310747838890338389006341799778035987439289912081699271435261678978175437080780223/113971607422935845077333342453768219306607208386551292407258525667665379328000000000000 23312424072656200869421359476138890415191263094481360959235069326812278054898068093173663823790269/83312578525537898448343086589011856218280123089584278075481378412036096000000000000 836441609683656761326518788646253760285935034867682149383672488906272894177513700997958729616533/13191158266543500587654322043260210567894352822517510695284551581905715200000000000 7272628932247762039374223556616596255865203831879712560947907067584576799865769435924486936969/549631594439312524485596751802508773662264700938229612303522982579404800000000000 4277577178609849842109648161104194082154610700967288298261201233411709905587454699585063077/1692215500121036097554177191510187111029140089095534520638925438976000000000000 1930740575730235890943466087613570572619011351098361573528228295707230288397735349496193/4397334184902333945257270479730772958767478726144310134276777574400000000000 104634696397927559588838588689040393763758787083780218873958910641401940337098644182447/1521399104151477146238564563299709394216426791411535872350224384000000000000 46456208190022535487125726233280172482830323696214985814590274338480983129008623851/4829838425877705226154173216824474267353735845750907531270553600000000000 51159765154771755808167647255906204462306576775963025245946735347375828459368149/43123557373908082376376546578789948815658355765633102957772800000000000 32609560063377359157955399556572562804053839438084447899697477861675709027549/256687841511357633192717539159463981045585450985911327129600000000000 16837495627102081639606737973448498853255888080359623128406822977853631/1455146493828558011296584689112607602299237250487025664000000000 8042540655460195583458713704974632071323235944680909888312283/9227489765103290373556780021292287213435305984000000000 399327292121767320515006309284882924490732075519/7660643331373352448605861631320250777600000 15142783749234235753564828294913106067/6524781808022229448943833466880000 71753278780132777181/1049353412411304000 1
1 72802632192544081181/1049353412411304000 1417763017326655177971453054547192217/593161982547475404449439406080000 309855966408276692060107798856303023657518344887/5683703116825390526384994113560186060800000 8545362385164169175262361859343707859989410571669884700067283/9227489765103290373556780021292287213435305984000000000 1398789804844727311644354520576684883456878283762285569256849042919163/111934345679119847022814206854815969407633634652848128000000000 35814917291677149917715793617617849016818957671757598053101642677095832204749/256687841511357633192717539159463981045585450985911327129600000000000 19057171845619282865508073808087850784406034659809180405760318340109321643593487/14374519124636027458792182192929982938552785255211034319257600000000000 31711921451332570538579102356123550462512643608944798315955565505070987144638691309/2897903055526623135692503930094684560412241507450544518762332160000000000 30316405456027885640368561837423453890478477543864100424959419635083848083732378997913/380349776037869286559641140824927348554106697852883968087556096000000000000 1060586955015747647730383926965759546293446584521397622339723627448649898041313452690567449/2044760395979585284544630773074809425826877607657104212438701572096000000000000 2717685360103543488188119912635942559595540761483606865192565016245414227713280940000070631/892259081882000851437657064614462294906273865159463656336887958732800000000000 2738141993364200422478438308684268888318200475037265131057814836596754640946031265443867655999/168254569726320160556815332184441461325183071715784575194956015075328000000000000 750595712224296969704791760791937387806067155452630826308086448537238622973887527083255233548079/9422255904673928991181658602328721834210252016083936210917536844218368000000000000 7387957337819823456599452684689292001983646037014963051414023932134227289890157321562730609593883/20557649246561299617123618768717211274640549853274042642001898569203712000000000000 444555263311023796619413600367337919919384913768398267840900546138944383604923743461451633780491151/296030149150482714486580110269527842354823917887146214044827339396533452800000000000 1140678672596586995667183286309291719219975420835243451907695200217341784169639507176871029168588277847/195379898439318591561142872777888375954183785805516501269586044001712078848000000000000 66269505567678561745081944863983518319622204358987633169966471005760501677180936285323360517065123920241/3126078375029097464978285964446214015266940572888264020313376704027393261568000000000000 2706144982334292035203897118732518786271667950541131918424503221289885336193808772092805139862553161698289/37512940500349169579739431573354568183203286874659168243760520448328719138816000000000000 103882246460296956669306213138397341722558154843542354434789117964523383444812360083308073515696234629184503/450155286004190034956873178880254818198439442495910018925126245379944629665792000000000000 1611011253960193932688544329749862915812146457689179025792463160952678539254516747353368208650532866714664239/2315084328021548751206776348527024779306259989978965811614934976239715238281216000000000000 32134212210963551111116443427279488461522108340324314190530157943730956575382741923934070832194034238036139587/16205590296150841258447434439689173455143819929852760681304544833678006667968512000000000000 22955942298041831448230372548131030202565834015028579007074042258102403348183958119213062837708480267736859821/4289715078392869744883144410505957679302775863784554297992379514797119412109312000000000000 5997082489702579496781094087782620829942048961541299545548109496029634052972252318926936074512111412457905299959/437550937996072713978080729871607683288883138106024538395222710509306180035149824000000000000 376882864687772453624894115048411499606001137850550131497867838376366937307603740371903015220395155071611214741/11291637109576070038144018835396327310680855176929665506973489303465965936390963200000000000 406477840248811521713847947325954320932204663023931952572940572625287166932166855285086782848848215364844305043059/5250611255952872567736968758459292199466597657272294460742672526111674160421797888000000000000 14390010821487596309390172308020366330399589570438172598486766675054167338090740775131554554464661038980569126076819/84009780095245961083791500135348675191465562516356711371882760417786786566748766208000000000000 467246317483283332953748455983777466379504907522760914852988849857256507572019644862208266359443674624347003623/1290472812522979432930745009759580264077812020220533200796970206110396107016110080000000000 26361177182009952531933348618487909110192090546838957493518836287130472565416303127716221586733532129939200724468167/36004191469391126178767785772292289367770955364152876302235468750480051385749471232000000000000 2859308342125539607767273686416219078418208580050950595689177744608136336528929887210856362331378351912212238835491093/2016234722285903066010996003248368204595173500392561072925186250026882877601970388992000000000000 89258740701749152492132257739917801278994899418239155543377821458542455874841635634442857095139213666359180988405817/33886297853544589344722621903333919404960899166261530637398088235745930715999502336000000000000 394575781882995166155081135897272188115772805535142419270919305109682394181161153636040634957846100444958529927368959/84009780095245961083791500135348675191465562516356711371882760417786786566748766208000000000000 832113932757042644130623841456935817271999981485830204890956252619082304403962114629371449812276214825054225941221363/103396652424918105949281846320429138697188384635515952457701858975737583466767712256000000000000 26742213764890475883804112723545319390321338204072367046857500951510226586535217981895173461392135986954806064762877377/2016234722285903066010996003248368204595173500392561072925186250026882877601970388992000000000000 461174730948416529517865196739820011246420056916940514184390578726110504238680953507850837138559014505980919185589791/21915594807455468108815173948351828310817103265136533401360720108987857365238808576000000000000 64852654242661813915100210341411172250912621139988588072241557742440000483765215591865573175500459606873032642198307521/2016234722285903066010996003248368204595173500392561072925186250026882877601970388992000000000000 47786437706873901618843742289672193290485960847218314984380675830651632383623066513927704677436756371342557732994849413/1008117361142951533005498001624184102297586750196280536462593125013441438800985194496000000000000 271763056979338730195337956035322436563309051424695588712319020638132319943952504473546192266647671376388412245776942041/4032469444571806132021992006496736409190347000785122145850372500053765755203940777984000000000000 2593596315346659217361225197733719404011351660541070973603119578161705874442301569996886793188814885043448281365551/28040062613929436079451446735623397439628032631614564573296705398431036257337344000000000000 494435714602689982108499684530342326288519108927020761194511370543616591408367220904576852993950678916301828178544968999/4032469444571806132021992006496736409190347000785122145850372500053765755203940777984000000000000 3933848197211305732986643773447637362378686342663882463484543428089462161078424191198751950374346414158592852662940453/25046394065663392124360198798116375212362403731584609601555108695986122703130066944000000000000 112041478889944086498166397167125831391036952508584851757303443029530513873846101824927201420670307324566047525763399711/576067063510258018860284572356676629884335285826446020835767500007680822171991539712000000000000 46960893640651711932756451990961502629429558016118826858424674727148437914340147565376818706943031466665812749759771189/201623472228590306601099600324836820459517350039256107292518625002688287760197038899200000000000 544018207403269152802418842537265928885269217511306076140862307093747447083639901247931748819944159197470726960331900709/2016234722285903066010996003248368204595173500392561072925186250026882877601970388992000000000000 50816407837698361812905112466399339480668710970718637905865070786737574838552053120537087097786869424245197829152077373/168019560190491922167583000270697350382931125032713422743765520835573573133497532416000000000000 220502417691417461680007662784738750420111382146690937944595420821378379869899705006599990555994096408817466758193992411/672078240761967688670332001082789401531724500130853690975062083342294292533990129664000000000000 25725091322047161469086910434512479300463915609400966562683381172210341938233714547842158366402155747459750735501389931/74675360084663076518925777898087711281302722236761521219451342593588254725998903296000000000000 705957883908517821568752573810552294773085453278148347855218742748671021012579104030748916983130574895121975690373148413/2016234722285903066010996003248368204595173500392561072925186250026882877601970388992000000000000 25725091322047161469086910434512479300463915609400966562683381172210341938233714547842158366402155747459750735501389931/74675360084663076518925777898087711281302722236761521219451342593588254725998903296000000000000 220502417691417461680007662784738750420111382146690937944595420821378379869899705006599990555994096408817466758193992411/672078240761967688670332001082789401531724500130853690975062083342294292533990129664000000000000 50816407837698361812905112466399339480668710970718637905865070786737574838552053120537087097786869424245197829152077373/168019560190491922167583000270697350382931125032713422743765520835573573133497532416000000000000 544018207403269152802418842537265928885269217511306076140862307093747447083639901247931748819944159197470726960331900709/2016234722285903066010996003248368204595173500392561072925186250026882877601970388992000000000000 46960893640651711932756451990961502629429558016118826858424674727148437914340147565376818706943031466665812749759771189/201623472228590306601099600324836820459517350039256107292518625002688287760197038899200000000000 112041478889944086498166397167125831391036952508584851757303443029530513873846101824927201420670307324566047525763399711/576067063510258018860284572356676629884335285826446020835767500007680822171991539712000000000000 3933848197211305732986643773447637362378686342663882463484543428089462161078424191198751950374346414158592852662940453/25046394065663392124360198798116375212362403731584609601555108695986122703130066944000000000000 494435714602689982108499684530342326288519108927020761194511370543616591408367220904576852993950678916301828178544968999/4032469444571806132021992006496736409190347000785122145850372500053765755203940777984000000000000 2593596315346659217361225197733719404011351660541070973603119578161705874442301569996886793188814885043448281365551/28040062613929436079451446735623397439628032631614564573296705398431036257337344000000000000 271763056979338730195337956035322436563309051424695588712319020638132319943952504473546192266647671376388412245776942041/4032469444571806132021992006496736409190347000785122145850372500053765755203940777984000000000000 47786437706873901618843742289672193290485960847218314984380675830651632383623066513927704677436756371342557732994849413/1008117361142951533005498001624184102297586750196280536462593125013441438800985194496000000000000 64852654242661813915100210341411172250912621139988588072241557742440000483765215591865573175500459606873032642198307521/2016234722285903066010996003248368204595173500392561072925186250026882877601970388992000000000000 461174730948416529517865196739820011246420056916940514184390578726110504238680953507850837138559014505980919185589791/21915594807455468108815173948351828310817103265136533401360720108987857365238808576000000000000 26742213764890475883804112723545319390321338204072367046857500951510226586535217981895173461392135986954806064762877377/2016234722285903066010996003248368204595173500392561072925186250026882877601970388992000000000000 832113932757042644130623841456935817271999981485830204890956252619082304403962114629371449812276214825054225941221363/103396652424918105949281846320429138697188384635515952457701858975737583466767712256000000000000 394575781882995166155081135897272188115772805535142419270919305109682394181161153636040634957846100444958529927368959/84009780095245961083791500135348675191465562516356711371882760417786786566748766208000000000000 89258740701749152492132257739917801278994899418239155543377821458542455874841635634442857095139213666359180988405817/33886297853544589344722621903333919404960899166261530637398088235745930715999502336000000000000 2859308342125539607767273686416219078418208580050950595689177744608136336528929887210856362331378351912212238835491093/2016234722285903066010996003248368204595173500392561072925186250026882877601970388992000000000000 26361177182009952531933348618487909110192090546838957493518836287130472565416303127716221586733532129939200724468167/36004191469391126178767785772292289367770955364152876302235468750480051385749471232000000000000 467246317483283332953748455983777466379504907522760914852988849857256507572019644862208266359443674624347003623/1290472812522979432930745009759580264077812020220533200796970206110396107016110080000000000 14390010821487596309390172308020366330399589570438172598486766675054167338090740775131554554464661038980569126076819/84009780095245961083791500135348675191465562516356711371882760417786786566748766208000000000000 406477840248811521713847947325954320932204663023931952572940572625287166932166855285086782848848215364844305043059/5250611255952872567736968758459292199466597657272294460742672526111674160421797888000000000000 376882864687772453624894115048411499606001137850550131497867838376366937307603740371903015220395155071611214741/11291637109576070038144018835396327310680855176929665506973489303465965936390963200000000000 5997082489702579496781094087782620829942048961541299545548109496029634052972252318926936074512111412457905299959/437550937996072713978080729871607683288883138106024538395222710509306180035149824000000000000 22955942298041831448230372548131030202565834015028579007074042258102403348183958119213062837708480267736859821/4289715078392869744883144410505957679302775863784554297992379514797119412109312000000000000 32134212210963551111116443427279488461522108340324314190530157943730956575382741923934070832194034238036139587/16205590296150841258447434439689173455143819929852760681304544833678006667968512000000000000 1611011253960193932688544329749862915812146457689179025792463160952678539254516747353368208650532866714664239/2315084328021548751206776348527024779306259989978965811614934976239715238281216000000000000 103882246460296956669306213138397341722558154843542354434789117964523383444812360083308073515696234629184503/450155286004190034956873178880254818198439442495910018925126245379944629665792000000000000 2706144982334292035203897118732518786271667950541131918424503221289885336193808772092805139862553161698289/37512940500349169579739431573354568183203286874659168243760520448328719138816000000000000 66269505567678561745081944863983518319622204358987633169966471005760501677180936285323360517065123920241/3126078375029097464978285964446214015266940572888264020313376704027393261568000000000000 1140678672596586995667183286309291719219975420835243451907695200217341784169639507176871029168588277847/195379898439318591561142872777888375954183785805516501269586044001712078848000000000000 444555263311023796619413600367337919919384913768398267840900546138944383604923743461451633780491151/296030149150482714486580110269527842354823917887146214044827339396533452800000000000 7387957337819823456599452684689292001983646037014963051414023932134227289890157321562730609593883/20557649246561299617123618768717211274640549853274042642001898569203712000000000000 750595712224296969704791760791937387806067155452630826308086448537238622973887527083255233548079/9422255904673928991181658602328721834210252016083936210917536844218368000000000000 2738141993364200422478438308684268888318200475037265131057814836596754640946031265443867655999/168254569726320160556815332184441461325183071715784575194956015075328000000000000 2717685360103543488188119912635942559595540761483606865192565016245414227713280940000070631/892259081882000851437657064614462294906273865159463656336887958732800000000000 1060586955015747647730383926965759546293446584521397622339723627448649898041313452690567449/2044760395979585284544630773074809425826877607657104212438701572096000000000000 30316405456027885640368561837423453890478477543864100424959419635083848083732378997913/380349776037869286559641140824927348554106697852883968087556096000000000000 31711921451332570538579102356123550462512643608944798315955565505070987144638691309/2897903055526623135692503930094684560412241507450544518762332160000000000 19057171845619282865508073808087850784406034659809180405760318340109321643593487/14374519124636027458792182192929982938552785255211034319257600000000000 35814917291677149917715793617617849016818957671757598053101642677095832204749/256687841511357633192717539159463981045585450985911327129600000000000 1398789804844727311644354520576684883456878283762285569256849042919163/111934345679119847022814206854815969407633634652848128000000000 8545362385164169175262361859343707859989410571669884700067283/9227489765103290373556780021292287213435305984000000000 309855966408276692060107798856303023657518344887/5683703116825390526384994113560186060800000 1417763017326655177971453054547192217/593161982547475404449439406080000 72802632192544081181/1049353412411304000 1
