# Supplementary material for: Evolutionary regime transitions in structured populations
Source: PLoS One. 2018 Nov 26;13(11):e0200670. doi: 10.1371/journal.pone.0200670 (PMC6261048; doi:10.1371/journal.pone.0200670)
Supplement: S2 File — This repository contains the output of S1 File, and information about the first and second derivative of all studied graphs, including all graphs of 7 or less vertices. Available from https://bitbucket.org/geodynapp/fixationfunctions. (ZIP) [file pone.0200670.s003.zip › fixationfunctions/functions/1151996026896_roots.py]

[-1.41899612901644, -0.748076862800964, -0.473814278771272, -0.379754095317945, -0.211497654310827, -4.65202113725050 - 0.345705668681215*I, -4.65202113725050 + 0.345705668681215*I, -4.48186148709778 - 1.03153334970713*I, -4.48186148709778 + 1.03153334970713*I, -4.11986893152157 - 1.64471685583321*I, -4.11986893152157 + 1.64471685583321*I, -3.63023146115836 - 2.09922413578910*I, -3.63023146115836 + 2.09922413578910*I, -3.13562546051770 - 2.35632646870402*I, -3.13562546051770 + 2.35632646870402*I, -3.07745808396368 - 1.23935183763586*I, -3.07745808396368 + 1.23935183763586*I, -2.75018034095837 - 2.52398471914830*I, -2.75018034095837 + 2.52398471914830*I, -2.32710201601983 - 2.69899537991392*I, -2.32710201601983 + 2.69899537991392*I, -1.85821939583801 - 2.76068275933812*I, -1.85821939583801 + 2.76068275933812*I, -1.82816272532852 - 0.404519724987001*I, -1.82816272532852 + 0.404519724987001*I, -1.60829356369869 - 1.66509812081044*I, -1.60829356369869 + 1.66509812081044*I, -1.42000304430686 - 0.964486787832815*I, -1.42000304430686 + 0.964486787832815*I, -1.41741089521095 - 2.70862591869393*I, -1.41741089521095 + 2.70862591869393*I, -1.04338609455858 - 2.57193498584139*I, -1.04338609455858 + 2.57193498584139*I, -0.874010881992584 - 0.294737583932186*I, -0.874010881992584 + 0.294737583932186*I, -0.856408444107477 - 0.618722998891619*I, -0.856408444107477 + 0.618722998891619*I, -0.762287741429555 - 1.39285511575179*I, -0.762287741429555 + 1.39285511575179*I, -0.759220246925620 - 2.38236721429245*I, -0.759220246925620 + 2.38236721429245*I, -0.625456457014620 - 0.257927626745974*I, -0.625456457014620 + 0.257927626745974*I, -0.596991088820516 - 2.20917968229282*I, -0.596991088820516 + 2.20917968229282*I, -0.499299964887581 - 1.10027705634207*I, -0.499299964887581 + 1.10027705634207*I, -0.490230158246091 - 0.398338252656076*I, -0.490230158246091 + 0.398338252656076*I, -0.454126790580227 - 0.679174590618867*I, -0.454126790580227 + 0.679174590618867*I, -0.412021911416107 - 0.174950317968224*I, -0.412021911416107 + 0.174950317968224*I, -0.410705414995121 - 2.11799252259656*I, -0.410705414995121 + 2.11799252259656*I, -0.219708589418386 - 1.96910989225240*I, -0.219708589418386 + 1.96910989225240*I, -0.211554030120647 - 0.0678557317166736*I, -0.211554030120647 + 0.0678557317166736*I, -0.211385692039333 - 0.0343031310519135*I, -0.211385692039333 + 0.0343031310519135*I, -0.210468205597801 - 0.0975440169217004*I, -0.210468205597801 + 0.0975440169217004*I, -0.202607992727001 - 0.127338163759499*I, -0.202607992727001 + 0.127338163759499*I, -0.197353620762755 - 0.572991783508047*I, -0.197353620762755 + 0.572991783508047*I, -0.193758983991503 - 0.738916690485384*I, -0.193758983991503 + 0.738916690485384*I, -0.193154096161745 - 0.161562606768710*I, -0.193154096161745 + 0.161562606768710*I, -0.184208628862158 - 0.197891618797709*I, -0.184208628862158 + 0.197891618797709*I, -0.177030172397882 - 0.236263431796271*I, -0.177030172397882 + 0.236263431796271*I, -0.176305882877352 - 0.266451699970714*I, -0.176305882877352 + 0.266451699970714*I, -0.155468057148683 - 0.293233554023764*I, -0.155468057148683 + 0.293233554023764*I, -0.134552281716955 - 0.333144209320375*I, -0.134552281716955 + 0.333144209320375*I, -0.114933242968525 - 0.376454814676314*I, -0.114933242968525 + 0.376454814676314*I, -0.0942835979240463 - 0.422086794884094*I, -0.0942835979240463 + 0.422086794884094*I, -0.0717536008808864 - 1.80417583598027*I, -0.0717536008808864 + 1.80417583598027*I, -0.0697824066241777 - 0.471059189176260*I, -0.0697824066241777 + 0.471059189176260*I, -0.0401063446029814 - 0.525526411852256*I, -0.0401063446029814 + 0.525526411852256*I, -0.00617064138958916 - 0.585522796556327*I, -0.00617064138958916 + 0.585522796556327*I, 0.0297612821153942 - 0.649741458214996*I, 0.0297612821153942 + 0.649741458214996*I, 0.0405737709063070 - 1.63854362459926*I, 0.0405737709063070 + 1.63854362459926*I, 0.0643273283441852 - 0.714167070284238*I, 0.0643273283441852 + 0.714167070284238*I, 0.104949663066077 - 0.769276931264876*I, 0.104949663066077 + 0.769276931264876*I, 0.122292315533633 - 1.47597306833302*I, 0.122292315533633 + 1.47597306833302*I, 0.139194097818096 - 1.18773563122340*I, 0.139194097818096 + 1.18773563122340*I, 0.169735643034150 - 0.822359905596869*I, 0.169735643034150 + 0.822359905596869*I, 0.169842766514739 - 1.31574756854688*I, 0.169842766514739 + 1.31574756854688*I, 0.203548303553548 - 1.14019042894220*I, 0.203548303553548 + 1.14019042894220*I, 0.214119998333470 - 0.851489112991021*I, 0.214119998333470 + 0.851489112991021*I, 0.252256897894304 - 1.00348957480452*I, 0.252256897894304 + 1.00348957480452*I, 0.269487297811787 - 0.914526513317780*I, 0.269487297811787 + 0.914526513317780*I, 0.290872411751807 - 0.983498765446309*I, 0.290872411751807 + 0.983498765446309*I, 0.421783607988800 - 1.47868229050271*I, 0.421783607988800 + 1.47868229050271*I, 0.708924340826654 - 0.677442006894774*I, 0.708924340826654 + 0.677442006894774*I]
