# Supplementary material for: Evolutionary regime transitions in structured populations
Source: PLoS One. 2018 Nov 26;13(11):e0200670. doi: 10.1371/journal.pone.0200670 (PMC6261048; doi:10.1371/journal.pone.0200670)
Supplement: S2 File — This repository contains the output of S1 File, and information about the first and second derivative of all studied graphs, including all graphs of 7 or less vertices. Available from https://bitbucket.org/geodynapp/fixationfunctions. (ZIP) [file pone.0200670.s003.zip › fixationfunctions/functions/52487020592_roots.py]

[-1.76717281711824, -1.35897228592205, -0.674096953897956, -1.46419434505663 - 0.193206729810564*I, -1.46419434505663 + 0.193206729810564*I, -1.08201501501033 - 0.743425160528936*I, -1.08201501501033 + 0.743425160528936*I, -0.979001066242034 - 0.192390346818226*I, -0.979001066242034 + 0.192390346818226*I, -0.963032337821534 - 0.293537517986252*I, -0.963032337821534 + 0.293537517986252*I, -0.921124661731852 - 1.33332675633433*I, -0.921124661731852 + 1.33332675633433*I, -0.805498344160262 - 0.591797291376507*I, -0.805498344160262 + 0.591797291376507*I, -0.687824565497140 - 0.0645180917061231*I, -0.687824565497140 + 0.0645180917061231*I, -0.658424063713048 - 0.186274477170923*I, -0.658424063713048 + 0.186274477170923*I, -0.623974735549614 - 0.425225225567300*I, -0.623974735549614 + 0.425225225567300*I, -0.449596303099766 - 0.900982289845448*I, -0.449596303099766 + 0.900982289845448*I, -0.381865820332135 - 0.782563944914388*I, -0.381865820332135 + 0.782563944914388*I, 0.0978715868761982 - 1.25488462195700*I, 0.0978715868761982 + 1.25488462195700*I, 0.109313732115674 - 0.941567968513972*I, 0.109313732115674 + 0.941567968513972*I, 0.592069491551179 - 0.826412960473067*I, 0.592069491551179 + 0.826412960473067*I]
