# Supplementary material for: Evolutionary regime transitions in structured populations
Source: PLoS One. 2018 Nov 26;13(11):e0200670. doi: 10.1371/journal.pone.0200670 (PMC6261048; doi:10.1371/journal.pone.0200670)
Supplement: S2 File — This repository contains the output of S1 File, and information about the first and second derivative of all studied graphs, including all graphs of 7 or less vertices. Available from https://bitbucket.org/geodynapp/fixationfunctions. (ZIP) [file pone.0200670.s003.zip › fixationfunctions/functions/52486499376.txt]

0 0 0 0 0 0 10608619939589909/13667731332255000 83018145440314767310752529/5023809736149240036000000 573879621848022760137683894563/3358775652168349052640000000 1613612554898365249348713493418579/1410685773910706602108800000000 64379831611504368464404107694383487/11541974513814872199072000000000 58673800511127920166702261672507673/2776130896179961972080000000000 370410678067109796417697398448328876743/5713277384338361738540640000000000 139198977426545075507458662058603209613/840187850637994373314800000000000 10290846790804095464492132285464659935539/28566386921691808692703200000000000 25807841326016008436754848483054362958861/38088515895589078256937600000000000 4727286438317489809422050255465923979159/4232057321732119806326400000000000 50833536883767725386539649866766303256783/31163331187300154937494400000000000 34732630564526850217267240101604332799783/16323649669538176395830400000000000 213766982756495391445614369839567469313567/85699160765075426078109600000000000 150721341083666849522471576847663180535229/57132773843383617385406400000000000 432006670385566009381243057786287132206777/171398321530150852156219200000000000 41382116402025094275377051037126700175201/19044257947794539128468800000000000 17496392106995876482924321482649118201413/10387777062433384979164800000000000 26668694086927227300616008392433568038629/22853109537353446954162560000000000 5460718764677954928763558334997960329557/7617703179117815651387520000000000 1766120426489864959289061996135235078481/4570621907470689390832512000000000 4340441104273139465848531426570831933/24055904776161523109644800000000 84158370644990702498031629705222299/1171954335248894715598080000000 122367602727263126339399694059657/5129766450584387644032000000 1395323079606263188611663015397/217028580601647169555200000 232479815810936876712378157/172244905239402515520000 3046700397478704477211/14721786772598505600 2501210596483/121369575600 1
1 2622580172083/121369575600 3363687766502679222307/14721786772598505600 54315395807030636347727621/34448981047880503104000 247772681082630876110951712319/31004082943092452793600000 4491241465166895176378108383777/141422132722877854848000000 224549266277457825302501632416335563/2176486622605090186110720000000 18427199792036942432965582029712672177/65294598678152705583321600000000 144677696365920987049905948333652652269/217648662260509018611072000000000 407348139046951480507591397657211163243/296793630355239570833280000000000 968394860009747931567334742401773369629/384085874577368856372480000000000 695074031861235983965436863892039032253/166567853770797718324800000000000 2207623204503288076438390802203284040397/351046229452433900985600000000000 30448631806063088873810590015576941428101/3497924929186752084820800000000000 64190584800874172925124846187408376035681/5761288118660532845587200000000000 5232954787036578125676618158450262378469/394927008133988138608800000000000 205492270557192446575049934540644014011641/13991699716747008339283200000000000 9540995197374041603839043997604048341701/627832679597622169070400000000000 205492270557192446575049934540644014011641/13991699716747008339283200000000000 5232954787036578125676618158450262378469/394927008133988138608800000000000 64190584800874172925124846187408376035681/5761288118660532845587200000000000 30448631806063088873810590015576941428101/3497924929186752084820800000000000 2207623204503288076438390802203284040397/351046229452433900985600000000000 695074031861235983965436863892039032253/166567853770797718324800000000000 968394860009747931567334742401773369629/384085874577368856372480000000000 407348139046951480507591397657211163243/296793630355239570833280000000000 144677696365920987049905948333652652269/217648662260509018611072000000000 18427199792036942432965582029712672177/65294598678152705583321600000000 224549266277457825302501632416335563/2176486622605090186110720000000 4491241465166895176378108383777/141422132722877854848000000 247772681082630876110951712319/31004082943092452793600000 54315395807030636347727621/34448981047880503104000 3363687766502679222307/14721786772598505600 2622580172083/121369575600 1
