# Supplementary material for: Evolutionary regime transitions in structured populations
Source: PLoS One. 2018 Nov 26;13(11):e0200670. doi: 10.1371/journal.pone.0200670 (PMC6261048; doi:10.1371/journal.pone.0200670)
Supplement: S2 File — This repository contains the output of S1 File, and information about the first and second derivative of all studied graphs, including all graphs of 7 or less vertices. Available from https://bitbucket.org/geodynapp/fixationfunctions. (ZIP) [file pone.0200670.s003.zip › fixationfunctions/functions/1151321268264.txt]

0 0 0 0 0 0 403237/756000 37205262950417/1362160800000 13705546719581678835631/19816972890624000000 79264510565309029192441944353/6866581106601216000000000 1098591717436991906678553314277299/7690570839393361920000000000 139309819203868343724443955878163295043/99669798078537970483200000000000 19241867115751863766937066394656490733711/1708625109917793779712000000000000 496261341050627248605059246359838195959619029/6458602915489260487311360000000000000 2107036552456506089417121931177483912492478783519/4650194099152267550864179200000000000000 100681810274652878181593222135477289972918412257923/42924868607559392777207808000000000000000 21675096323756847404616834104702279768650373546249971/2008883850833779581973325414400000000000000 10737721161022854454844593471230391314766536635166843991/241066062100053549836799049728000000000000000 120318545727659140857913064934980391888823923498304050781/723198186300160649510397149184000000000000000 1091636051408743913323724137851243614888867644495159080929/1928528496800428398694392397824000000000000000 117599813213568944204921134540676371684180199910760456619/66649944849422805458878201268797440000000000 2109441310389301945755773275057979000770785445074699560231671/416562155308892534117988757929984000000000000000 8397068906742600457920445612592810187016926615494906349299783/624843232963338801176983136894976000000000000000 82732192848320634979696640823182589625651147666909751971376881/2499372931853355204707932547579904000000000000000 11860303557857830800485037309802025577961529549655705142666229/156210808240834700294245784223744000000000000000 406523761373266292966225159626377545906929785377132652978877007/2499372931853355204707932547579904000000000000000 407747549188229251084950207558878994007982418329215516676502781/1249686465926677602353966273789952000000000000000 102364131486536196039090670404463510749524761338454156775182937/166624862123557013647195503171993600000000000000 1359631572791101827812519866264978421517685209154905377945934197/1249686465926677602353966273789952000000000000000 4538122903386481529214292145766510859288875517688177511267663919/2499372931853355204707932547579904000000000000000 1787256599059363756082099629122214350663863986426963066793753309/624843232963338801176983136894976000000000000000 20279481091644338130810119460730455774529163937521632587726361/4760710346387343247062728662056960000000000000 1364483158159059328109385830169571991899555443508371746980246547/227215721077577745882539322507264000000000000000 2228134691014414328665077499884105089466734094391039405299696379/277708103539261689411992505286656000000000000000 25416456004570862199452228662163665874970104132240542860005573767/2499372931853355204707932547579904000000000000000 7646277315241740399062016050805051947396598503826111374215147321/624843232963338801176983136894976000000000000000 647525501039267877990909966534860645036544364127757032958913991/46284683923210281568665417547776000000000000000 37996416004451204103810448373801638566869017453201617217952023453/2499372931853355204707932547579904000000000000000 1509876976952070448552259020169303224574543550976785438130502087/96129728148205969411843559522304000000000000000 3607110606434708831551093510060153128045049987792958913360241/233761029915203442265986957312000000000000000 18013395663193522700925517701404184061828929459623389206958578719/1249686465926677602353966273789952000000000000000 484714964941936970734872198664091253055966004302917055179507731/37869286846262957647089887084544000000000000000 13496420501597473228803423343213431626735981321519950964440493879/1249686465926677602353966273789952000000000000000 1802343591102790855434751938752834558085768926592930303306199417/208281077654446267058994378964992000000000000000 8221919551303156133723094156742328009871503503530677091423003319/1249686465926677602353966273789952000000000000000 131687846287001843844449928657205781663698945228942972973295619/27770810353926168941199250528665600000000000000 808881159154092866371071687505595158235054823542511921949883581/249937293185335520470793254757990400000000000000 2610342341163921336625241274198337437938989848463743458171139857/1249686465926677602353966273789952000000000000000 454542921706141194403851302427218895412060283646395697823848343/357053275979050743529704649654272000000000000000 457020709190761215506251417077799978896278326220397882766936199/624843232963338801176983136894976000000000000000 988288245534003592361575071180538709576833283144389973345738537/2499372931853355204707932547579904000000000000000 11148482126614465819145158490047653061729233277333849071649889/55541620707852337882398501057331200000000000000 2168817069593463833660786092795128444744817830287954163313307/22721572107757774588253932250726400000000000000 16178459131522732461892203237827275333754666327864731490677/381467175191293529412077617152000000000000000 114264052763368391016598406572027657003896827761773196006459/6508783676701445845593574342656000000000000000 60243411599070185434196152373198982634278838864240165369/8928372670372353697659224064000000000000000 346991823094976935867864246455392162583511966929791158631/144639637260032129902079429836800000000000000 47348463272370424678728055726165066999958032414730163529/60266515525013387459199762432000000000000000 37010613025786142047325028551580171465437454073971107/156944050846389029841666048000000000000000 17997209103123475463477350068243808772819945101175833/279011645949136053051850752000000000000000 825108614130179849530154260896816561115439013461/51668823323914083898490880000000000000 30565398133202056633142262287106322691129699531/8611470553985680649748480000000000000 30196269473699735970886445186461155936246161/43057352769928403248742400000000000 4042664969914217072466335391942844514587/33223266026179323494400000000000 4331763592574729485841290167972038227/237309043044138024960000000000 18876957904806771596072866296559/8138170200416256000000000 1389292219996075861753242577/5722150922167680000000 121706851010165191895809/6055186161024000000 136851367895276539/110900845440000 3780029321/75675600 1
1 3855704921/75675600 1852451502680014207/1441710990720000 11770116718071851671019/550471469184000000 377813583610105956512417083/1430537730541920000000 189151921905903128835133060793831/73243531803746304000000000 14405681386524239547978968296169869/691863099254046720000000000 75072843365766166833871192484329562569/527353428986973388800000000000 5182070521457124896895081356348487172618823/6151050395704057606963200000000000 7397470501050041589803102292400886825883517/1687530972758314844160000000000000 149866214915684381078192157877132213743700229261/7381260474844869128355840000000000000 3370070915023734465754653899763687045270953802628819/39858806564162293293121536000000000000000 22899963076054935667258758722806013833613064834202351/71745851815492127927618764800000000000000 9469632612682445459696958516559704088331018073872194513/8609502217859055351314251776000000000000000 5532023880828338424507084412225526366020348030207258637/1589446563297056372550323404800000000000000 262550157718870560282372753591062712385251917989128199327/25828506653577166053942755328000000000000000 2924980825664688042613114325089485724566073929938990339939/106265855946146054621935907635200000000000000 11342099632745223560406076398346016215231260112856221004551/163485932224840084033747550208000000000000000 29161548707075497521209538230852865967324620317706618365397857/178526637989525371764852324827136000000000000000 25737573114174917489787631081443649902368070996719703612695099/71410655195810148705940929930854400000000000000 133435733400574887473927737198320174148806855295409276740240289/178526637989525371764852324827136000000000000000 521544529946628714930629360294335816752123528373432885487957929/357053275979050743529704649654272000000000000000 962873497492003120162340542577812652712912400243725246432559507/357053275979050743529704649654272000000000000000 62338053490377939430968528082667328615510366922026426986933527/13224195406631509019618690727936000000000000000 2791522221023849345867408378716489452175196587177973641993152079/357053275979050743529704649654272000000000000000 1100316980350453352933137530614185164528380526632200724729965411/89263318994762685882426162413568000000000000000 3304197480244581466211890228103098706276523537787879777591023533/178526637989525371764852324827136000000000000000 3154834198663728492454017083115002881865522325753618238827832727/119017758659683581176568216551424000000000000000 2589691856731989846999378285067841547406800066328937608298352599/71410655195810148705940929930854400000000000000 1210305407890913471502034842070293300807193098130332390845633327/25503805427075053109264617832448000000000000000 5308208099643986396618234425501919538119836670506180570433320463/89263318994762685882426162413568000000000000000 8501082689232416973966590094255292858814633539437072179475181477/119017758659683581176568216551424000000000000000 14692772014126237694267079680587518486181208247654754499201959619/178526637989525371764852324827136000000000000000 2166722877540192445162441837015539301662464206773327927890346863/23803551731936716235313643310284800000000000000 1643818114130937941707168678851044436512311807687616440290017023/17002536951383368739509745221632000000000000000 200112171075859636710475841508034706572258415319869377762251749/2028711795335515588236958236672000000000000000 1643818114130937941707168678851044436512311807687616440290017023/17002536951383368739509745221632000000000000000 2166722877540192445162441837015539301662464206773327927890346863/23803551731936716235313643310284800000000000000 14692772014126237694267079680587518486181208247654754499201959619/178526637989525371764852324827136000000000000000 8501082689232416973966590094255292858814633539437072179475181477/119017758659683581176568216551424000000000000000 5308208099643986396618234425501919538119836670506180570433320463/89263318994762685882426162413568000000000000000 1210305407890913471502034842070293300807193098130332390845633327/25503805427075053109264617832448000000000000000 2589691856731989846999378285067841547406800066328937608298352599/71410655195810148705940929930854400000000000000 3154834198663728492454017083115002881865522325753618238827832727/119017758659683581176568216551424000000000000000 3304197480244581466211890228103098706276523537787879777591023533/178526637989525371764852324827136000000000000000 1100316980350453352933137530614185164528380526632200724729965411/89263318994762685882426162413568000000000000000 2791522221023849345867408378716489452175196587177973641993152079/357053275979050743529704649654272000000000000000 62338053490377939430968528082667328615510366922026426986933527/13224195406631509019618690727936000000000000000 962873497492003120162340542577812652712912400243725246432559507/357053275979050743529704649654272000000000000000 521544529946628714930629360294335816752123528373432885487957929/357053275979050743529704649654272000000000000000 133435733400574887473927737198320174148806855295409276740240289/178526637989525371764852324827136000000000000000 25737573114174917489787631081443649902368070996719703612695099/71410655195810148705940929930854400000000000000 29161548707075497521209538230852865967324620317706618365397857/178526637989525371764852324827136000000000000000 11342099632745223560406076398346016215231260112856221004551/163485932224840084033747550208000000000000000 2924980825664688042613114325089485724566073929938990339939/106265855946146054621935907635200000000000000 262550157718870560282372753591062712385251917989128199327/25828506653577166053942755328000000000000000 5532023880828338424507084412225526366020348030207258637/1589446563297056372550323404800000000000000 9469632612682445459696958516559704088331018073872194513/8609502217859055351314251776000000000000000 22899963076054935667258758722806013833613064834202351/71745851815492127927618764800000000000000 3370070915023734465754653899763687045270953802628819/39858806564162293293121536000000000000000 149866214915684381078192157877132213743700229261/7381260474844869128355840000000000000 7397470501050041589803102292400886825883517/1687530972758314844160000000000000 5182070521457124896895081356348487172618823/6151050395704057606963200000000000 75072843365766166833871192484329562569/527353428986973388800000000000 14405681386524239547978968296169869/691863099254046720000000000 189151921905903128835133060793831/73243531803746304000000000 377813583610105956512417083/1430537730541920000000 11770116718071851671019/550471469184000000 1852451502680014207/1441710990720000 3855704921/75675600 1
