# Supplementary material for: Evolutionary regime transitions in structured populations
Source: PLoS One. 2018 Nov 26;13(11):e0200670. doi: 10.1371/journal.pone.0200670 (PMC6261048; doi:10.1371/journal.pone.0200670)
Supplement: S2 File — This repository contains the output of S1 File, and information about the first and second derivative of all studied graphs, including all graphs of 7 or less vertices. Available from https://bitbucket.org/geodynapp/fixationfunctions. (ZIP) [file pone.0200670.s003.zip › fixationfunctions/functions/1134546665488.log]

[Thu Nov 16 17:27:02 2017]	Graph Id=1134546665488 of order 7

	Automorphism Group elements:
		( 0 2 1 3 4 5 6 )
		( 0 1 2 4 3 5 6 )
		( 0 2 1 4 3 5 6 )

[Thu Nov 16 17:27:02 2017]	Reducing 126 states to ... 70. Finished at [Thu Nov 16 17:27:02 2017]
[Thu Nov 16 17:27:02 2017]	Computing symbolic transition matrix ... Done!
[Thu Nov 16 17:27:02 2017]	Well, initial degree guess is 70, like the of states.
[Thu Nov 16 17:51:00 2017]	Solution found with degree 70. Saving to file '1134546665488.txt' and '1134546665488.sage' 
