# Supplementary material for: Evolutionary regime transitions in structured populations
Source: PLoS One. 2018 Nov 26;13(11):e0200670. doi: 10.1371/journal.pone.0200670 (PMC6261048; doi:10.1371/journal.pone.0200670)
Supplement: S2 File — This repository contains the output of S1 File, and information about the first and second derivative of all studied graphs, including all graphs of 7 or less vertices. Available from https://bitbucket.org/geodynapp/fixationfunctions. (ZIP) [file pone.0200670.s003.zip › fixationfunctions/functions/52487020593_roots.py]

[-1.10736240187344, -1.50698304728609 - 0.828773035652550*I, -1.50698304728609 + 0.828773035652550*I, -1.07696231220152 - 0.161728257119670*I, -1.07696231220152 + 0.161728257119670*I, -0.979467622044413 - 0.289769983848896*I, -0.979467622044413 + 0.289769983848896*I, -0.941291047137621 - 0.382850470117676*I, -0.941291047137621 + 0.382850470117676*I, -0.908754146431850 - 0.353414450727818*I, -0.908754146431850 + 0.353414450727818*I, -0.895793897017444 - 0.173134863729823*I, -0.895793897017444 + 0.173134863729823*I, -0.882267287841873 - 0.0575892862305794*I, -0.882267287841873 + 0.0575892862305794*I, -0.830619157590972 - 0.557731666328898*I, -0.830619157590972 + 0.557731666328898*I, -0.756249077965005 - 0.655175904752672*I, -0.756249077965005 + 0.655175904752672*I, -0.689488451533654 - 0.544169503397767*I, -0.689488451533654 + 0.544169503397767*I, -0.643389307032413 - 0.780454141585325*I, -0.643389307032413 + 0.780454141585325*I, -0.329184034897842 - 0.944435832156320*I, -0.329184034897842 + 0.944435832156320*I, -0.281690163979612 - 1.82698822015027*I, -0.281690163979612 + 1.82698822015027*I, -0.0338023236195332 - 0.839834478473991*I, -0.0338023236195332 + 0.839834478473991*I, 0.548960572735056 - 0.859679477200780*I, 0.548960572735056 + 0.859679477200780*I]
