# Supplementary material for: Evolutionary regime transitions in structured populations
Source: PLoS One. 2018 Nov 26;13(11):e0200670. doi: 10.1371/journal.pone.0200670 (PMC6261048; doi:10.1371/journal.pone.0200670)
Supplement: S2 File — This repository contains the output of S1 File, and information about the first and second derivative of all studied graphs, including all graphs of 7 or less vertices. Available from https://bitbucket.org/geodynapp/fixationfunctions. (ZIP) [file pone.0200670.s003.zip › fixationfunctions/functions/1134281915452.txt]

0 0 0 0 0 0 38222007117087352838371/38174165336639566080000 3028660975388018373946366418173/144442643317470057342182400000 3974060975376108306931296528147551/18451382823780046034678784000000 198480943377427649722035054693952015897/137278288208923542498010152960000000 6243577565640496282173288520851659011/875662170634994025236476723200000 350530905903283880040250387285518883607/12733058616479864811409637376000000 622502459731406747892530693498163135201259/7188390364394541861713986191360000000 8013755486865573850012943817510820476116797/35143241781484426879490599157760000000 96047101074177381994122933578819711547414917/187430622834583610023949862174720000000 1441382656215464795927041193919628531957969537/1445893376152502134470470365347840000000 624475058781287114747336744821666281250259539/368045586657000543319756092997632000000 34369279292261888445196493171741273714166918187/13495004844090019921724390076579840000000 9805285929331781054392065900115653680999243167/2891786752305004268940940730695680000000 20342727113708145532536327745068416001206618629/5060626816533757470646646278717440000000 683304151540521379162424303725686508886237393/160654819572500237163385596149760000000 2905839251186136632140501375989071099461091089/722946688076251067235235182673920000000 5001774759431626387690671349162462227130667/1475401404237247075990275883008000000 1073737461080261945297816077480547943436364677/421718901377813122553887189893120000000 5418707774512834080341494932250045495888453/3194840161953129716317327196160000000 78786821253978934515035148820271545926127301/79072294008339960478853848104960000000 32139185487190948761887238593260861404023/62755788895507905141947498496000000 6824991195147978442885641204784209413911/29951626518310591090474942464000000 7126893058014673432364804079908510045407/82366972925354125498806091776000000 503412680111919882067783275283676069/18303771761189805666401353728000 1552045516012487336243402214231151/217902044776069115076206592000 39336610517000181233442600141797/27237755597008639384525824000 5193604455651602438489/24142580239928806656 2183345594299151873/104257174238721504 1
1 2287602768537873377/104257174238721504 170776007007858896654579/720383442643036972800 974316486284043712964900202091/579526714829971050734592000 9591636961119093148395057703939459/1089510223880345575381032960000 124909839089391116252349961856358197/3440558601727407080150630400000 111171427517461778522886201814496675989/905131570608287093393473536000000 3981436432287310856270674883864823893/11353992780342289973575680000000 90233289262272903801809596966844508106921/104592981492513175236579164160000000 20996611668691928997393227458531990557355847/11296042001191422925550549729280000000 272580038267469340864168058235381131741237/76713358242386573348390830080000000 1101066326051413794112648334060850035945767253/180736672019062766808808795668480000000 310699298699170751610946782252005036236557277/32861213094375048510692508303360000000 248184000801115660617027605115437533033381351/18537094566057719672698338017280000000 2797825913944025873368065494693650195390211173/160654819572500237163385596149760000000 351794054678519320283623556439758736700138657/16812713676191885284540353085440000000 4495700712186326336915501724941216032572075911/192785783487000284596062715379712000000 121875347431391499969546945941012470206842659/5042348303932003956305040506880000000 4495700712186326336915501724941216032572075911/192785783487000284596062715379712000000 351794054678519320283623556439758736700138657/16812713676191885284540353085440000000 2797825913944025873368065494693650195390211173/160654819572500237163385596149760000000 248184000801115660617027605115437533033381351/18537094566057719672698338017280000000 310699298699170751610946782252005036236557277/32861213094375048510692508303360000000 1101066326051413794112648334060850035945767253/180736672019062766808808795668480000000 272580038267469340864168058235381131741237/76713358242386573348390830080000000 20996611668691928997393227458531990557355847/11296042001191422925550549729280000000 90233289262272903801809596966844508106921/104592981492513175236579164160000000 3981436432287310856270674883864823893/11353992780342289973575680000000 111171427517461778522886201814496675989/905131570608287093393473536000000 124909839089391116252349961856358197/3440558601727407080150630400000 9591636961119093148395057703939459/1089510223880345575381032960000 974316486284043712964900202091/579526714829971050734592000 170776007007858896654579/720383442643036972800 2287602768537873377/104257174238721504 1
