# Supplementary material for: Evolutionary regime transitions in structured populations
Source: PLoS One. 2018 Nov 26;13(11):e0200670. doi: 10.1371/journal.pone.0200670 (PMC6261048; doi:10.1371/journal.pone.0200670)
Supplement: S2 File — This repository contains the output of S1 File, and information about the first and second derivative of all studied graphs, including all graphs of 7 or less vertices. Available from https://bitbucket.org/geodynapp/fixationfunctions. (ZIP) [file pone.0200670.s003.zip › fixationfunctions/functions/1134412967952.txt]

0 0 0 0 0 0 1978133/6350400 17346084274365935673994063/808683398613245675520000 1579965161121050937914279138543409127/2159401077974834858181169152000000 10774100040633138659503702263135577223582151379/653655888865569651175099537116364800000000 34810820628413679665160776671544296788014367673647979/126188269345498221159352965640314224640000000000 518535385856278766764353764037808203815769999213132612653857/141734664128863602006185251007200937115648000000000000 59916226273093188303232853645544706803355013940462352548085439/1496206529600936069298376634692557260980224000000000000 12116519539977891453627323685132286384285498188758822153720390450323/32562894835133099544548306031399837116242329600000000000000 17170163112830310066513604605163022283748671872448556478982261874890277/5731069490983425519840501861526371332458650009600000000000000 1840700673741853239502324499480692547735039533085377994248943039497137773/86688446082102234753889944123928305869122437120000000000000000 69296745128248831834788371320127094064610732760346551109623358954350437301379/516693291152314398171359333046134069347228550430720000000000000000 108743342421372682657070376183760585045192845319269979860101510918269207060496519/142607348358038773895295175920733003139835079918878720000000000000000 242426285488530170573124554659993716670001080892466796009198772371022394609819982039/61606374490672750322767515997756657356408754524955607040000000000000000 13720870759519847698665777167932738209459911006948075213885444187568654177488885490339/739276493888073003873210191973079888276905054299467284480000000000000000 38248379400375237969757200300312479606039963075688807263148939636749518312080673913933/475249174642332645347063694839837071035153249192514682880000000000000000 102993797590871387174171805333130576480738496730073409108027655316759511571897254293820287/319367445359647537673226802932370511735622983457369866895360000000000000000 6895343863042529643753517314680501538392168079493561363290932978077592846350697750295538979/5748614016473655678118082452782669211241213702232657604116480000000000000000 311720466004950398642343498998071238762488823297699930483331243209957640033775459818717017/74981921954004204497192379818904381016189743942165099184128000000000000000 95327175914678028358295449140528599438716640771151857638035646790251875460037258396278668119/7075217251044499296145332249578669798450724556594040128143360000000000000000 6509879761045771980858491583666196255209249197656899008156118694393294802950288544090404021633/158937680327463632188608743654535238352397076439328517438612439040000000000000 13961052339008806107156937683109595220883041132313516624287329573037456347564142503517952958019937/119203260245597724141456557740901428764297807329496388078959329280000000000000000 3796208942338983323917751744559960333621732261306919188743025622381213706224076887369305089733341/12020496831488846131911585654544681892198098218100476108802621440000000000000000 1727030758856958130046210508048397470663558333919700743700069120609708205347616051725472639165070339/2145658684420759034546218039336225717757360531930934985421267927040000000000000000 50029028298232927409446028394369820674815795417677961586830704947256527367445010861538630807728054343/25747904213049108414554616472034708613088326383171219825055215124480000000000000000 1375350685604058983608193140125359519981285523990788684842457210293886359773995671632018779177093931443/308974850556589300974655397664416503357059916598054637900662581493760000000000000000 898646730250590169661199978423323782788084907976896852141076836720305923650648772680553874013889326061/92692455166976790292396619299324951007117974979416391370198774448128000000000000000 6989325689579383320834505753849143119153829827473407350747488104700978890735301089721101161310373969937/347596706876162963596487322372468566276692406172811467638245404180480000000000000000 26544629479129695399241440230287573337964126491029261802112541752006943114374888901756815131179175432117/667385677202232890105255658955139647251249419851798017865431176026521600000000000000 1504459702399960240293194622985734529032088310424736528519541569640130720051036023108604119559616432436327/20021570316066986703157669768654189417537482595553940535962935280795648000000000000000 1941565151839057449008668627768345144574583781049493772293425496232928304653454598558185146430822533148491/14301121654333561930826906977610135298241058996824243239973525200568320000000000000000 211613529758427377281807028355563565813615112374787971088337986094384558902080970560111786054701642214070963/900970664223014401642095139589438523789186716799927324118332087635804160000000000000000 526422827787235979490612532866863597627262169012130335070894866632831042434076630336304894585091022890248711/1351455996334521602463142709384157785683780075199890986177498131453706240000000000000000 186180422510432657899278141593530057410955151711847638534966507402995124088652908311310808001846216953128607/300323554741004800547365046529812841263062238933309108039444029211934720000000000000000 668271261882447119374680844191855395385851782119325575450477456070190987299318892672438346943549507377886699/705107476348446053459030978809125801226320039234725731918694677280194560000000000000000 11324746821849538116593616949801252888436595130612283203459601618300004947964655296300919767737019657397889/8129058624568550992259505018852076906368601956089569841669161692954624000000000000000 639138972725978900023799633762661451429387928345598844814585549134037924355852535219928416677422965642150849/324349439120285184591154250252197868564107218047973836682599551548889497600000000000000 1741229869172711671172443277579873668598301275235992514969454013961219128071625976920081254116245009534383241/648698878240570369182308500504395737128214436095947673365199103097778995200000000000000 8424504814290964349883841443115486896500535693532299573065304638069294301771380400478528258681279973217343/2390899595461338527135148534956493207755471163555755835785047556751360000000000000000 9041827424631945455238919272329922751685144883864967152532766952953745153642840906374577560847519359544779261/2027183994501782403694714064076236678525670112799836479266247197180559360000000000000000 5521468165316407228715890073025447203060268694658098281853507925262505136184107960551095057814236717263880949/1013591997250891201847357032038118339262835056399918239633123598590279680000000000000000 52074707157011424747007602782254562677827617924545097895420844744758443480770996033031793098452345675119281761/8108735978007129614778856256304946714102680451199345917064988788722237440000000000000000 29641828622614822954823613008159377835620614397619848309691696620927970032292019478439502241330659358479670199/4054367989003564807389428128152473357051340225599672958532494394361118720000000000000000 65193840862762277413900100644649716514765978446652052058353706635058030959427125446593846133546966347240953173/8108735978007129614778856256304946714102680451199345917064988788722237440000000000000000 288624199950293860246596359821603716937654938135460391201711657058889530434478532333053283259776054910062507/33786399908363040061578567734603944642094501879997274654437453286342656000000000000000 935837059318527230618231281378788295622705683602696678514953398905689860005681267081862886680030351706400001/106693894447462231773406003372433509396087900673675604171907747220029440000000000000000 2767618311595981100305448976266840903596622391899132017621581843328564148911908392304972637057167609044800019/317989646196358024108974755149213596631477664752915526159411325047930880000000000000000 1757820292086764698702840400237759578436271305448962694648796654355811064967222098831157779403091100255770677/210616518909276093890359902761167447119550141589593400443246462044733440000000000000000 62710039932299623048787351741445476003534730797652727227220601813051975378323368999343649871325460237507011373/8108735978007129614778856256304946714102680451199345917064988788722237440000000000000000 112279894388388421957368479793170352702153361443016296386299491294631180979696890003811430194144151067048112723/16217471956014259229557712512609893428205360902398691834129977577444474880000000000000000 97085295880546367920143275015590173919807201033255679993930539591904289604710337946092381516857962102522088317/16217471956014259229557712512609893428205360902398691834129977577444474880000000000000000 13508826122013666934027855683133936911937087382247624651484511759648825832674644946895836995785103932209239039/2702911992669043204926285418768315571367560150399781972354996262907412480000000000000000 16326761835823645782891256270947368267805149523559226734984124102358604008159589909717564413638643630432428423/4054367989003564807389428128152473357051340225599672958532494394361118720000000000000000 25378964951062773996166325905594133764053006980300271346358369244547476183621574484640969675274806692328451123/8108735978007129614778856256304946714102680451199345917064988788722237440000000000000000 6338575788806704015147675226448051729800237273400428545186790143931444114089430312278953929350313824406291087/2702911992669043204926285418768315571367560150399781972354996262907412480000000000000000 198932961341695371713666396162205077914247276259150365525979512190007362488382318641736125808566437585010479/117517912724741008909838496468187633537720006539120955319782446213365760000000000000000 529913896309804928645398612443631838111398370721424775216389841365749725178361336855573654993984812174584423/450485332111507200821047569794719261894593358399963662059166043817902080000000000000000 29516649107145748948458353741041738152750951827457113822678224383459673353118850462297243168583667310674381/37540444342625600068420630816226605157882779866663638504930503651491840000000000000000 121538818620985706839825902634655684260971025250966292291173181661381276678375091984988296230254263914321/240643873991189744028337377027093622806940896581177169903400664432640000000000000000 2598387661425637412491281915428178776589722972441004585286585983581671252570556652446321571660853354381349/8342320965027911126315695736939245590640617748147475223317889700331520000000000000000 8537931050329759741602851626480880796655168055475610640210095854790646941954153471847549659086375647221/46346227583488395146198309649662475503558987489708195685099387224064000000000000000 3023446571557026291110259476583209081287168044656649550858895200645191923915101162045771077893892708071/28966392239680246966373943531039047189724367181067622303187117015040000000000000000 437074392574257938387182560243248644008993343162447303046184489970895980184337732521811586330723799717/7724371263914732524366384941610412583926497914951365947516564537344000000000000000 18866838143897494455063999220954187351474737717838880522687081218659672307288517465522877557380444881/643697605326227710363865411800867715327208159579280495626380378112000000000000000 345369187405249651288742235051307896923044624818872239367856108097671973917643271625944004306882101/23840652049119544828291311548180285752859561465899277615791865856000000000000000 304923898712121500316680072841229138511481953691524672030727687855570826186027480335423687801908993/44701222592099146553046209152838035786611677748561145529609748480000000000000000 3501665780940863150470225482386122090530817366605150944523834617115584992878845986655219841710747/1146185194669208885975543824431744507349017378168234500759224320000000000000000 36869935124201324177868995440426909581439978387488585129263018229406329592372293563560160578001/28381728629904220033680132795452721134356620792737235256895078400000000000000 216654426750567295706333379485643539233324575474427987766906043898611273471203633641135714338881/413900209186103208824501936600352183209367386560751347496386560000000000000000 2293045561714950560115836782763505200230204494471677197611323909693954041533473106538123492303/11497228032947311356236164905565338422482427404465315208232960000000000000000 3030398752602445412190459250692821903370149514124672291467470237163523462634052746548199951/42269220709365115280280018035166685376773630163475423559680000000000000000 1056160118895142652010038012632369317131487391628997422568820699494956042200765104443020493/43550106185406482409985473127141433418494043198732254576640000000000000000 18078075233739290377187143634053204342027688679694579025898655926574884179682381018622231/2348290039409173071126667668620371409820757231304190197760000000000000000 330672391697376631814974236202863026619622473720009788927343566888949869806556850875293/144641053152014283366497646255602586836785771493374033920000000000000000 43865971075304044018155875888780679737508315261219596537463157511420097309491954569943/69307171302006844113113455497476239525959848840575057920000000000000000 179006035917051914324928877180693514878594018187388881714831593772161857658989248959/1100113830190584827192277071388511738507299187945635840000000000000000 24818212926810681830595313971257651979873652473651700426044068574468536976576895559/641733067611174482528828291643298514129257859634954240000000000000000 150710641475498955357547214188855268447765556717292633906664626787691547348281691/17825918544754846736911896990091625392479384989859840000000000000000 1255248446281978645978881221151873030207894618245105345969061694636829744399539/742746606031451947371329041253817724686641041244160000000000000000 263705390846796402499457102208834908866363486420291206512963091130879867717/859660423647513827976075279228955699868797501440000000000000000 359216870329836247617821731240552571507145501221664970615301427060881099/7163836863729281899800627326907964165573312512000000000000000 798675763606998501672063018162161656048756935956315583664705002683/109288129118677069409620554186238965149859840000000000000 622152818994991431592410888978212849023923409223449290878891940133/663318228123081657388946974713700385701232640000000000000 10682481782694928824205320327862920859580417119401420739271461/102363924093068157004467125727422899027968000000000000 1027063656710863638117746661023620892518063340684244881/104155396920093769845815146242799042560000000000 1712269012112416529736226624123125721823798375161/2225542669232772859953315090658099200000000 125593538321645757349415127713229377161/2639267984191464826665873408000000 3471333265120608531825246212041/1586861462356580583613440000 769160921974793521/11576699515180800 1
1 780737621489974321/11576699515180800 3578226968262071851837072908841/1586861462356580583613440000 778283443314289767863418924661090369/15616970320659555187372032000000 107219712663987864152628102748367678972373329033/130914274660751344703136181803417600000000 65404948019354453298540850703566614186510766317637393/6126788054123162932106773308399943680000000000 1681014380509068030935980189449362061455649661629935623040323/14623417727581165286352446532488985575424000000000000 99670177078389596868240185171473120550291219828960673141893088259/94759746874725951055563853530528626528747520000000000000 56955141825875136116591928005788280093853423190263164844992532750841/6822701774980268476000597454198061110069821440000000000000 59745585324614835313172343413552553542941245994096444827057827512760057/1023405266247040271400089618129709166510473216000000000000000 2631207374141351050985818399156611295531541268497727325506633717788294063/7224037173508519562824162010327358822426869760000000000000000 217286250690175783642899715425053689860799544598453733066394339638786912358341/106106658004493135338761291607688246383805863034880000000000000000 26641645067075631542629208561838616654390762754494807246129518095902099745839717/2546559792107835248130270998584517913211340712837120000000000000000 640498455539876543910105924741175307380419723974862278801583185362156563853797623/13096593216554581276098536564148949267944037951733760000000000000000 46302285823080575171462987229805026601226894177364245563166531238101273525198339807/220022766038116965438455414277702347701459837589127168000000000000000 3318246928921113221036517391845836185099453693165748994943880663805992260159388794847/3960409788686105377892197456998642258626277076604289024000000000000000 1473454357211134003101281760016879669232495917469996897670084060646610478035878769743133/475249174642332645347063694839837071035153249192514682880000000000000000 5550214399099335874580489767309680243111073069989696103411308041282999716403989290523927/518453645064362885833160394370731350220167180937288744960000000000000000 2368872947372457655864906338336093173937641601080770215221684128639226077426142445488690413/68435881148495900929977172056936538229062067883722114334720000000000000000 4317209896128386105747349597448931060747594853923326282525918098800229540865434361275243619/41061528689097540557986303234161922937437240730233268600832000000000000000 37650646213043275346286801820358729315314809626375937717259084984614141381696802049412247/125139896957249647414815400332683955618856352701663294783488000000000000 6010709659927016699629866512763643702181233122714150663624683918552648628312329813135997076273/7391075164037557300437534582149146128738703331441988348149760000000000000000 134251011454059127469611662360850925985762577811122320097006366434500135692839405433499924117977/64503928704327772803818483626028911668992319983493716492943360000000000000000 1956187582637045149156531838257705350491507664433281345387283736250082963211970246390013171278323/387023572225966636822910901756173470013953919900962298957660160000000000000000 189531370317153380562067339573158766578936100035367095607470621833459339956621098531210973840613/16238751282208390356206051821937348392193870765075341215006720000000000000000 874461240604746004093453594354140013711742990585813724973135314248783839725128563582708054024620617/34058074355885064040416159354543265361227944951284682308274094080000000000000000 4506175185400061716810021742571547924107541740019546661731634244173021375856966166350845174698431053/83597091600808793553748754779333469523014046698607856574854594560000000000000000 298429353488893459242824102497287817162022224463492759358749410467201046523467725696320709062758538579/2758704022826690187273708907718004494259463541054059266970201620480000000000000000 13761625028253348394678734764548529291993743012790822370985063299443472604307448352379023605169883625503/66208896547840564494569013785232107862227124985297422407284838891520000000000000000 25352326185480434888328879406359731553410731832829150710669847861131762619428375596814212304637202551419/66208896547840564494569013785232107862227124985297422407284838891520000000000000000 807171178368260191071543215117224413436078005387607583811596806682365400292219422711868694774353733517849/1191760137861130160902242248134177941520088249735353603331127100047360000000000000000 316742760469074511994606630066402890906650448521134207293987625868430508492308721879843726975384724114353/275021570275645421746671288030964140350789596092773908461029330780160000000000000000 40436996592317528788178817070560623227085047564748620898316163280092134611794597421046265314583354719723709/21451682481500342896240360466415202947361588495236364859960287800852480000000000000000 14717785404701884907769055497717283379493987907944475312886643818542594125774075225693421583196658642892747/4950388264961617591440083184557354526314212729669930352298527954042880000000000000000 1746594243735044940230989214794957140482442755696366757492480936761488847903060159967439266834094205829598313/386130284667006172132326488395473653052508592914254567479285180415344640000000000000000 513186512712047299325017227270006470812865354981575907278378663221524223629929725068740094697569881544402383/77226056933401234426465297679094730610501718582850913495857036083068928000000000000000 10929862290464764151881656272988065739543640770742836138418935538985544758969637488577012997651267344655490401/1158390854001018516396979465186420959157525778742763702437855541246033920000000000000000 790075486990424459992656882783984723860221416633882214225197109053366250781383586400744396823831274609110933/60967939684264132441946287641390576797764514670671773812518712697159680000000000000000 1535243787745336068569618354484781257325892499303794311942030435984094117574228454257881521639864780186121171/89106988769309116645921497322032381473655829134058746341373503172771840000000000000000 248352666866156272673320063708351034262953629155168269528868528337144001259365990805919752148803038472550877/11192182164261048467603666330303584146449524432297233839979280591749120000000000000000 64177640092715402892463726665343941713822688801611740440087810566505425448879104749346529953292309065307594359/2316781708002037032793958930372841918315051557485527404875711082492067840000000000000000 2285277162590509949536808954929111735123536052060933418296860401146287556188589738399021542898626705131038703/68140638470648148023351733246260056421030928161339041319873855367413760000000000000000 3650919077702443731036671116686925581496074341604956416234456471621137186407776592720183083933951257858243173/92671268320081481311758357214913676732602062299421096195028443299682713600000000000000 87971297745867407431392593475232137965978667457333039107387959246814197349955289297219745465799849029733249/1958395357567233332877395545539173219201227013935357062447769300500480000000000000000 28073599348084229175566861879482371775181255903634429778128694293315866722316976628801525297493915702536711/564517960039482707795798959642505340720041802506220127893691784232960000000000000000 61938009646607398413397171058782410834872226004448721153599397259241371693641206685621886591396861834242354661/1158390854001018516396979465186420959157525778742763702437855541246033920000000000000000 64686902078442601186195070869807373507198046296453623434386118976267300164332071766195967215364246947905297339/1158390854001018516396979465186420959157525778742763702437855541246033920000000000000000 2524203640521560685238507291041919089022016521499986600674956660150153621755788265020473101550257483545044167/44553494384654558322960748661016190736827914567029373170686751586385920000000000000000 64686902078442601186195070869807373507198046296453623434386118976267300164332071766195967215364246947905297339/1158390854001018516396979465186420959157525778742763702437855541246033920000000000000000 61938009646607398413397171058782410834872226004448721153599397259241371693641206685621886591396861834242354661/1158390854001018516396979465186420959157525778742763702437855541246033920000000000000000 28073599348084229175566861879482371775181255903634429778128694293315866722316976628801525297493915702536711/564517960039482707795798959642505340720041802506220127893691784232960000000000000000 87971297745867407431392593475232137965978667457333039107387959246814197349955289297219745465799849029733249/1958395357567233332877395545539173219201227013935357062447769300500480000000000000000 3650919077702443731036671116686925581496074341604956416234456471621137186407776592720183083933951257858243173/92671268320081481311758357214913676732602062299421096195028443299682713600000000000000 2285277162590509949536808954929111735123536052060933418296860401146287556188589738399021542898626705131038703/68140638470648148023351733246260056421030928161339041319873855367413760000000000000000 64177640092715402892463726665343941713822688801611740440087810566505425448879104749346529953292309065307594359/2316781708002037032793958930372841918315051557485527404875711082492067840000000000000000 248352666866156272673320063708351034262953629155168269528868528337144001259365990805919752148803038472550877/11192182164261048467603666330303584146449524432297233839979280591749120000000000000000 1535243787745336068569618354484781257325892499303794311942030435984094117574228454257881521639864780186121171/89106988769309116645921497322032381473655829134058746341373503172771840000000000000000 790075486990424459992656882783984723860221416633882214225197109053366250781383586400744396823831274609110933/60967939684264132441946287641390576797764514670671773812518712697159680000000000000000 10929862290464764151881656272988065739543640770742836138418935538985544758969637488577012997651267344655490401/1158390854001018516396979465186420959157525778742763702437855541246033920000000000000000 513186512712047299325017227270006470812865354981575907278378663221524223629929725068740094697569881544402383/77226056933401234426465297679094730610501718582850913495857036083068928000000000000000 1746594243735044940230989214794957140482442755696366757492480936761488847903060159967439266834094205829598313/386130284667006172132326488395473653052508592914254567479285180415344640000000000000000 14717785404701884907769055497717283379493987907944475312886643818542594125774075225693421583196658642892747/4950388264961617591440083184557354526314212729669930352298527954042880000000000000000 40436996592317528788178817070560623227085047564748620898316163280092134611794597421046265314583354719723709/21451682481500342896240360466415202947361588495236364859960287800852480000000000000000 316742760469074511994606630066402890906650448521134207293987625868430508492308721879843726975384724114353/275021570275645421746671288030964140350789596092773908461029330780160000000000000000 807171178368260191071543215117224413436078005387607583811596806682365400292219422711868694774353733517849/1191760137861130160902242248134177941520088249735353603331127100047360000000000000000 25352326185480434888328879406359731553410731832829150710669847861131762619428375596814212304637202551419/66208896547840564494569013785232107862227124985297422407284838891520000000000000000 13761625028253348394678734764548529291993743012790822370985063299443472604307448352379023605169883625503/66208896547840564494569013785232107862227124985297422407284838891520000000000000000 298429353488893459242824102497287817162022224463492759358749410467201046523467725696320709062758538579/2758704022826690187273708907718004494259463541054059266970201620480000000000000000 4506175185400061716810021742571547924107541740019546661731634244173021375856966166350845174698431053/83597091600808793553748754779333469523014046698607856574854594560000000000000000 874461240604746004093453594354140013711742990585813724973135314248783839725128563582708054024620617/34058074355885064040416159354543265361227944951284682308274094080000000000000000 189531370317153380562067339573158766578936100035367095607470621833459339956621098531210973840613/16238751282208390356206051821937348392193870765075341215006720000000000000000 1956187582637045149156531838257705350491507664433281345387283736250082963211970246390013171278323/387023572225966636822910901756173470013953919900962298957660160000000000000000 134251011454059127469611662360850925985762577811122320097006366434500135692839405433499924117977/64503928704327772803818483626028911668992319983493716492943360000000000000000 6010709659927016699629866512763643702181233122714150663624683918552648628312329813135997076273/7391075164037557300437534582149146128738703331441988348149760000000000000000 37650646213043275346286801820358729315314809626375937717259084984614141381696802049412247/125139896957249647414815400332683955618856352701663294783488000000000000 4317209896128386105747349597448931060747594853923326282525918098800229540865434361275243619/41061528689097540557986303234161922937437240730233268600832000000000000000 2368872947372457655864906338336093173937641601080770215221684128639226077426142445488690413/68435881148495900929977172056936538229062067883722114334720000000000000000 5550214399099335874580489767309680243111073069989696103411308041282999716403989290523927/518453645064362885833160394370731350220167180937288744960000000000000000 1473454357211134003101281760016879669232495917469996897670084060646610478035878769743133/475249174642332645347063694839837071035153249192514682880000000000000000 3318246928921113221036517391845836185099453693165748994943880663805992260159388794847/3960409788686105377892197456998642258626277076604289024000000000000000 46302285823080575171462987229805026601226894177364245563166531238101273525198339807/220022766038116965438455414277702347701459837589127168000000000000000 640498455539876543910105924741175307380419723974862278801583185362156563853797623/13096593216554581276098536564148949267944037951733760000000000000000 26641645067075631542629208561838616654390762754494807246129518095902099745839717/2546559792107835248130270998584517913211340712837120000000000000000 217286250690175783642899715425053689860799544598453733066394339638786912358341/106106658004493135338761291607688246383805863034880000000000000000 2631207374141351050985818399156611295531541268497727325506633717788294063/7224037173508519562824162010327358822426869760000000000000000 59745585324614835313172343413552553542941245994096444827057827512760057/1023405266247040271400089618129709166510473216000000000000000 56955141825875136116591928005788280093853423190263164844992532750841/6822701774980268476000597454198061110069821440000000000000 99670177078389596868240185171473120550291219828960673141893088259/94759746874725951055563853530528626528747520000000000000 1681014380509068030935980189449362061455649661629935623040323/14623417727581165286352446532488985575424000000000000 65404948019354453298540850703566614186510766317637393/6126788054123162932106773308399943680000000000 107219712663987864152628102748367678972373329033/130914274660751344703136181803417600000000 778283443314289767863418924661090369/15616970320659555187372032000000 3578226968262071851837072908841/1586861462356580583613440000 780737621489974321/11576699515180800 1
