# Supplementary material for: Evolutionary regime transitions in structured populations
Source: PLoS One. 2018 Nov 26;13(11):e0200670. doi: 10.1371/journal.pone.0200670 (PMC6261048; doi:10.1371/journal.pone.0200670)
Supplement: S2 File — This repository contains the output of S1 File, and information about the first and second derivative of all studied graphs, including all graphs of 7 or less vertices. Available from https://bitbucket.org/geodynapp/fixationfunctions. (ZIP) [file pone.0200670.s003.zip › fixationfunctions/functions/1151997067280_roots.py]

[-2.56027030440850, -1.58412711491514, -1.24994123799432, -0.652620797165832, -0.594984047322043, -1.75521615942176 - 0.667244648401027*I, -1.75521615942176 + 0.667244648401027*I, -1.59360373857834 - 1.11125313454810*I, -1.59360373857834 + 1.11125313454810*I, -1.52293004203410 - 0.303270365992167*I, -1.52293004203410 + 0.303270365992167*I, -1.37981883402502 - 0.608594578769541*I, -1.37981883402502 + 0.608594578769541*I, -1.23156948423596 - 0.722664694870358*I, -1.23156948423596 + 0.722664694870358*I, -1.01036481814518 - 0.531233992906823*I, -1.01036481814518 + 0.531233992906823*I, -0.869172865255115 - 0.971692337615663*I, -0.869172865255115 + 0.971692337615663*I, -0.808747157969749 - 0.594542318826943*I, -0.808747157969749 + 0.594542318826943*I, -0.691677586475267 - 0.728889513135387*I, -0.691677586475267 + 0.728889513135387*I, -0.649942174534978 - 0.407236736594837*I, -0.649942174534978 + 0.407236736594837*I, -0.577776668213477 - 0.330049271014740*I, -0.577776668213477 + 0.330049271014740*I, -0.556384298597261 - 0.201696163978613*I, -0.556384298597261 + 0.201696163978613*I, -0.521127851066835 - 0.146029901644447*I, -0.521127851066835 + 0.146029901644447*I, -0.509241701781528 - 0.564249428751184*I, -0.509241701781528 + 0.564249428751184*I, -0.481770346215009 - 0.938928555161056*I, -0.481770346215009 + 0.938928555161056*I, -0.463131799285302 - 0.399883701553263*I, -0.463131799285302 + 0.399883701553263*I, -0.449866822969581 - 0.175637449468071*I, -0.449866822969581 + 0.175637449468071*I, -0.262107823799475 - 1.36274290678018*I, -0.262107823799475 + 1.36274290678018*I, -0.157580524372351 - 0.769874444922719*I, -0.157580524372351 + 0.769874444922719*I, 0.0788953788484330 - 0.883291879062464*I, 0.0788953788484330 + 0.883291879062464*I, 0.0984506423164134 - 1.12973028917506*I, 0.0984506423164134 + 1.12973028917506*I, 0.196177518784752 - 0.980785358006119*I, 0.196177518784752 + 0.980785358006119*I, 0.228083165449063 - 1.03342455465323*I, 0.228083165449063 + 1.03342455465323*I, 0.376664765291869 - 0.727914956456463*I, 0.376664765291869 + 0.727914956456463*I, 0.788786367164279 - 1.16659193399663*I, 0.788786367164279 + 1.16659193399663*I]
