# Supplementary material for: Evolutionary regime transitions in structured populations
Source: PLoS One. 2018 Nov 26;13(11):e0200670. doi: 10.1371/journal.pone.0200670 (PMC6261048; doi:10.1371/journal.pone.0200670)
Supplement: S2 File — This repository contains the output of S1 File, and information about the first and second derivative of all studied graphs, including all graphs of 7 or less vertices. Available from https://bitbucket.org/geodynapp/fixationfunctions. (ZIP) [file pone.0200670.s003.zip › fixationfunctions/functions/1151997068300.txt]

0 0 0 0 0 0 1306585230714305637217747/2060891181934757172000000 3420901734928405770382489480178735047509607145321680327/79599549722602618846468351498760911169180640000000000 171895497666968125408745513608979132219696081235290427540873495483486854831/118869935221578277428752759697808299429994222598061072657216000000000000 3272705566967749398390711278446068403646501434114955336274410325272601247975065578591233/101632861723197808255262348689967987613111133726683267538621466168832000000000000000 11333459071113985062138662561880368667793262474494380093420834408374862959370534005454833197884686257939/21231267446962657895035632958748896178104668726030812934364086198770065337901465600000000000000000 2056041966909875129797830459231232283078317232325000347105385710793515317377804316756468926792734865234583845157/292622066714507528704118114817252536464345407183392282349166454443168302526160739778560000000000000000000 1611453379013317157810128393923675587177386875379679293154661952711976915742193764177990931357416510904921300769279/21068788803444542066696504266842182625432869317204244329139984719908117781883573264056320000000000000000000 4319818823535401931431257033542586530350002722574141450357341234454218759619996373203821451034796192836632996789832473/6099915996425848369786416473447641445839611688028657405770052718906731243516767878355353600000000000000000000 164080135988182216658692579741102574691173742359758828803146853460904656797181593295371993078266286392377788072726048768347/28822103083112133547240817837040105831592165225935406242263499096834305125616728225229045760000000000000000000000 31905958112689182709989684237067101006513797563429366054710189149262044687644343296525306559583357093157580867927668032582961/790549113136789948724319574958814331380813674768513999787798832370312369159773117034853826560000000000000000000000 60935732138482023376673602602364737328370519613191323122012216955453266695443178715782445079536514963984638126408180912300407/238527749653341794873717113134125013778693781180155086142870337353111490694759130139826585600000000000000000000000 96834871934567446797793966831873669230444828822623452581333167609064115550242302018006745697400105957061758773947542196954715719417/66406125503490355692842844296540403835988348680555175982175101919106239009420941830927721431040000000000000000000000000 90459988252077177345164214294208390314866931046197118440890203874987033368873918452721648363361077235077635085278314614311721000320539/11953102590628264024711711973377272690477902762499931676791518345439123021695769529566989857587200000000000000000000000000 3683891170951718793210100920099077095434967825782587257970835284342310474840916429394048275010914181347661279168674692442983643665686333/102455165062527977354671816914662337346953452249999414372498728675192483043106595967717055922176000000000000000000000000000 307686718890757934365252091953955145643683687519322430499279397500289722351217379963631556881430878775433219889524417898789032740504566293/1955962242102806840407371050189008258441838633863625183474975729253674676277489559383689249423360000000000000000000000000000 28352105659436130382495884010505587103897690351115709087225310226454382226695553639843892644036323115178499239791733858464121594616282089231/44515002751305259126512582521542946571434948218965262796327033838187078839418727903214996711014400000000000000000000000000000 1028567571059152967558221739446680554966680818744146530915403734181788974728786890942698530069571815173621835650530761709508614514334843461291/429119694112305545042281958933433390771727478675897824186199661376429458064202695576698583252992000000000000000000000000000000 11127835384207880627152044309490174994604317283240575137385067871256738320213214741468120114121233275315451215578769636622887339114312389748067/1322152571048725192832976846443551528323700880244658161006128686403052924846462359344422661914624000000000000000000000000000000 3857366923570497436901647986971475839537588727575252264686965813217014961775835498794591973660437001455607909776894204099479826605976521454291793259/139420988617088071584237408457472508661734257821799203078096269981201930925059455792869369698897100800000000000000000000000000000000 357191697646590597142000730745608730378581304008801135477517546107273208059481984622863000450349976304370604901801213771191277602740013831689440279601/4182629658512642147527122253724175259852027734653976092342888099436057927751783673786081090966913024000000000000000000000000000000000 3892564343001768140397227833952454942442431869884304657096811369028609656464276246115940433538592418041448915915826043555923425811957122268684949855243/15684861219422408053226708451465657224445104004952410346285830372885217229069188776697804091125923840000000000000000000000000000000000 106756376288689714871633639739874562870777297682727145311645786911660632553819510308169031171798851648074807203351991994610361937287050704000110692521613/156848612194224080532267084514656572244451040049524103462858303728852172290691887766978040911259238400000000000000000000000000000000000 3909386221083931775756786437706172744468963231619704594201267374607024223466710574852494285482597082555238705211522496647041731636642521784969444437511601/2214333348624339960455535310795151608156955859522693225357999582054383608809767827298513518747189248000000000000000000000000000000000000 7891977550735041055449857017614285545903559626229034255680373625042656268384118122822903862605401619566706467988539437162319901817560810190635464706348153/1818534634135931368490053153793119678196533797675641779279516564972199099022514640776556996072570880000000000000000000000000000000000000 1029295862004707296823324491460655242621324683680727090046947135764355211173702566827408183934366189011486005252472865712410731433145758823608045346531197476087/101637900701857204184909070765497458814404273952091619043932180816296207644368343273001770510495986483200000000000000000000000000000000000000 68519079041561766940971327325795853549898782234499117494257317834371258603885697820785511369680634858858745373812092625232459312384296100905784538189129996996259/3049137021055716125547272122964923764432128218562748571317965424488886229331050298190053115314879594496000000000000000000000000000000000000000 2171857873462345606829251831114601023346699749110270975047753472127289231782405269929017364692091502657796405066287518794824577798722023309494942497456065000882461/45737055315835741883209081844473856466481923278441228569769481367333293439965754472850796729723193917440000000000000000000000000000000000000000 858152553336023851783769034903537051801412049133519494314703391580954810887440444671892007742963559270331871676128182861081811338372445186237784878782077901243143/8968050061928576839844918008720364013035671231066907562699898307320253615679559700558979750926116454400000000000000000000000000000000000000000 51556873128241428968220636404473751651217829399912196105450584838016779408709489492086411580211899987925352411547248363986521729340202548876870129079176260211967977/280022787647973929897198460272288917141726060888415685121037641024489551673259721262351816712590983168000000000000000000000000000000000000000000 46466393866632964819811075911992515289398027915173965713338052250605783452460260843889120478435084901827892908397357503840363122955948245104693642798266121456350728449/137211165947507225649627245533421569399445769835323685709308444101999880319897263418552390189169581752320000000000000000000000000000000000000000000 10223562128514933929954717256360480107015994519574556903334370518532838112105814805641457545473771277022639962574404687416304312745171864705917728522020535482301897841/17151395743438403206203405691677696174930721229415460713663555512749985039987157927319048773646197719040000000000000000000000000000000000000000000 93084607084995782183484552956431564249388385996140133122974739887680418165113945710378114485103018354401563023758137370712299234095029256432078794888962157149726039839751/92617537014567377313498390735059559344625894638843487853783199768849919215930652807522863377689467682816000000000000000000000000000000000000000000000 451448426253826803088262392259169327623082734611386988295395436734220718491236049624208642563969463860035884503788097124186831311697182852527362633109931605875586471597193/277852611043702131940495172205178678033877683916530463561349599306549757647791958422568590133068403048448000000000000000000000000000000000000000000000 17508611358837834732467428497093639898946525299421400675028300070248208530775327799265256724097378957536234715718225738569875524964570685687311930706238317188662079980305937/6946315276092553298512379305129466950846942097913261589033739982663743941194798960564214753326710076211200000000000000000000000000000000000000000000000 446657513724276936710186720202927480619850500150333123113243332930468107473815147493580415591523228042654494285711194129808219635096853701315777073288662198984473734731321/118943754727612214015622933307011420391214761950569547757427054497666848308130119187743403310388871168000000000000000000000000000000000000000000000000 215467852999582027143074993926542299637049058672879809182221178129095329188475641461518406077247949876462339551964016342232610623324153482506654369035337938157674275456053751/40074895823610884414494495991131540101040050564884201475194653746136984276123840157101238961500250439680000000000000000000000000000000000000000000000000 71245996955316573450507660095313903646981533772557167078990732416398812372671381262611592211031030036713229173657354932687389882003221772311542337178634420942856101198854651/9623897396064190222692643741712623546432031847478348876432213645931911248576537968761997041246981324800000000000000000000000000000000000000000000000000 383231754850749258445867666136235951466553149218167811137148005825820762792056041976519743617807868822574311898049913082642000899629414366284921599768143065637580877592021042437/39073023428020612304132133591353251598514049300762096438314787402483559669220744153173707987462744178688000000000000000000000000000000000000000000000000000 244403564128467546489469168408116810309365967778200902933928181197036569779112485134433527681878069418637182522241217949991592619473602083137558177170492864508864390366522483423/19536511714010306152066066795676625799257024650381048219157393701241779834610372076586853993731372089344000000000000000000000000000000000000000000000000000 58872417167981517321312752973914317866913155105218442791818128322194680851773310896217720961897309562339263202795277870903135751698821453889509780514564102496299740485543213659/3830688571374569833738444469740514862599416598113931023364194843380741144041249426781736077202229821440000000000000000000000000000000000000000000000000000 455647844101606338705449325035692970954035841356107059099701770046199296734504917379359131331511529686872674215344911525364069939211072786100210172021608734601731118744207924477/25046809889756802759059059994457212563150031603052625921996658591335615172577400098188274350937656524800000000000000000000000000000000000000000000000000000 27883986236927389311417368074841213504630504286220457890944914322692433564117210179415868728137797900119896938120135691984008946484936293120684132910637341706528509974760877/1343472727861083645220403718637075588940641780961163557410870298122775711026858578483190113585070080000000000000000000000000000000000000000000000000000 99554654599027917115648110310170323553030293584375002604692060653931542133212940610158575264430167999604383448112206823262113063536853534958993649498548974227069300083730220457/4360828507591586194657604195463532544477014430888626834633346808312897284511243767095279909315038412800000000000000000000000000000000000000000000000000000 98551311720676468033691698883808104042646011780865423499383568240077511570189181463119254602086626234512286634855852489042209517911415564786090738497651533424397434948812686957/4070106607085480448347097249099297041511880135496051712324457021092037465543827515955594582027369185280000000000000000000000000000000000000000000000000000 25874563650209020789609518221109921324845568001367873429798904890621112499008998729304249413272383430480853377151947872986164984560005513656532374543768788556448940265031735699/1044733246738519045565030309929231326163477254031072097281144048194747584738522570940473475600608133120000000000000000000000000000000000000000000000000000 7177437297926767398160383284168996404074355260509882008584138260046865814810977929317706350689006151817706578047719760106021426508965481840272604400763101334311634208939741523/293782131037748964692722808957543245101609393238812755175299153402132027588125895888524120206486798336000000000000000000000000000000000000000000000000000 8255770067222314123255634414716424829219378686450453929730826642660814787158789081245099377095844497087267792419139787684342291661740746852275090878136719229214387898635794313/355209303891096475492110305375938650895582266370564513075588976386214178811097674119760981704206765260800000000000000000000000000000000000000000000000000 166616749028537228380594277146427653545070468489590243617054978786642512438282463741227423828026451553444555722425015268071613832499198312960405518212991671652810417254002942677/7814604685604122460826426718270650319702809860152419287662957480496711933844148830634741597492548835737600000000000000000000000000000000000000000000000000 818689468426126393691194048779927887061583239972095484906948673475083341319908064858101377454463244070254174858110851021074828141854664534318704205439432458487667959890703919/43414470475578458115702370657059168442793388111957884931460874891648399632467493503526342208291937976320000000000000000000000000000000000000000000000000 335014171686510840024048347844478540356451325729765823768171471373739192742667747621639915113132586404514740708947471664678205974843443462757609272385373202890663771625651819/20838945828277659895537137915388400852540826293739784767101219947991231823584396881692644259980130228633600000000000000000000000000000000000000000000000 2022574818588656772398473336514119894196390219044688419789025909030075071571189343095473419804183073758742203794973514122445759568456666021829790217164534067734741050821/153150967371297144777149204187526831088432447700706887490822382543957666928185884129204840667755315200000000000000000000000000000000000000000000000 2903533970383393519231005296942193900732836007242211546637254612097894078521495479566847705868555266723033951390253599569345579992862900389890565435785123793414638328060803/277852611043702131940495172205178678033877683916530463561349599306549757647791958422568590133068403048448000000000000000000000000000000000000000000000 105334783283984375952134607090598693265576836814494782614828405922204970901194314084766513850728106821149801710849442951617796615066035922909786666884208877122999244842161/13231076716366768187642627247865651334946556376977641121969028538407131316561521829646123339669923954688000000000000000000000000000000000000000000000 108113137791118156002803907293488650500628718562365001053408016541786646473079575576172670437127769362290512193521866338926280235412298120401797012451778187703179791050197/18523507402913475462699678147011911868925178927768697570756639953769983843186130561504572675537893536563200000000000000000000000000000000000000000000 127048559784759181213903703700498749999707384658241833486314745887154775088324143158481612927669847676167196983278657779841113143335912141431463466590740224938209858849/30872512338189125771166130245019853114875298212947829284594399922949973071976884269174287792563155894272000000000000000000000000000000000000000000 907497579620759703167552010016384995663994179900030386632178332988814306771992603207487897606435087444345016972647200006166808858061590730719712108788933496851931399/325401974579068519327179238419181587508567043087724155832352041348616316964183233403681557760876478464000000000000000000000000000000000000000000 747207108962397724085697309722997149762234295084737357161685645543098639454356152906057635092040120618422134347135070572641600964119999444963293427581393656248798151/411633497842521676948881736600264708198337309505971057127925332305999640959691790255657170567508745256960000000000000000000000000000000000000000 44452626460931768179028926938721082838729293561911799599621814820830595368912800637913817335412268098029702995917624132044947005437209600831966787226993032679973417/39203190270716350185607784438120448399841648524378195916945269743428537234256360976729254339762737643520000000000000000000000000000000000000000 39446924965582355641385178500072719187179636880832404029375040337081385964781387025292059142577952422055427143655941157708835186368989826815710040126554517250939/58078800401061259534233754723141405036802442258338068025104103323597832939639053298858154577426277990400000000000000000000000000000000000000 79227478130101961958449173170852634462495918760649692537673426590257027769324450209956156358255911390921598890425798763939146359121039904497859267495875832536957/203275801403714408369818141530994917628808547904183238087864361632592415288736686546003541020991972966400000000000000000000000000000000000000 2150886353077633214977600975032248120405040605744968096451001335706324404095351148369926554879455152128036293014729659787235792433700491277231472295513244253/10048235363505408223915874519574637549619799698674406232716972893356026460145164930598296639693127680000000000000000000000000000000000000 6923272772731977034356904683204888780386484906128193984651451196005272101447245693634999394153203874885930948917548387951046370205684297618216316623207825547/61598727698095275263581255009392399281457135728540375178140715646240125845071723195758648794239991808000000000000000000000000000000000000 1397458242227144623375765886500786725415752550346944994711024733303250033397631437764135755054747702871439017223856558101999820924052112874437056301449/24798199556399064115773452097178904702680006331940569717447953158711805895761563283316686310080512000000000000000000000000000000000 1690653989626378817140183150899052647802270919673098400308391375593184387122471450550364173687632072818198855293825954899260415799193070527903075284523577/62739444877689632212906833805862628897780416019809641385143321491540868916276755106791216364503695360000000000000000000000000000000000 102661379266152905812149878280223072266078342619620775865942404975769960331793203048084860256481929404025626207038904146163133551705095794218087314767049/8365259317025284295054244507448350519704055469307952184685776198872115855503567347572162181933826048000000000000000000000000000000000 4446187805567035842887624650250216482411397211342546773306401101849372588050663546778776842495254244148224611631533110669724294252396990597612348941597/836525931702528429505424450744835051970405546930795218468577619887211585550356734757216218193382604800000000000000000000000000000000 60940163717718841547728338389378378276350655160336244699632807515516722140785910238969311290991283908925095985099394471363320312613872588267511678183/27884197723417614316847481691494501732346851564359840615619253996240386185011891158573873939779420160000000000000000000000000000000 791585314019552985655864954584711939986838469732100247647949969317870611356035673329992294159642325316904186519419983908444527360892748561570329859/929473257447253810561582723049816724411561718811994687187308466541346206167063038619129131325980672000000000000000000000000000000 47674403788573094026422050384336001577997440650690669028939381083888861856734559122068525987059264195342785910594768659141263145335958247103053/151874715269159119372807634485264170655483940982352073069821644859697092510958012846262929955225600000000000000000000000000000 14096920442045057185358403747566421107559037001211215145843929976717704043253305621137057235851308221292625531200225565575266159886415386407121/129093507978785251466886489312474545057161349834999262109348398130742528634314310919323490461941760000000000000000000000000000 18655477423622050622496853577306142859751128176128897696726923402637870264168587047644798811092771433825005154416445135148221966792004236353/521589931227415157441965613383735535584490302363633382259993527800979913673997215835650466512896000000000000000000000000000 15938112592759922893976774413526663656842404982801155409533152859095409459342266387469873526996259229199947589075728429301689168530740139/1448860920076153215116571148288154265512473062121203839611093132780499760205547821765695740313600000000000000000000000000 420685479144554749559639974481140308974309889959202802731874829164117798251468850925682760770519670580774008519524613877836812274301887/132812251006980711385685688593080807671976697361110351964350203838212478018841883661855442862080000000000000000000000000 11302649624951360713284184972324725427143493210498162139721183225176183757025517218582480660719187448558418074666136906528991828133147/13281225100698071138568568859308080767197669736111035196435020383821247801884188366185544286208000000000000000000000000 35283305336378863213091820132413578078466587053907308425749852467150531423834262938703102869335023566993269444751777144079760479187/166015313758725889232107110741351009589970871701387939955437754797765597523552354577319303577600000000000000000000000 543651885660702370248367462491321572992370828785834307172309488922150658266853639385076684562934644704681364717400877607897771393/11067687583915059282140474049423400639331391446759195997029183653184373168236823638487953571840000000000000000000000 26970609838682638390873485393569205976634884185945323286945074630443973983554888746028409936446995456530263683615542436833759/2579880555691156009822954323874918563946711292950861537769040478597755983271986862118404096000000000000000000000 6262114176001712442092943546707686322977820608149943268638033775812936209341500776514091056091904472940390490388700981723483/3074357662198627578372353902617611288703164290766443332508106570328992546732451010691098214400000000000000000000 1422212860858863478095343117518781780099588304574892252323687748389232629975310217712953563065708291158272545734151361433/3941484182305932792785069105920014472696364475341594016036034064524349418887757706014228480000000000000000000 928826596075933648115014127463460334246482860531379708586755821557818391806822053499832884009272150857357654060929/16113593711076243853920870717435937250793343830408921785875077939675881619916742197248000000000000000000 1539717758739241220468180157519687134139163817391726351013994827724884510305687045751404344896461722063757717191621/187278122697284818370635593483041623337181060597371060703466530843627713616742873458278400000000000000000 146722904673870204319777456382217892524382188363514507575029020457923666043856381549037330104097619907182728661/141877365679761226038360298093213351013015954998008379320807977911839176982380964741120000000000000000 95911319536531663528432108991155146383367180354730293057723466806603372421737844707035767024577163682681/849250697878506315801425318349955847124186749041232517374563447950802613516058624000000000000000 681560180336812624175386924045031894630904554587335059511051561746601127598092162389660871233497/64970936030438299335137700658082618567495260514016460364476778633917104537600000000000000 346833459000598874827090389193250973738663526424826452536936843930941058818938555536097/430407103297605956230222136991800938018699213940938028242923923394355200000000000 2504218300878385002084364512644166015249544954366018459838445451888716103/50951896917160022521032125646448258929250142325626075099520000000000 2240066696306740975732253028315835362752950985742402617/1003823016134180060297919706870668642326548800000000 446730514221311141629212154970359/6662613944642342366350370700000 1
1 453393128165953483995562525670359/6662613944642342366350370700000 2308362656234514076018455624318695048633147706330258617/1003823016134180060297919706870668642326548800000000 2621333987420654873599432181175583499162421592621108288603614056347030903/50951896917160022521032125646448258929250142325626075099520000000000 368961458610860364665425809099523667070207313942351016447562744715129301984507056162337/430407103297605956230222136991800938018699213940938028242923923394355200000000000 5160418962196690215055558309268917609436074391247575502120627558272756843798963221711116126900479/454796552213068095345963904606578329972466823598115222551337450437419731763200000000000000 15076512083230023517132387915116926406641524213816014264270961345067056673746426515001712931123470113543/121321528268358045114489331192850835303455249863033216767794778278686087645151232000000000000000 258227877021099474688363882740996366096479171361069456306713351916392293118855919327304229180696961793342613569/222950146068196212345994754146478123020453643568298881789841108147175849543741516021760000000000000000 3345194501343568178701848866401229071127327128410353445185541333683419657763639521313719392120829257375473140369/356720233709113939753591606634364996832725829709278210863745773035481359269986425634816000000000000000 4086912098449998238552073982833880318581745679673653239862678024042512417177821718097946937269178401159208131067456677/60999159964258483697864164734476414458396116880286574057700527189067312435167678783553536000000000000000000 3130426543709148510600267007463280940114508318168635630407385316233406440798078518827137855113423480418769160274618322387/7319899195711018043743699768137169735007534025634388886924063262688077492220121454026424320000000000000000000 25159517710588252604184972877017631231480107003974465419994305225596225026215042429860842779146579459295585681506177911527/10213812831224676340107488048563492653498884686931705423614971994448480221702495052129894400000000000000000000 680356919461961014628237626050764499099107361018201837291457260178700769042345527700043510677595359145384730248743136594083211/52703274209119329914954638330587622092054244984567599985853255491354157943984874468990255104000000000000000000000 181813318887112418875035740271052184803920280932913685779665261992935659640396759706907125540851802643080415237544687423093069/2933391885479740069477994712277604198073520129011183672681999377997448494099343662466990080000000000000000000000 26016469308520554490463106544982921125926326162795802283121834317956605876975652202126603187960407790595433975255526320232250145529/94865893576414793846918348995057719765697640972221679974535859884437484299172774044182459187200000000000000000000000 492113023320803024282658975441065561360629496293733027587737755088173994874426039935678138583955915949103009128214567755395390973071/437842585737299048524238533823343321995527573717946215267088584082019158303874341742380580864000000000000000000000000 487850457660887927252673958852537900060270130188949715351150163146141402085885289152733793183093733440133743741292320992527011672966691/113839072291697752616302018794069263718837169166666015969443031861324981159007328853018951024640000000000000000000000000 156350147271181885595270208212445037871521715221192330583620862231564316709576821004150719527506575164303210299734224729956114461712261573/10245516506252797735467181691466233734695345224999941437249872867519248304310659596771705592217600000000000000000000000000 41741279493517639270865741067831093522766650859305732516337818082676146810943021440315069474766208325809129385402654029332829285677386247453/819641320500223818837374535317298698775627617999995314979989829401539864344852767741736447377408000000000000000000000000000 11784766806821348614155236320614608511592514600469733822605157912664260819649460957403332742631687100432296161064659405866363758017102810131661/73767718845020143695363708178556882889806485619999578348199084646138587791036749096756280263966720000000000000000000000000000 149342475246563804808227051745312303545563876306264368000693373853843451005638865737577395021895941684566363918334831518877056980445407209119929/316147366478657758694415892193815212384884938371426764349424648483451090533014638986098343988428800000000000000000000000000000 35051296024248428346400439074758592125714838729045301701327267451553501932021369548869021522545265133830802145538579380057025600585578913007519579/26556378784207251730330934944280477840330334823199848205351670472609891604773229674832260895028019200000000000000000000000000000 6956429830498649691239549663816723610890541690925408281299274559452136749422317378109184309300380420916956103579337949626736215252889523453737138147/1991728408815543879774820120821035838024775111739988615401375285445741870357992225612419567127101440000000000000000000000000000000 262041919049901169039654383723755983222899041905400451019784453388414123904033377248333797570006742136128995648013850994781932533810911162761968823303/29875926132233158196622301812315537570371626676099829231020629281686128055369883384186293506906521600000000000000000000000000000000 482904838721999396891703710994282633686582272947941579957213480947772737936165977528728176004092070288954325010598823521013116111337106655940246373/23058342782788647952113945314367536071807275541111265164152788228726108609752932892348567152230400000000000000000000000000000000 5122563169260464624389793178208213774239397566129887398360520233986595521496088566255335413718869907031984465021546387492067157270374908087203430976967023/107553334076039369507840286524335935253337856033959385231674265414070060999331580183070656624863477760000000000000000000000000000000000 166706823743488460067965987837446260234947495991254956615069548656736701231171401587193708516369047545719995145198827806333279106815204215650896625271234577/1613300011140590542617604297865039028800067840509390778475113981211050914989973702746059849372952166400000000000000000000000000000000000 4146711163257820089039812467725376899828280334480381054550918124793924475391592028154326974684898184292588729719131460436945086599837323000878498530547894313/19359600133687086511411251574380468345600814086112689341701367774532610979879684432952718192475425996800000000000000000000000000000000000 205595257937070747173547859344060785886331999385907221425031976102599489906018754921681664038652724228427854400660927960507506760201076344768795042363858535567/483990003342177162785281289359511708640020352152817233542534194363315274496992110823817954811885649920000000000000000000000000000000000000 2704259076687318935333798172754254814130010795835809687399485801003993935350871929105136163855928985739435883971116305523277667881297742523485005231123192254057/3350700023138149588513485849412004136738602437981042386063698268669105746517637690318739687159208345600000000000000000000000000000000000000 3481832357853456234925267551598485290014164332274498427183443052242572417486586514456485459583532839387305655320448059835843164181548492206144884519396656394919/2367342407651953513623658480562829009652273461617040816240656385472737755691809237725196518101614592000000000000000000000000000000000000000 22422632482336704681141987606742627531140740980002542426036482874521031136001279069836614861690299268748047520474899639779074125216479235915768191570906630978037243/8711820060159188930135063208471210755520366338750710203765615498539674940945857994828723186613941698560000000000000000000000000000000000000000 5092336719730498869520282589775502285146092025986488508084508689058529516043002246535948286060509811051232660457247965388580856201278996551332460021874965635244917059/1176095708121490505568233533143613451995249455731345877508358092302856117027690829301877630192882129305600000000000000000000000000000000000000000 82436659687309707035767492814718900557264896735627216080052880163824288646148296714116108676770406156335430925592115631663527170649917724953415923621444717237151638983/11760957081214905055682335331436134519952494557313458775083580923028561170276908293018776301928821293056000000000000000000000000000000000000000000 642708240202121747274577734347120869409781644208996795803333276454414267868513791770865593900065001339456521334080951392937375360724209136241766449454911911223942101341/58804785406074525278411676657180672599762472786567293875417904615142805851384541465093881509644106465280000000000000000000000000000000000000000000 21738392562281942296660875463434626906317476679459079904618782963664798693080536964787045978842852338536338457142406501056297458980023813575770773581131845637026381985479/1323107671636676818764262724786565133494655637697764112196902853840713131656152182964612333966992395468800000000000000000000000000000000000000000000 22521604471792265651288793180594697564664426248125409707398108414100941669468424245928759051801634956105649609680468078070417828321917192104243456383751012150593001609659/945076908311912013403044803418975095353325455498402937283502038457652236897251559260437381404994568192000000000000000000000000000000000000000000000 6624036237599300686392264651871599386489338871826369094857625513499377503080658559467507443620980544671256728909176330761990698291500127444466093170110916535843160521408159/198466150745501522814639408717984770024198345654664616829535428076106969748422827444691850095048859320320000000000000000000000000000000000000000000000 11205978170581912153934891006908995138971183355349194611781990019253882679372320557086819677473490996090341151204940535165830201628028293090397091523922376281944284986079809/248082688431876903518299260897480962530247932068330771036919285095133712185528534305864812618811074150400000000000000000000000000000000000000000000000 439929398261130677979125454689113414179658964190865426216314951278031124795241105765629988563863630287134313831068686173491579249137173984127293627144952077579950786043533277/7442480652956307105548977826924428875907437962049923131107578552854011365565856029175944378564332224512000000000000000000000000000000000000000000000000 1856619703988008191860467170135580815546527130173185469707530986610511446302506310304246680704449940799435905001789841916094953935548200152400432624185249926574558766301094983/24808268843187690351829926089748096253024793206833077103691928509513371218552853430586481261881107415040000000000000000000000000000000000000000000000000 441351019197927172266590938007269581663101390513731148255729342395393151920108942046193351007904273643340837931781279010013366582464523320051583939668366580738860714627328393/4811948698032095111346321870856311773216015923739174438216106822965955624288268984380998520623490662400000000000000000000000000000000000000000000000000 40509813027627994275390261095885678300812345462837764428039207490569372598759472680087082445886784374980450207942034382918722916824464664426389911075475853058262463785177075459/372124032647815355277448891346221443795371898102496156555378927642700568278292801458797218928216611225600000000000000000000000000000000000000000000000000 10275253624971152856389742390543847017022456327838666286583937237616687302470592460460165758090889420033963184376352513565715001467112906511167716011389610472663058550558296501/82086183672312210722966667208725318484273212816727093357804175215301595943741059145322915940047781888000000000000000000000000000000000000000000000000000 1946569764631055634316507538967580916046838222061440402139421639032007113636580541273259970695376670936830334338332884395812903922664722645148838240379372918779132788693227575257/13954651224293075822904333425483304142326446178843605870826709786601271310435980054704895709808122920960000000000000000000000000000000000000000000000000000 14018236986452909338340557105877877569939208174938654050959453081422085297892085266785455628404885689324847164753293241952592527824744009846502004444162853639641335343308857033/93031008161953838819362222836555360948842974525624039138844731910675142069573200364699304732054152806400000000000000000000000000000000000000000000000000 22022295781507919326939190628142954351665453917448832481198916121190539945423506132890604824948149215208269734916025754437455666633534429287557231283641319304861347907181146096623/139546512242930758229043334254833041423264461788436058708267097866012713104359800547048957098081229209600000000000000000000000000000000000000000000000000000 372733851216925925519732552865263032653777748483671894338551043139785609520725131970558025675274171262170602851983072126521940060641728111837886336154489081277406704235313149293/2325775204048845970484055570913884023721074363140600978471118297766878551739330009117482618301353820160000000000000000000000000000000000000000000000000000 22022295781507919326939190628142954351665453917448832481198916121190539945423506132890604824948149215208269734916025754437455666633534429287557231283641319304861347907181146096623/139546512242930758229043334254833041423264461788436058708267097866012713104359800547048957098081229209600000000000000000000000000000000000000000000000000000 14018236986452909338340557105877877569939208174938654050959453081422085297892085266785455628404885689324847164753293241952592527824744009846502004444162853639641335343308857033/93031008161953838819362222836555360948842974525624039138844731910675142069573200364699304732054152806400000000000000000000000000000000000000000000000000 1946569764631055634316507538967580916046838222061440402139421639032007113636580541273259970695376670936830334338332884395812903922664722645148838240379372918779132788693227575257/13954651224293075822904333425483304142326446178843605870826709786601271310435980054704895709808122920960000000000000000000000000000000000000000000000000000 10275253624971152856389742390543847017022456327838666286583937237616687302470592460460165758090889420033963184376352513565715001467112906511167716011389610472663058550558296501/82086183672312210722966667208725318484273212816727093357804175215301595943741059145322915940047781888000000000000000000000000000000000000000000000000000 40509813027627994275390261095885678300812345462837764428039207490569372598759472680087082445886784374980450207942034382918722916824464664426389911075475853058262463785177075459/372124032647815355277448891346221443795371898102496156555378927642700568278292801458797218928216611225600000000000000000000000000000000000000000000000000 441351019197927172266590938007269581663101390513731148255729342395393151920108942046193351007904273643340837931781279010013366582464523320051583939668366580738860714627328393/4811948698032095111346321870856311773216015923739174438216106822965955624288268984380998520623490662400000000000000000000000000000000000000000000000000 1856619703988008191860467170135580815546527130173185469707530986610511446302506310304246680704449940799435905001789841916094953935548200152400432624185249926574558766301094983/24808268843187690351829926089748096253024793206833077103691928509513371218552853430586481261881107415040000000000000000000000000000000000000000000000000 439929398261130677979125454689113414179658964190865426216314951278031124795241105765629988563863630287134313831068686173491579249137173984127293627144952077579950786043533277/7442480652956307105548977826924428875907437962049923131107578552854011365565856029175944378564332224512000000000000000000000000000000000000000000000000 11205978170581912153934891006908995138971183355349194611781990019253882679372320557086819677473490996090341151204940535165830201628028293090397091523922376281944284986079809/248082688431876903518299260897480962530247932068330771036919285095133712185528534305864812618811074150400000000000000000000000000000000000000000000000 6624036237599300686392264651871599386489338871826369094857625513499377503080658559467507443620980544671256728909176330761990698291500127444466093170110916535843160521408159/198466150745501522814639408717984770024198345654664616829535428076106969748422827444691850095048859320320000000000000000000000000000000000000000000000 22521604471792265651288793180594697564664426248125409707398108414100941669468424245928759051801634956105649609680468078070417828321917192104243456383751012150593001609659/945076908311912013403044803418975095353325455498402937283502038457652236897251559260437381404994568192000000000000000000000000000000000000000000000 21738392562281942296660875463434626906317476679459079904618782963664798693080536964787045978842852338536338457142406501056297458980023813575770773581131845637026381985479/1323107671636676818764262724786565133494655637697764112196902853840713131656152182964612333966992395468800000000000000000000000000000000000000000000 642708240202121747274577734347120869409781644208996795803333276454414267868513791770865593900065001339456521334080951392937375360724209136241766449454911911223942101341/58804785406074525278411676657180672599762472786567293875417904615142805851384541465093881509644106465280000000000000000000000000000000000000000000 82436659687309707035767492814718900557264896735627216080052880163824288646148296714116108676770406156335430925592115631663527170649917724953415923621444717237151638983/11760957081214905055682335331436134519952494557313458775083580923028561170276908293018776301928821293056000000000000000000000000000000000000000000 5092336719730498869520282589775502285146092025986488508084508689058529516043002246535948286060509811051232660457247965388580856201278996551332460021874965635244917059/1176095708121490505568233533143613451995249455731345877508358092302856117027690829301877630192882129305600000000000000000000000000000000000000000 22422632482336704681141987606742627531140740980002542426036482874521031136001279069836614861690299268748047520474899639779074125216479235915768191570906630978037243/8711820060159188930135063208471210755520366338750710203765615498539674940945857994828723186613941698560000000000000000000000000000000000000000 3481832357853456234925267551598485290014164332274498427183443052242572417486586514456485459583532839387305655320448059835843164181548492206144884519396656394919/2367342407651953513623658480562829009652273461617040816240656385472737755691809237725196518101614592000000000000000000000000000000000000000 2704259076687318935333798172754254814130010795835809687399485801003993935350871929105136163855928985739435883971116305523277667881297742523485005231123192254057/3350700023138149588513485849412004136738602437981042386063698268669105746517637690318739687159208345600000000000000000000000000000000000000 205595257937070747173547859344060785886331999385907221425031976102599489906018754921681664038652724228427854400660927960507506760201076344768795042363858535567/483990003342177162785281289359511708640020352152817233542534194363315274496992110823817954811885649920000000000000000000000000000000000000 4146711163257820089039812467725376899828280334480381054550918124793924475391592028154326974684898184292588729719131460436945086599837323000878498530547894313/19359600133687086511411251574380468345600814086112689341701367774532610979879684432952718192475425996800000000000000000000000000000000000 166706823743488460067965987837446260234947495991254956615069548656736701231171401587193708516369047545719995145198827806333279106815204215650896625271234577/1613300011140590542617604297865039028800067840509390778475113981211050914989973702746059849372952166400000000000000000000000000000000000 5122563169260464624389793178208213774239397566129887398360520233986595521496088566255335413718869907031984465021546387492067157270374908087203430976967023/107553334076039369507840286524335935253337856033959385231674265414070060999331580183070656624863477760000000000000000000000000000000000 482904838721999396891703710994282633686582272947941579957213480947772737936165977528728176004092070288954325010598823521013116111337106655940246373/23058342782788647952113945314367536071807275541111265164152788228726108609752932892348567152230400000000000000000000000000000000 262041919049901169039654383723755983222899041905400451019784453388414123904033377248333797570006742136128995648013850994781932533810911162761968823303/29875926132233158196622301812315537570371626676099829231020629281686128055369883384186293506906521600000000000000000000000000000000 6956429830498649691239549663816723610890541690925408281299274559452136749422317378109184309300380420916956103579337949626736215252889523453737138147/1991728408815543879774820120821035838024775111739988615401375285445741870357992225612419567127101440000000000000000000000000000000 35051296024248428346400439074758592125714838729045301701327267451553501932021369548869021522545265133830802145538579380057025600585578913007519579/26556378784207251730330934944280477840330334823199848205351670472609891604773229674832260895028019200000000000000000000000000000 149342475246563804808227051745312303545563876306264368000693373853843451005638865737577395021895941684566363918334831518877056980445407209119929/316147366478657758694415892193815212384884938371426764349424648483451090533014638986098343988428800000000000000000000000000000 11784766806821348614155236320614608511592514600469733822605157912664260819649460957403332742631687100432296161064659405866363758017102810131661/73767718845020143695363708178556882889806485619999578348199084646138587791036749096756280263966720000000000000000000000000000 41741279493517639270865741067831093522766650859305732516337818082676146810943021440315069474766208325809129385402654029332829285677386247453/819641320500223818837374535317298698775627617999995314979989829401539864344852767741736447377408000000000000000000000000000 156350147271181885595270208212445037871521715221192330583620862231564316709576821004150719527506575164303210299734224729956114461712261573/10245516506252797735467181691466233734695345224999941437249872867519248304310659596771705592217600000000000000000000000000 487850457660887927252673958852537900060270130188949715351150163146141402085885289152733793183093733440133743741292320992527011672966691/113839072291697752616302018794069263718837169166666015969443031861324981159007328853018951024640000000000000000000000000 492113023320803024282658975441065561360629496293733027587737755088173994874426039935678138583955915949103009128214567755395390973071/437842585737299048524238533823343321995527573717946215267088584082019158303874341742380580864000000000000000000000000 26016469308520554490463106544982921125926326162795802283121834317956605876975652202126603187960407790595433975255526320232250145529/94865893576414793846918348995057719765697640972221679974535859884437484299172774044182459187200000000000000000000000 181813318887112418875035740271052184803920280932913685779665261992935659640396759706907125540851802643080415237544687423093069/2933391885479740069477994712277604198073520129011183672681999377997448494099343662466990080000000000000000000000 680356919461961014628237626050764499099107361018201837291457260178700769042345527700043510677595359145384730248743136594083211/52703274209119329914954638330587622092054244984567599985853255491354157943984874468990255104000000000000000000000 25159517710588252604184972877017631231480107003974465419994305225596225026215042429860842779146579459295585681506177911527/10213812831224676340107488048563492653498884686931705423614971994448480221702495052129894400000000000000000000 3130426543709148510600267007463280940114508318168635630407385316233406440798078518827137855113423480418769160274618322387/7319899195711018043743699768137169735007534025634388886924063262688077492220121454026424320000000000000000000 4086912098449998238552073982833880318581745679673653239862678024042512417177821718097946937269178401159208131067456677/60999159964258483697864164734476414458396116880286574057700527189067312435167678783553536000000000000000000 3345194501343568178701848866401229071127327128410353445185541333683419657763639521313719392120829257375473140369/356720233709113939753591606634364996832725829709278210863745773035481359269986425634816000000000000000 258227877021099474688363882740996366096479171361069456306713351916392293118855919327304229180696961793342613569/222950146068196212345994754146478123020453643568298881789841108147175849543741516021760000000000000000 15076512083230023517132387915116926406641524213816014264270961345067056673746426515001712931123470113543/121321528268358045114489331192850835303455249863033216767794778278686087645151232000000000000000 5160418962196690215055558309268917609436074391247575502120627558272756843798963221711116126900479/454796552213068095345963904606578329972466823598115222551337450437419731763200000000000000 368961458610860364665425809099523667070207313942351016447562744715129301984507056162337/430407103297605956230222136991800938018699213940938028242923923394355200000000000 2621333987420654873599432181175583499162421592621108288603614056347030903/50951896917160022521032125646448258929250142325626075099520000000000 2308362656234514076018455624318695048633147706330258617/1003823016134180060297919706870668642326548800000000 453393128165953483995562525670359/6662613944642342366350370700000 1
