# Supplementary material for: Evolutionary regime transitions in structured populations
Source: PLoS One. 2018 Nov 26;13(11):e0200670. doi: 10.1371/journal.pone.0200670 (PMC6261048; doi:10.1371/journal.pone.0200670)
Supplement: S2 File — This repository contains the output of S1 File, and information about the first and second derivative of all studied graphs, including all graphs of 7 or less vertices. Available from https://bitbucket.org/geodynapp/fixationfunctions. (ZIP) [file pone.0200670.s003.zip › fixationfunctions/functions/1151998648368.txt]

0 0 0 0 0 0 499294631/1314532800 1533850833091150645913/190607611975482240000 8213261795917860687116201/100068996287128176000000 45224982950681344653806378587/84057956881187667840000000 1636000156711456271189005073/640441576237620326400000 227329437116301387981403855571669/24208691581782048337920000000 4053758215575765185397469987650643/145252149490692290027520000000 60273054070905020668589855456373367/871512896944153740165120000000 63738847542057529937591524605402803/435756448472076870082560000000 9764876924382985325775542401963243/36313037372673072506880000000 3015555296798168966202470966617669/6916769023366299525120000000 4395592930197801843067457594835269/6972103175553229921320960000 89342651919858869901486492775244099/108939112118019217520640000000 56092987472888485940073292861446451/58100859796276916011008000000 9995922683883408441725316411399689/9683476632712819335168000000 27342571380407147650771746564840611/27234778029504804380160000000 386792594573685406224190929760086431/435756448472076870082560000000 206686190816213532589600963897717501/290504298981384580055040000000 3558046514040508556174977629378469/6916769023366299525120000000 1343484770194035249926255548770487/4034781930297008056320000000 171237427144620495486394167860093/896618206732668456960000000 20173775409219866532431780039/210671571130796160000000 57079426746535884421992247033/1383670072118315520000000 5646008826025488686520763/378189706300560000000 10286292212194331177927/2335386970224000000 8959580496222753414197/8824426480346400000 2398065911500419569/14007026159280000 143109488857/7631593200 1
1 150741082057/7631593200 2671644484225229369/14007026159280000 10607606429148815028017/8824426480346400000 860450822943133118653151/154427463406062000000 1505105117067958951657803283/74125182434909760000000 108078354748773947101341593917/1779004378437834240000000 197186446713101530643178289499/1280883152475240652800000 130001564588102704158248560935761/384264945742572195840000000 2630107095571112835245738896871/4002759851485127040000000 1584396771732466100088796613062829/1383353804673259905024000000 297614977287416334424073936438549/164034047984971530240000000 328518015565693560634150914311689853/124501842420593391452160000000 19223096596447076565812814537941909/5413123583504060497920000000 8655742488060115770519878803763/1945341287821771741440000 216324738072427299539715848915474963/41500614140197797150720000000 28514975201767343303799034987907717/4980073696823735658086400000 367708771671134107926359958630622241/62250921210296695726080000000 28514975201767343303799034987907717/4980073696823735658086400000 216324738072427299539715848915474963/41500614140197797150720000000 8655742488060115770519878803763/1945341287821771741440000 19223096596447076565812814537941909/5413123583504060497920000000 328518015565693560634150914311689853/124501842420593391452160000000 297614977287416334424073936438549/164034047984971530240000000 1584396771732466100088796613062829/1383353804673259905024000000 2630107095571112835245738896871/4002759851485127040000000 130001564588102704158248560935761/384264945742572195840000000 197186446713101530643178289499/1280883152475240652800000 108078354748773947101341593917/1779004378437834240000000 1505105117067958951657803283/74125182434909760000000 860450822943133118653151/154427463406062000000 10607606429148815028017/8824426480346400000 2671644484225229369/14007026159280000 150741082057/7631593200 1
