# Supplementary material for: Evolutionary regime transitions in structured populations
Source: PLoS One. 2018 Nov 26;13(11):e0200670. doi: 10.1371/journal.pone.0200670 (PMC6261048; doi:10.1371/journal.pone.0200670)
Supplement: S2 File — This repository contains the output of S1 File, and information about the first and second derivative of all studied graphs, including all graphs of 7 or less vertices. Available from https://bitbucket.org/geodynapp/fixationfunctions. (ZIP) [file pone.0200670.s003.zip › fixationfunctions/functions/1151997077546.txt]

0 0 0 0 0 0 3152676511587439970648397227300941213619968663/4057849607135852214160220615922394653312000000 835878678425234700693045196598887291159242156505823908140775984864975394261410546247/11313190526149045079565128098272463772402067595052170684862021728810229760000000000 1605215643728821056637763059649234832280913775781433200798104035672504611467296408341243099501446414464571968957/459416152587006998729899057998323011151536059323102371208340617814816349602521939905407766364160000000000000 799443485934565256258790827317759648069439630146792334674561593331189386366006460745099473826391170904443952175742894242224670417/7297545715929928097892700330559461618901074598608645274055431576511784870855763091359353406792753047126671360000000000000000 182562976460500053542598069462338840605502322060797407128854424734163603999784305113207530111127750743360148086330704810958885404903321811487/71263822264367675216064770852167180909358825726079160244257323881991700320051892202675728047325690998963317180989440000000000000000000 296030000882413992098966362441061880187066953659609889255248880197341881997843320869786740352490566357162058696952777370300662301042239554747919565392601/6211561883988080182916988441337850397187746392647915028576634307891991996971873187215092753876049584323100312272757854306304000000000000000000000 64093025452428688730194163538202378154946027126332160116366124007582948778275826554367035535925340093217737327663665269743119311781897355317929604671981452965071/87240144348235788553032519260901841258422460535461436993353113527481449199070564539798534709638341201901079265808429512161178419200000000000000000000000 1050410357216746381515464988439779076023762705628117191823347414682269864422216332141400127014554320478061092356982417598650951876277814658521091709488839820297947257581/108823356059989322641052764526048956785756177271934596505508673814180359730920622206944692196802866815251406276169434973469853960110080000000000000000000000000 1652179504689584031353961023685796610380290218273764579471844764192522180875799614574387678757255844844409844219046706820208806705701542016988241544491312834385975212951117/14974766061691194822112434469916543705962741922670845634966521755742810891158343534577254169475112638206795828890651206387898050727116800000000000000000000000000 1633976963015373002050455809712199735713933927838724531941786655343250564733987923775990886732174746854581708654313761973725795252256416822038442307954678294742154729074537575129/1466059546971691355474451559473769461901164359713321129354492412930732671866184148722182337699952477505721725240052534407787994962286188953600000000000000000000000000 3544584604806797744050390017972431459554424555064579802214061337569498170035596305607643422439593211248756604850971624473317050759299826019534375474172996800658693628515247197908107/351854291273205925313868374273704670856279446331197071045078179103375841247884195693323761047988594601373214057612608257869118790948685348864000000000000000000000000000 3782870348306410362966793990772342429148880913581398986113727963281094309321528777082138060303933139543831972173687607971136650996490450293182911081321017917951691887638496092724548573/45968060634080128952295706961564642482836508311011230249437633076408779259804225566385846201430768004372952159139711724011933261398134698803200000000000000000000000000000 628514761150175183076351842070830913761763573528152398500977813420512550346726076028887904469947715543489357916501069444709681267711365991468536214274518452658881217098107288217674320452333/1026007113352668478215240179382122820216910865501770659167447970265443953078830314641732087215934741857604292191998365679946350394406366477287424000000000000000000000000000000 296406810498722472436934467791003598899071003953279395968240011839915547659076439734773537791809374319274605075815539994425031874170215104935716792866121807702754029294014903111118499907297/70840537170494946712214511810043002546622154119800045512136798867579559476098755901615564134586978724345520749735215121745432708474547742965760000000000000000000000000000000 1753755960381333555167734170566615909909827094954231239564406606823821978901899233063176114777000746366439646999098756838004137806967502481430858998917818375685814513995441911428286827561207024311/66485260945252917388347563623961558750055824084514738714050628473200768159508204388784239251592571272372758134041494096060523505557532547728225075200000000000000000000000000000000 27554906394259735285698353624258445866371558166159355801331417150998804606410696776821653519245097859736964701688515324368278488909206686694662164133551032183141971859572151915158954822484129270251/178617118957395897461232260482284784701642512465860492067598703360837884607633981940017359183383027298911887524290581153595436283587400874493739008000000000000000000000000000000000 603618642052041002881522584320317085701801034227789738416236075620026111573797637566405511014169795997966804925654696839983194872885885203922320822421939180578311516080558037445798947342203108228538197/718040818208731507794153687138784834500602900112759178111746787510568296122688607398869783917199769741625787847648136237453653860021351515464830812160000000000000000000000000000000000 369200969412668308150957207478842275041369592354040454832074573388478647830720425037838488186705744254568898430202044557318098098983314716749122651481197484029049311438689408802638686172406139398670440113/86164898185047780935298442456654180140072348013531101373409614501268195534722632887864374070063972368995094541717776348494438463202562181855779697459200000000000000000000000000000000000 178006095663398205491296488186867089347799700606751760092736311090204733910411159445279053501541128823352627667387469775847701708546099193010195961317949156743746149278314876894721549967407141048328939873/8684032291886114539951690729114083104822521076391712344464574809758272786254240716582075774138586240996146146421724380027435007489619928742463799296000000000000000000000000000000000000 376784570341523667384511969683010087769185342696969801228885027393982328573647134416152675384708255905299031471803094868283766701943605668460759858034760619106219566121746778657941589855159969388259733925591/4081495177186473833777294642683619059266584905904104801898350160586388209539493136793575613845135533268188688818210458612894453520121366508957985669120000000000000000000000000000000000000 21912803553282685798857618355626879990591082437808235344201646130455321792478634030043752464330626455391917552771461734402909460590853729715702720766247034663315372529216943529145737879300470613228587164445003223/55834854023910962046073390711911908730766881512768153689969430196821790706500266111336114397401454095108821263033119073824396124155260293842545243953561600000000000000000000000000000000000000 3320253851235896939364419326895982418238536325632218293592805867327376847129497034845529108692061747090710328609114965363204930429631606500490454987483869296553904301874478223064822534251533805666455655487082067/2103007684516420416047961985382746091554308154906521796232370252234342399491535446754655909506646105277168409153789795624271040457825246472412250243072000000000000000000000000000000000000000 1261854549371452800027172134552438545969180945868587820825979296911130361050218630891256342342668298034082047767404474591985338282610484239632792178324956282405886583592576211330848903216458890139565595986724186889/209489811866680003507935598293781002012257189625810686069713338935443925527254776446909861209635471331309803592411911063853909376715932316657803937710080000000000000000000000000000000000000000 391923164422561770076231807079140915004321538705153332257652842134232189954959536189040575377208364620064727580864385185619819470842545370706456989068141117109687074732732922308673569062852851230176458379084312794217/17946917364828523514809304157400256377746497629104049400347316848978432727089371250072322484879038816284978263117788273729270182764190808735103828413644800000000000000000000000000000000000000000 3761493435411152043336667465389315858307457420832994848516673289030125114743781742212078005978816436553823651400336183557129328427396521358082823604504317515060299737073814822387894174691351629862551880896621445224891533/49904807458612832283938699560439885320740605821067260125655435541435200521120237848476968454505023798111056797855808496328563708210494717806854231837114368000000000000000000000000000000000000000000 1795159196264148352135689253996330823660425529789778294615536067851612457705054974129551474801326135032833125587189055115929398870107131394716276636531744805485479004807815540670133168970866278267040876255969863427079827051/7236197081498860681171111436263783371507387844054752718220038153508104075562434488029160425903228450726103235689092231967641737690521734081993863616381583360000000000000000000000000000000000000000000 676485139344497522838564648645189333348526835658429428115610518336828137087978970283174477159832763193297760483457300437712414870723227878246408067140216476029061128469853854932269040352657893177126985068542662724577555831/867476173606257024715817554796857147433453088198371954232172406014957531535956182381118132975412002085047340941749318517599409113748859230608654978986803200000000000000000000000000000000000000000000 1908611639629444026740495733764724418407546503438027477998622159192523167978788933528631286656119811170694018184336444642430455991512176951917488628908527049687099431891753731053515481932974230901018739110519245306150223966499/814072171668621826631750036579675629294581132456159680799754292269661708500773879903280547914113200706686614015022876096359695490183695084224309656842928128000000000000000000000000000000000000000000000 5275374994450935076515390765326124724671287102719894609779341808902810352709994178476024581892553097865147199284817379415980940627322731603564754286334083495474903908863867249740808684003148673580542390642302227689082583832189511/781509284801876953566480035116488604122797887157913293567764120578875240160742924707149325997548672678419149454421961052505307670576347280855337270569211002880000000000000000000000000000000000000000000000 8566463189227627708977979627539885020998169196830536580154164319940859217493752007144665172921778094842394508964168851477505794203744181605466219536658705327763355009151353939698209400895616999720017666067477212656640732050686537/459711344001104090333223550068522708307528168916419584451625953281691317741613485121852544704440395693187734973189388854414886865044910165209021923864241766400000000000000000000000000000000000000000000000 3858901663078891594526087006512928768979776960905213453447365797012274716064414117606114493588492144138125429427530674224694375673059200545992138651156430217508198961914839946144269051224572313668880625652746231029416999659897851529/78150928480187695356648003511648860412279788715791329356776412057887524016074292470714932599754867267841914945442196105250530767057634728085533727056921100288000000000000000000000000000000000000000000000000 147378090002583403754602066819795197379519249944748402726727544475307166483539228711887730670353852913371278308999160938249112916424606102686510151988793356804904937668790537937931702854845119350834668070123900933477961931477316127809/1172263927202815430349720052674732906184196830736869940351646180868312860241114387060723988996323009017628724181632941578757961505864520921283005905853816504320000000000000000000000000000000000000000000000000 96241245162123779027209181384480576241651275340475818127284623627981087072570038911822221481443996776153346626077166010870499921695110812498838416897471282255957971256961555143151025832059780942680473889735393329835753867674531136459/312603713920750781426592014046595441649119154863165317427105648231550096064297169882859730399019469071367659781768784421002123068230538912342134908227684401152000000000000000000000000000000000000000000000000 225001947181505756200262844881125250300608533422035760970859545988627013631646278984268533878733517808614517502664114484232622845399034889902231091533924988855353514606240105086945077784062629566571227328697707283472131925840287371/310020212152810692323892906492491347090035525484130893316137832956909186179468267652422873122994514781521646064564083723307890646179046855215340404853901885440000000000000000000000000000000000000000000000 1232748058616830882682980680329818234333729508374668788244033769606946687263679033344728125681095203688085811622561644026522386969569926450128560254352337225401042854076054588904400510495541111183854326999748230029849317656462464871943/747855774930025792886583765661711582892629557088912242648578105817105492976787487758037632533539399692267128664518623016751490593852963905124724660831780864000000000000000000000000000000000000000000000000000 251884189538818480369782592561485934522833824917086185542728961730957331115922327522398813606159420787604232732702944689829267803902092714340942685186538531934232042419234084742089594285478337321596997754129821347308703447533534022982739/69777614714453299425578574563972196796678382781956544068550367908828146442923475420281189821209702917715995487001960808259402470587173864362083684872250982400000000000000000000000000000000000000000000000000000 191042025243066055728204149458880766258922302577194700946707247165704748590011146942910821282766958584669269674243305076449172277684695199900829949008985297421137387812951842854296733549244715853105031191074683376097724533758536710534687/25045698690371016565531888744252385561034009843753230217960606364027622267730250765104668069572118556086501958799977386577458850675451787656938487466164224000000000000000000000000000000000000000000000000000000 36487028307673728492054904987543646454468026873000937487366848032911769978115926509812884409171881512048388970607952548271997576339241969907496596068992236032220989309868849018499077791277713224254988855198810329769044715776279283563966919229/2344527854405630860699440105349465812368393661473739880703292361736625720482228774121447977992646018035257448363265883157515923011729041842566011811707633008640000000000000000000000000000000000000000000000000000000 719244424751328023076981353595644111413738983737044167904207248382199905358110007114678159081860471781447831280142408025782153624890767560895547028766156645347893627963659843415576322114283665066011652960871255528039406383828219926509489809203/23445278544056308606994401053494658123683936614737398807032923617366257204822287741214479779926460180352574483632658831575159230117290418425660118117076330086400000000000000000000000000000000000000000000000000000000 185220773263064017088864953991458453478507471605216470491388624263908977060293961875161484963470535417582824799642765707533043206469112471343653341782124583221651073709356498622162069735731349404488642174481819152405476149961517308289471272029/3168280884331933595539783926147926773470802245234783622572016705049494216867876721785740510800872997344942497788197139402048544610444651138602718664469774336000000000000000000000000000000000000000000000000000000000 405599728288430636245076879446096883239881608389639545651240651575851932853627243421375921638639076107018176334143080462590737194662908919357719405030512623903382673900943658157251951470797091553925803279090204935662454314270468696283575547/3763921454507791619292882597146334153217466284805207748823304668903468033107070652552112278943716064561856249228627430237063908061116306668966698740088832000000000000000000000000000000000000000000000000000000000 2253425111641854951730446211495410616472364957626450616085076533368643572999129306401414051125255125608927987271161701379683498629035874412806691810996761472509957786780018590865749906923043025951349601264655591325118833969018928430933804160393721/11722639272028154303497200526747329061841968307368699403516461808683128602411143870607239889963230090176287241816329415787579615058645209212830059058538165043200000000000000000000000000000000000000000000000000000000000 73159377482790279443078148974202913787739686833620770119852031728424519652752815857035914031304904980659354736502602852291459929437738880476535270712507844449616478381564223641978789242225178320397451154138803767337840546790699806467885491621981/220350362256168313975511288096754305673721208785125928637527477606825725609232027642993231014346430266471564695795665710292849907117391150617106373280792576000000000000000000000000000000000000000000000000000000000000 4933080595629206433297869560885415866780610322968441755931757083584220714406963691278471192791041040843854762250283281454352909533510492284724012474391226533185395679891604049702160164701055290004821828338186961780447902940031797155919309831317313/8880787327294056290528182217232825046849975990430832881451865006578127729099351417126696886335780371345672152891158648323923950802003946373356105347377397760000000000000000000000000000000000000000000000000000000000000 659834916614501499408197033552180961937718508102443312820278481392408021037825212486596846514916171097617177103578433157015859964030204553947845924564739751820277709487369700524782846582484437462691005961415211284800407756273671686340459861292477057/732664954501759643968575032921708066365123019210543712719778863042695537650696491912952493122701880636017952613520588486723725941165325575801878691158635315200000000000000000000000000000000000000000000000000000000000000 102682734374218652745450239739181981786912604217215521873658664782230744242607900686096054331152197415525530863814516060307494806514618269904253972596321034361455391889113527638789704737478051914768177337338499644284280306691744373875385928911145803/72541084604134618214710399299179016471794358337677595318789986439870845311950147714153712190366522835249302238962434503636012469422309462950681058530557952000000000000000000000000000000000000000000000000000000000000000 380001028878860233272845389841925369835343942871448170045501816649540080155519383449418841775100403341964367176229774116707996165156722709165149213265767175614547007925243302181966896218778352374558734970750382861352706828659541145701717860406545513/176121383293692222107830536760025977491616110387149930942254534385263350396802041325228964692957182845196623224403987617000895658933972494183143916143902720000000000000000000000000000000000000000000000000000000000000000 33977671865536108029773384883072184456626318252325254413018554584727101678886812314742579373045747032415537141511225101087271033090867702405931403113777767841694447632857772405376544641957022858416132249651410604783547559824057944723660047937716967/10649819095612530437359367302193558729651767823863941402403902305987201838053033489053905650367781275597679408883083151443742745816113227161490183893811200000000000000000000000000000000000000000000000000000000000000000 182292704297357058119016616406558014610804716889488553985655541338773533093122764430643937467447559676937471026786688089305158520420651586310101723521711303819717030099544223663278205450891985739871144387462998954770086501563230795573371367537093876973/39818747527269545867857338745745003606800164087529549604335807774059540089711765864834374626233797860653149598560901548191506844628550303032710798432534528000000000000000000000000000000000000000000000000000000000000000000 912473466743536374554996612094187419980198754202399597647284403689490624000912130564636634296249745517138601162970968549738787742516613579026043427141803827683467824210045191018325308569768324625110663952386435706291854960997363869087464995957180163433/143098623926124930462612311117521106711938089689559318890581809188026472197401658576748533813027711061722256369828239938813227722883852651523804431866920960000000000000000000000000000000000000000000000000000000000000000000 2467951540772410972250161820679707746802026827421930493121906471054741237792908870668540245708712632453399412448191607194200234470144620401643664954468841848052286917380637585318998664576049850994159797104948553038394448162313545376757403474780016157179/286197247852249860925224622235042213423876179379118637781163618376052944394803317153497067626055422123444512739656479877626455445767705303047608863733841920000000000000000000000000000000000000000000000000000000000000000000 1752002354144378916882947737612867121216622735392787419719328201711099816246208451532020495192039660862147292150258473820535152953893309351490310547953164468574099058381810386888258135078302743832694002279482673160929991096041963182087959749867175520541/154701215055270195094716012018941736985879015880604669070899253176244834808001793055944360878948876823483520399814313447365651592306867731377085872288563200000000000000000000000000000000000000000000000000000000000000000000 2756501910696004783464177199241042451625008760424559107931858808292418796306813505381438229394643400237066379863130539057479508883747488464297990101520026601691363468654146858958233828717128626141111335773631367128789654939513599066699785710794897208980469/190798165234833240616816414823361475615917452919412425187442412250701962929868878102331378417370281415629675159770986585084303630511803535365072575822561280000000000000000000000000000000000000000000000000000000000000000000000 3014374187682582374833887678845612256803625887504053345319722186043336446817907537037070354825531973372390460583705767434918123842585626833016334315637823138048779624438564300547002770799556184196615442296058012642263497811144394292069242379777382807014807/168351322266029329956014483667671890249338929046540375165390363750619379055766657149115922132973777719673242788033223457427326732804532531204475802196377600000000000000000000000000000000000000000000000000000000000000000000000 15427880966492007286125730903508407448042149339960925404630959496325839635344557881959471603578975100898255171999189798394045738252748900817439302637468076898108943610373668773281711956800302357038672395613784325202753630197146010350484648585718286947176547/715493119630624652313061555587605533559690448447796594452909045940132360987008292883742669065138555308611281849141199694066138614419263257619022159334604800000000000000000000000000000000000000000000000000000000000000000000000 750750668968821700339921201858872369955394981696141340840577622534051158972876050185458383281290134760069416026251602913890636068132912386337489835333733301291956766205005794402902540034750092745132265227779946146107979406554293715881012073230986950190561/29750233664475037518214617695950334035745964592423974821326779456970160540000344818450838630567091696823753923041214124493394536982089948341747283132416000000000000000000000000000000000000000000000000000000000000000000000000 684588563305560486399846867687362042069197383039007283008556613081846114942629271466450626724202302768265299028863261134951768590892612410740803026703963349519530213619091639844576752164847433987159654252905614728049574063135345379689216367388419554351214047/23849770654354155077102051852920184451989681614926553148430301531337745366233609762791422302171285176953709394971373323135537953813975441920634071977820160000000000000000000000000000000000000000000000000000000000000000000000000 378457519148712487666732536755408635863508344388878220571109669392775710328661552006473709943647710552442093664832684636338534657785277223173599486436290803373471953987335670814537429436984101000299694296587875027099770705789456156060455391897805760620169473/11924885327177077538551025926460092225994840807463276574215150765668872683116804881395711151085642588476854697485686661567768976906987720960317035988910080000000000000000000000000000000000000000000000000000000000000000000000000 3316026931402524782750283588330120156216566870339702939379975206245147418392390374048548087558210171488499655301963743414011055472216346200460086009618255869513792087291593191821633642132832208348946592337214670795209491744692738521935689860322706763621991/97213739080247914716448580922229012711914463104320189463710468198387549047147865880943297427328608058235228512111576045389421007393921638263454097735680000000000000000000000000000000000000000000000000000000000000000000000000 255009684066570724907626999674042435221013829574153199019847240878714797971897579732095873599378188685994696218296735004930525723947855096301988585357766962160659891947928431719489464856451903072435822718825840763594691929771888335244580971517217870880426077/7154931196306246523130615555876055335596904484477965944529090459401323609870082928837426690651385553086112818491411996940661386144192632576190221593346048000000000000000000000000000000000000000000000000000000000000000000000000 172692604343985629784222467623854779075641501158154475399648491067158375237996145874442977606573482660840411698339729014886484426127882285515742240910006925044864831356429521486348742954138440275120157133693391802619707012018444077716616146023861786384277773/4769954130870831015420410370584036890397936322985310629686060306267549073246721952558284460434257035390741878994274664627107590762795088384126814395564032000000000000000000000000000000000000000000000000000000000000000000000000 139980803971497139197329474211092691951219913358640844105111155179976335251178758354220090959720559990266600985934711243598171311919117027554667184577297811358691810939914903837960805811905626921789881359604546611714557389322681786349946939485003045104011/3915147029442542557116615899248183494170672768524194771288147994200450675715503654630602840301715760922633553210074964126216900762896105376848274469683200000000000000000000000000000000000000000000000000000000000000000000000 8940151903599673697512828761166267589280681762047097878571068615356423027635222845745844440393863611733979905720663260898608170951069700944772697435163658712268844494777058707522115405043871935788867333090061372469082158522757091086673399532571240993/260444496079872106986408545277957751004546610529920134847447963723111663143203368114350127062150027412860833521091001635871483188125823841591082614784000000000000000000000000000000000000000000000000000000000000000000000 18338746338607343132674501331485698815208547228826095713290098947601122118118246031713609001437021693278397094203311649038214060582127717683207398490391680806827787312036278463731229413106260762330493587114810163972732574740547326433008612908518405490425431/572394495704499721850449244470084426847752358758237275562327236752105888789606634306994135252110844246889025479312959755252910891535410606095217727467683840000000000000000000000000000000000000000000000000000000000000000000000 3630924980112066363461383584710215596703282842620170345810260597669299004052079879110510047806184726393469989642732188804929928036026763286616628493067657751418275621583582508008399420170895454316237410134677170522575287538313340309247994312944959591/124906738177662061581195996676559451148699663127878381818590472987808358573423595752823278451986240104502168645207761958124615721845340361280550286131200000000000000000000000000000000000000000000000000000000000000000000 197770374106671373184196260641963912516681408867211421557886226454151423186650285137016577283808473772474794803994927295675401429499589561088808955677480327093659120573097547645425453598957408350718721490978146379427944195787827286498438001087935204829/7714211532405656628712253968599520577462969794585408026446458716335658878566127146994530124691520811952682284087775737941413893416919280405595926246195200000000000000000000000000000000000000000000000000000000000000000000 49719072477539213574480817386908140873300182119437655337922442419507961556057416155986557439284789443748957497263230335652894932992507321809657277221070918596507301043648437007469436643607021829517521488747408354648131756977005218284292138003984274191/2262428836776678742491894246917329750386372959518724409337261805344292050551804878683771285581465787537110772645505769783608343444803994490494931729121280000000000000000000000000000000000000000000000000000000000000000000 4191521710645813081446902675194737128588967826838071921465253254468205073455972500695701548379229912297133857149784228678446570867918350062335382935377451612997051668308597332424265515537570424334844569586678608530904133502354353440018214913238633571433/228957798281799888740179697788033770739100943503294910224930894700842355515842653722797654100844337698755610191725183902101164356614164242438087090987073536000000000000000000000000000000000000000000000000000000000000000000 57751334469052787680514961647904006530357476665309800283520911810484938755752011918573394513952297420373375515286652316849270996156331448813855397723592217577807343011796943134038814925810579952251415866774041426837926753895728383189287015089986653031/3897154013307232148769016132562276948750654357502892088934993952354763498142002616558257942142031279978818896880428662163424074155134710509584461123184230400000000000000000000000000000000000000000000000000000000000000000 20329623234594925802554450107696792793537714537636089968176448124264849153659034573844427588760904243851242394405765111993320341260603329833897718100623078659817524547142472586964366993558323783131981875524513778861411861960398543607577500705268329469/1744440367861332485639464364099304919916959569548913601713759197720703661073086885507029745530242572942899887175049020206485061764679346609052092121806274560000000000000000000000000000000000000000000000000000000000000000 254787898558483113661243290584467599829678809638373085134207998323866766340654733050075966569977361889213590431113598331755723900548775719318150609480937465167638300909558478993044959812234831063722217792691781085334319150892436195080026585742959259/28619724785224986092522462223504221342387617937911863778116361837605294439480331715349706762605542212344451273965647987762645544576770530304760886373384192000000000000000000000000000000000000000000000000000000000000000 1935580169470930634643484757041050388426758634679002440246640724842189428950084623866983621386076905778408165163320858014426384055442556771814086118521597709039771872296543228074122270049123468658250719112972520692368765252083230313430606425146725851/293065981800703857587430013168683226546049207684217485087911545217078215060278596765180997249080752254407181045408235394689490376466130230320751476463454126080000000000000000000000000000000000000000000000000000000000000 12230147716321861468022285370129100419356101318310587855165690304325777972493582962534527910995747902132744235794802638453463072459870086330360842444530118394079615438391141705837121173234621353761636604105382447266475193005040012386886261830453959/2570754226321963663047631694462133566193414102493135834104487238746300132107706989168254361834041686442168254784282766620083248916369563423866241021609246720000000000000000000000000000000000000000000000000000000000000 64991110929181793193798973459396721737220028277919701354952144350880544452135969399628927969509009245827152779991641287009716865843822916592045309778637347356353744685227545294795810521571569229432390136057952941606902534182195941429345266495142847/19537732120046923839162000877912215103069947178947832339194103014471881004018573117678733149938716816960478736360549026312632691764408682021383431764230275072000000000000000000000000000000000000000000000000000000000000 3966896899543297926531262756948106603615136962904879665322459370535139349608525516788898185794677428287060737338912776027147858071486899476758276225219250763448695885686507898923462538118991070844465900323819376627006411144592469203266028259257/1757517132238104093477841158432882917817386552828890465294821860372283148787277941620275845571698664194345913315791516609832026245673944409719649034263592960000000000000000000000000000000000000000000000000000000000 1161150341806077427118370850297052413396005679798728116134979585849458518793578427123011856100777933689250880040224340401753328142530165583178695795618359408156000852831192474588799341754460928169264532726782257253666662618819319233183002428506739/781509284801876953566480035116488604122797887157913293567764120578875240160742924707149325997548672678419149454421961052505307670576347280855337270569211002880000000000000000000000000000000000000000000000000000000000 2212764475788271568771923362149325790344239085450774372528292858515109005590534159696936757022434623756289932605836123555935372118871861205051076461243722912734604727255377632616831769049375058274341093866273463059533138086826628455633672044847/2332863536722020756914865776467130161560590707934069533038101852474254448241023655842236794022533351278863132699767047917926291553959245614493544091251376128000000000000000000000000000000000000000000000000000000000 4587809955893759079755526503080954445784189830683374065678099065840018159158867624664339369191760319382657142194712273595717327426494407117582224303238972511574618276452969485242260987500239234201965612764939908997941590031602762688065534876327/7815092848018769535664800351164886041227978871579132935677641205788752401607429247071493259975486726784191494544219610525053076705763472808553372705692110028800000000000000000000000000000000000000000000000000000000 69857285414306618368972664898502115140098958124735684037054725243917269188649636502137067201522883685878784053275207810533200446646397111469288144126295637455764663447131091170704962360178225238174672409708694344181277332689357515126599977/198402966438658784860746391245617822828839270667152397453100817613321970083966215970334939324079378694698946294598111462936102480471273744822375544698961920000000000000000000000000000000000000000000000000000000 1809890301973847767088655210330335224343350526627503757046114629045749352558602176264757470653058421878825437462477799427889984156239344397898226801724991437258647664902001516043959566171056454797087756409300744830574251127821423451820502869/8847274922285399474337509831507418159880730798014112757370914572591040454649919902345086709406211388812292257974588238330248766081996384311569855893236350976000000000000000000000000000000000000000000000000000000 35902481308495606428877191209227878628137995588115608413952379204268829164828388458981881095094540147021699662562723500035029302986907835461653364006108925700614997448368534180148279979579644524140143120504447050880716311136589760156199/311967300627470741114717989348324858936887903539943832009805644716328785342199083752005638895672297584295696560784783462738137268203403968246911209360588800000000000000000000000000000000000000000000000000000 8394429669623642185192816223017279994474777626931329847776662349476768883988416771380908591073663876517271107881670528786834876613837380101641896582452885989865772609381046364994008071411011382274519915758649353185446794788623676241178601/133973020251750334897110863162826617849622494941356564611616706384950041170413072806939884456722629602014711335043764751858052743527373819575200674954721886208000000000000000000000000000000000000000000000000000 14488036565243306046248840041101374410708330826249843193894103246004756507246239177539941922413388003061369805836227823087794189628407311881583847937179812339396797451821126605931934235441034166355245383003856343737375784121276134996583/439050160001054468295775300627240788833032520875232187397620292460042269753226362195027711234577905999111881715967393849722082960997947910592886107061354496000000000000000000000000000000000000000000000000000 13583096511517384064468062025484285116195763733155114389721448550834623422462551977297701872674122924837042827740755610307034132556002101292482261941877067399436115538935897931342218269413316892058630643312813303742529206787964008612673/808457880829527882999806932879126142195997814301289614035618055771250248442147853145326888962981385529399120125264097640522732073010014428471038555761252761600000000000000000000000000000000000000000000000000 501802819249265456592221435997621555125294274941845197611709789833415907951215625434022749884094370371939353904777836916142115097529149676483272399411080789966012242635474854446282476436948115779765109411797427974416481107420092399/60712324996908896618055263364566533194406444350253512201965257832991317825885718054780225755305850222318083962070225112191934200267473958167802051213393920000000000000000000000000000000000000000000000000 17046211255222830532732523624093292176605154101264241237345868678601764329093810964528253254503584169257382916212681559985662475307373355174954047051739850808686615556393156149851152645831761286526867301775667195512865857520769439863/4341718248899316408702666861758270022904432706432851630932022892104862445337460692817496255541937070435661941413455339180585042614313040449196318169828950016000000000000000000000000000000000000000000000000 3229418027026841960073408735388139373720049939712702936758781290253873668598432190355071250182530251244758177771420287587614517481992723760715680535664315605704765994060190167189052415840915148870241667893875684937237837464866199/1794510412863092889934512135743946278123531313795438102337001424980195729416172042955566764632717962522202409769051575321481762733814804318841187762501058560000000000000000000000000000000000000000000000 1335343172810458814654283281604580702610057669899466233312526745890511203201192754312266363544823938806913320284169212116301493336952724990794107621076940397932366760353385332575430015743198495617255332115448486059732334769662619/1678859902904139535051514575975270900371209209791435646762114115099624576070339258232329379156925182982640492920347929221278856435180123052320810463091752960000000000000000000000000000000000000000000000 161406307342778286784541641272100248488802739579867364766672205916716078083797432352407189696651817357284411220724691438505231806364712209716673044474791186081090991294681417463165484357697327387506122486508105638456799065707803/476530051708461557052731728729566222026096272657264203394978122304192219610209100431188613413139434560011676496598756739332504677180699561497156872298299392000000000000000000000000000000000000000000000 723461827247512333703170430257022514429438924935622950826178697721393140559374724108554753068273929039144116236142033901427759930272565249632733927646596355395265031999379453138653604537604032243730217407142965055813763499519561/5210061898679179690443200234109924027485319247719421957118427470525834934404952831380995506650324484522794329696146407016702051137175648539035581803794740019200000000000000000000000000000000000000000000 4754559292280864365393579259548071220584847841490165715805344730485219588710741513054572688208312073809158327304615728776442882974991572160082099993018869520841694076176344779742118408532577924711663200522658831504545419763381/86834364977986328174053337235165400458088654128657032618640457842097248906749213856349925110838741408713238828269106783611700852286260808983926363396579000320000000000000000000000000000000000000000000 270230557070681353698258656670089767635846161573923007634682858826261526825025336198089895070204622449261459874203581714720362455426475943409367051682406111342582798800148195859105373283642066619706525546619311119098550833521/13025154746697949226108000585274810068713298119298554892796068676314587336012382078452488766625811211306985824240366017541755127842939121347588954509486850048000000000000000000000000000000000000000000 267453957586323637114885386876884149795715772616034381991680334677526732673287198326317176077082249042208968048576297266793350014215343851748582423908524729473904180764387285368980722545822235016639184515173174553973827447/35442597950198501295531974381700163452281083317819196987200186874325407717040495451571398004423976085189077072762900728004775858076024819993439331998603673600000000000000000000000000000000000000000 228529929503449075606700825479707433070631209866561427252130084985119534706352940247945227046464399138333432845939264210562340942439976147545260594112870903369038532283771322999695925138477229033681915493425077779149405333/86834364977986328174053337235165400458088654128657032618640457842097248906749213856349925110838741408713238828269106783611700852286260808983926363396579000320000000000000000000000000000000000000000 2544394256188040639241177806013766592147976893904361376464850325670358487098833816195360996681419794355917034496441063535966736134673342307592947288717603337803229610125210442629891640504762963264038031830487874821298867/2894478832599544272468444574505513348602955137621901087288015261403241630224973795211664170361291380290441294275636892787056695076208693632797545446552633344000000000000000000000000000000000000000 366154540849083064526924266720764345322213380710582292359028999019676374372590533219739748097558440850778668265175730154300412360130640010821026958922506377439945079499782103937100750398134722347001590307760934562031/1303819293963758681292092150678159166037367179108964453733340207839298031632871078924173049712293414545243826250286888642818331115409321456215110561510195200000000000000000000000000000000000000 4593198891413726323641809087386826665952729528593217479689644437985320167162610849215072465972654667036262333418281278765972277745115285451086351433300370934776727129966150220795433943075261636413617007447972830857/53601459862954523564230455083435432381536206252257427542370652988948919078240255466882669821505395931304468412511794310871420279189049882088843434195419136000000000000000000000000000000000000 297815667272936125205012426701837181869237128989377457122022217293732123261033923306588490710131723729209560531289519524535411422977704889378306630711069712902706267007299427286691832462453698766683343296223929/11943284283189510598090564858162975129575803532142920575394530523384340258074923232371361368428118523017929681932217983705753181637488832907496308867072000000000000000000000000000000000000 514305890303155425775010503883399355762643211824695410995040943901543804068310421489516448967266061363552705671143770549645744884350243539750461031635117460701426068641189205576965421497984271710973774021903311/74446472031881282728097854282549211641022508683690871586625906929095720942000354815114819196535272126811761684044158765099194832207013725123393658604748800000000000000000000000000000000000 1850874574265837767826315748263499520255880574357724176185792414517714875315801423686373490154977479512840001337114241103959566859312141448940261235185737093093652160631985068315882249976767921996431309949/1017584363475687298087723541314231979784342655599929901402759799468230193302355861332898020729022309005081488300220868850453729253786409583425282375680000000000000000000000000000000000 14088805300342582486195879631084513682878302605576053041300789418440886557003028452472286147011003749275902944423664346632766023580305616572915880890466797293633379485637730758159729270878879049845273082227/31019363346617201136707439284395504850426045284871196494427461220456550392500147839631174665223030052838234035018399485457997846752922385468080691085312000000000000000000000000000000000 6936091409612325127972450934652907115502115944814308262894305983510876242347057598508854807322660090520570318193720644877907524625388889111013190136319236155205970232481514949055915713669989248639733101/64623673638785835701473831842490635105054261010148326030057210875951146651041974665898280552547979276746320906288332261370828847401921636391834773094400000000000000000000000000000000 6877033496887800747821979338091817880604304582880621240619497665061815315068202380641495894514123529159045329661502476288155376572596830181913288370065344515526533480850016161250998007423226207242191/287216327283492603117661474855513933800241160045103671244698715004227318449075442959547913566879907896650315139059254494981461544008540606185932324864000000000000000000000000000000 60182099931502794107489340123510298098754091359265991329305968893395857157461058492939016998166429445694715902889544562807034859897226121208134454069242027660845163785831712506337740504378643020897/11967346970145525129902561452313080575010048335212652968529113125176138268711476789981163065286662829027096464127468937290894231000355858591080513536000000000000000000000000000000 655840243489020558629036643159874941395907497577927099546696460196256308831619534963966830161419056125723192268738688675951251375101600906685994103410726479390164698550139993779722836553439007/661544885027392212819378742526980684080157453577261081731847049484584757806051784963027256234751952958932916756631782050353467716990373609236070400000000000000000000000000000 16881561736414709147303162234043123198707574233090449919563476081017963747443121940242128953070161729072415490732819615927262221532647216892858237947491966520814502862868426120350202439744459/92340640201740163039371616144391053819521977895159359325070317323889955777094728317755887849434126767184386297279852911195171535496572982955868160000000000000000000000000000 1172073942127478272051431882231001301137963832437882821085036693170316463057494353357942528453462190024475443490084853045728535318965671189788474595464985214516597819895669849749729918179/37309349576460671935099642886622648007887667836428023969725380736925234657412011441517530444215808794821974261527213297452594559796595144628633600000000000000000000000000 176215478979252604596173351132325394485874302344032031552501846764140692803465062015437934429307685172387719371233435116815133702624090836661454785158656459126737272605587558665656599/35185429127320592531386837427370467085627944633119707104507817910337584124788419569332376104798859460137321405761260825786911879094868534886400000000000000000000000000 23337747926120859267931825006585452929186542637168104047966032860435473009021850108785983639215438441283479338076652266478167614307486823322426354484507128162193151958853802109113189/31666886214588533278248153684633420377065150169807736394057036119303825712309577612399138494318973514123589265185134743208220691185381681397760000000000000000000000000 104213469003332211939820282223391107313992994836385433287865713676969388482670256379452189095650000273735568659182285623743258246794526895144858646681189742362792256066443696799/1047185390694065253910322542481263901357974542652372235253208866379094765618702963372987384071394626789801232314323238862705710687347277824000000000000000000000000 284989375418926388425995906255130462816555486352701146200209218869013618393943768579313379147225971133652764931065763950051159704521456580272463501788210908506049887934865249/23270786459868116753562723166250308919066100947830494116737974808424328124860065852733052979364325039773360718096071974726793570829939507200000000000000000000000 1048221506175632839292614006141818365943590570494799550013174115617854407971104383848097359523897738691841991874321723446342839394501891544908741965963510901168159255641/769536589281353067247444549148489051556418682137251789574668479114561115240081542749108894820248843907849230095769575883822538717921280000000000000000000000 8327011292771698806427788110018794887496605886173722527316915662068681114665036940224155977073262700451482457256427919679663660808109103636775385512920651/61420480727342740275126337072505978850755292982010339809308824679552141801133749508678817961080595271851477013670349766656000000000000000000000 31043075153505731900366278050958501898077581404606088566415556309374947862454165625783906349055280939245087072459196433107106962043803758007381541119093497/2602940218052147886174738013513003975964388964538173916736875329021406170159642097499657915909963635335394416571441386566451200000000000000000000 804143939654160427708215669881696164844207918785303829222590117218760673500706270711776316042218389207384984474312816702652056823109150897168239/880956583801421356480495929201076198289026245642388095209961965703097400146927200753077095289797589682422720961183744000000000000000000 19530599579861930659000915680264536497508307983542294089103647238652980505584482625849668583534000994380207776562180672127421772830019/327972554604507911371006217713429517900896866960325686173976967710086788624460438363093225968142872660864401408000000000000000 7731429594159171377623287639996515058313048073338688643597423602483778404134838615613600858543577299641548093476695545681/2401469046806198827522028657041586904137008289700302908681706753922550885767386919030557422571908055040000000000000 33497404528407638307418639067347336431808606788148240499966156761030687082882703675091481920789780416763/241894732938968744724152323033593969772928149851046929934258238987603646512563941316214784000000000 326092739251756690788139008113801699807464999165492984894644808347825208584931/73394973243459424229277598142715732937511721235355023330335846677760000000 5994290723606938923726895939738916571265651518259/63418795724452477903751769520888662286443840000 1
1 6057709519331391401630647709259805233552095358259/63418795724452477903751769520888662286443840000 2331705789590114412318269526882956257384324219595707227879878121732319936626517/513764812704215969604943186999010130562582048647485163312350926744320000000 804522044453865850018270053842222742260078874877641441893760755377320089703846610900565450455977801841/5625458905557412668003542396130092320300654647698765812424610209014038290989859100377088000000000 8074507440908726266686735595624119772009079372557658132962681288028109612928272565485159926455692539645192981875668370681/2401469046806198827522028657041586904137008289700302908681706753922550885767386919030557422571908055040000000000000 2947398562751238401759478980162846743030333206827190210660644920815076502518469468576282176553241812503580721159118700245446132857317/46853222086358273053000888244775645414413838137189383739139566815726684089208634051870460852591838951552057344000000000000000 859465241805625603183572076341864735169746653989251447680653681930175923510717608789194503337855482507460380142302314273669027556720720663148239/880956583801421356480495929201076198289026245642388095209961965703097400146927200753077095289797589682422720961183744000000000000000000 33577220927942569024953052830078862584604711811524575469217346784362484777620035713021933484211737721521244538816781706539137436205178894486306795844154697/2602940218052147886174738013513003975964388964538173916736875329021406170159642097499657915909963635335394416571441386566451200000000000000000000 33917039133947068503336362889175032980289366219483453009803659737471015736149776458449752526343268612241330743603866147286305649030763342727272473124748039550321/228486092340617541448418502826171489010154063307160906411162916381499033616613383318519971858576607909740921886641124912803086336000000000000000000000 46485646566449557963202968573642641863069904301361824072807448501342707256508967050581276965051719805741628678485562296556079819090285341987943285598696767377935182367/30781463571254122689897781965939562062256747285490071582986739164582444609603261709964355792809953756313969203830783035352901548716851200000000000000000000 45717910186334657647831585168967451085253008675258373748068392764650105228427223885431219436111495142688269964776229036192687847776943882947571995591212759107257596025982303/3324398065695445250508960452321472702723728706832927730962567829774904017837152264676150425623475005681908674013724567818113367261419929600000000000000000000000 829134551095112538603007673046739053104706304376053132962461956132731115688527523953611210724455413526623014798283911574677047516199655910473985276776375246390165897790832973/7322974760098358418953304492875971338167654144422183463309152911741921437893027715895016671827934453075533093107155516522417557254176768000000000000000000000000 3844294135923249138010183142042817793735561239125158443191004315801156357717362917638970104724803238980100709688770968140648656716662828188737569548054055525957085636423782169039763/4523840887798361896892593383519060053866450024258248056293862302757689387472796801771305499188424787731941323597876391886888670169340240199680000000000000000000000000 264853442343006207814042496782835156147608580230151539615543593540914378445583823091264749674950018629013146719901148087671144900757750846272271901566437161498049194015762281176623469/45238408877983618968925933835190600538664500242582480562938623027576893874727968017713054991884247877319413235978763918868886701693402401996800000000000000000000000000 1559729128178036560339284152283556160171249628826676072903919864991240853989120490427145956023584781047367951662908567038092379524251863206634005686237116802523235407939331733842144913409/41877841361333407274091435893147870212935137367419210578263182459814038901176747536397228049629989463575685395591770027752912260996178223562752000000000000000000000000000 3909348011538855398070995092579237768042108166057314853102617415198088376574001606188452617710798213031408232277407774315854216830215063865330130184693002154403128653587057645422473687217/17778328879811352144661458633883529807378124354093061094545690666902186325971260746583728888993863451517979649071977841970575959856868113776640000000000000000000000000000 1532594142975789538427821281628507952109084932274146767079425989987913904856860976563097048225388097191662665481193076923803790103925658893753271851335418911695897425446000840807601619765368907/1266385922766722235968525021408791595239158553990756927886678637584776536371584845500652176220810881378528726362695125639248066772524429480537620480000000000000000000000000000 560837055807696929188307143172495235317280038912274633255363904082041470806003094536387106486769229859312651364341235929232297429510071974017612343000685995277325872617456731935353749855151595499/89980052407109211503026777836940455451203370941448518560369271617865701268507344285572654626215509992684935820507285242788678428574104199932936192000000000000000000000000000000 95138707588735375365398882950088474676730250161484620488758410288346715176269094727935613266800580727639448943763135240699896862342374891193910189261925698101808458282740041699946022631731883381919/3156223376741676957336939284126526745057595165330809574117568296749750752187642230324702346888790196666486979550101697747049027956137808859186069504000000000000000000000000000000 362167021685054534286108129031985936523280192183876739156177794853966657384246008287524584133743284218189863830499095313407636960897054176697224800156840040185240369048545905806681591505720576304799523/2637700964848401457203013544591454494083847388169319429798253505140863128613958149628501247042774664356992690052584990260033830506200883118034072371200000000000000000000000000000000 2617544343859770936596914988552401199882021848148240534769247093751467756702785864242006404746791302961698198214414883598202111706603729949416372288738860751163875954551425194740168478527167260967139295259/4431337620945314448101062754913643550060863612124456642061065888636650056071449691375882095031861436119747719288342783636856835250417483638297241583616000000000000000000000000000000000 639694821435414084068611091038572476083549871464539124345889551500133766844938390578792209138022743169554946217777956681843822484763040938604800549681918883087627967219091402131287207898020986707241610755673/265880257256718866886063765294818613003651816727467398523663953318199003364286981482552925701911686167184863157300567018211410115025049018297834495016960000000000000000000000000000000000 621989931717614297347610584817229643337708718484969060724508769364007954014349155982110638031338374422284769396015318024069898534616039722705095897097983858563971356691864374616654503691401893236657545555723/66888115033136821858129249130771978114126243201878590823563258696402264997304901001900107094820549979166003310012721262443122041515735602087505533337600000000000000000000000000000000000 12752171728681050416245156246153141530215678816993118588463270378628217516038294722172470921247162408037589736220795781470500860337686451730082607321604056875532623800846561417773840965729432020744960361136009/373165273342763321945352653045359456847230619968375296173563443253612636300753658221126913265840963041662965834807813358893207178982524937961872975462400000000000000000000000000000000000 765281248489906278580881629743864099076492599146271027319297589032007091622314606625109860312941741047992632051952177962693684766199412037430232828871323624260714027472037029313075717319663866482462828270458197/6397118971590228376206045480777590688809667770886433648689659027204788050870062712362175655985845080714222271453848229009597837353986141793632108150784000000000000000000000000000000000000 35765402420844955038535921538060373578258074478501849453657323902788269484507349967576867245693624960407088904511070468357112956168637306080680194933405334541551636906600892040206860285761024193234083459218775081063/89501509975248740645282763590151927909800715449038376230303502207892443729900241039321712132383777992901709779704294767688827924434406111094543767673241600000000000000000000000000000000000000 71053205606053438874555323414984410569982164879478478920806774540163940960169764481712222900616134937762548928555597954275821507827214169852229901545078132163438713076316662565614561061478564071656409923747319227873/55697329752916107459753012902276657724040854711012567104526155738208929153035979741603759435831499774677518747606929125366700567199212854695149812318208000000000000000000000000000000000000000 96702001102619599005909152842437731756375382243879739072915185383919941482835172881096159624117411764616487273649464089161802098125666686805653143636013054683437496892511545198713416624825462129677587183408791229159231927/24809818565138950906872382067190114416596758322473437891040130812027785401928346816099978603096783259632353950934030509603343100653217373995407532399022571520000000000000000000000000000000000000000 1129003760159507338205414489221225703705632751028929318453279762249450467546892953058562109834948348819983831891447341549226335741056033707742173238743902649530677489291288935403742355588860924326123947742286753295559391/98922721551590713344786212389115288742411317075252942149282818229775858859363424306618734462108386202680837124936325795866599284901185701736074690586214400000000000000000000000000000000000000000 1585831698979127000233384583982687084494634855801108830291905981805728525821498909390566999788114612469296155232459033772095395362140499873376937611838080786125304992971296932666370511680719866657520091887304765233257882997/49454787837486280877486475881442088538066627885329112075163051452547080535405342490564741401521827095612665682924977760006663988013057888362938602788749312000000000000000000000000000000000000000000 6441759576624558654538374585449819787637809639602155331280668645511179846736095371172158058572367505780190702401829357310103508972950367541826478703340906910167826634246005966432534446706717732522443275842973876656970606495383/74429455695416852720617146201570343249790274967420313673120392436083356205785040448299935809290349778897061852802091528810029301959652121986222597197067714560000000000000000000000000000000000000000000 1003214670032371883596404458711200768195002772735013362570487867404768110329645054866603457016826868628352754302850974646043030739013071966724573165075078984549437902731835161281417021122561326473160236655612834331185396461155239/4465767341725011163237028772094220594987416498045218820387223546165001372347102426897996148557420986733823711168125491728601758117579127319173355831824062873600000000000000000000000000000000000000000000 1319291167990560681744681708722396519373621000437063205226535300330213534152962063681405228253510302850886360732509291020018899967876262263061649558430920892794627803763530624961373678337822937233254253991847410319474234301263499/2350403864065795349072120406365379260519692893708009905466959761139474406498474961525261130819695256175696690088487100909790399009252172273249134648328454144000000000000000000000000000000000000000000000 603481796285029807138839676264788548638608198524718866970294088528289892432019135196621863582776583075630990092952727310404499579390029710434835504197655732234214955182948496913431633355719978797434923585014165066504375854804008559/446576734172501116323702877209422059498741649804521882038722354616500137234710242689799614855742098673382371116812549172860175811757912731917335583182406287360000000000000000000000000000000000000000000000 886880529223602357621082769442143795242055747809280624635321641254626629659694755289032748943862571332748895403162585204136536159795494625207530260740585013123551795121713909157333775043118187814478472258106133730472354926624909/282667356426175911252238296824260734765850483039405360392473428949594989388161601837580986700824182635696496191754082099455761548500662122489662998891724800000000000000000000000000000000000000000000000 221380238163948198441434296127529731863975171528078527182385570066873378523831754912115541677154545301209777804638884770916206048190365920193195969053939050518922506350860444560120669890510347608982589761881906999299758700898031487/31486021210752135110954374421345856133871326660718346559721905143349010850860886676131582716033520470508745319634257285983091126563425104483008384243177881600000000000000000000000000000000000000000000000 5296110156675152681030516518924512099824142253734099671116896874717882822725205012231683651903524114298039171552623246123564133542851611602045186118405257077135099540764036692262121717614053511443889510563039025082901985226991623721/347981870783767103628859384838510695713305181665861206783420016584285821221852137160882816770708128836401847623490298056774162970200970959935586168713563340800000000000000000000000000000000000000000000000 32818547702275972188986994136842987744839257614807952092496724151087797548862250081362034595692937879348748209561345772349508645799829715673470769756873595254956265029869880015367761441220532013324121067096480036704307051645226875468523/1030561694244233345362391255098666291150942268779665881627820818345769547464715944668768341974789458477036241038798190398908098027133644765963082115036322201600000000000000000000000000000000000000000000000000 14651901372440606921143608707792361298678499015390859266362770929500286551279164658689107381612389812957274589599165529261797750809907703948816947859993131071352359426048946830478295196590320546158720003580993892565003898471730267531/227320270958823558680989929996414094403779188441247195442526794214976366097368785707396666299129950899138912740717466721174655716096793153864375600152576000000000000000000000000000000000000000000000000000 24167634163894282105078995853355892207488083287251276373313826917476626294891915158190694646781222018426469616791424046186033130011676090844970366361946784256359818848523106534468989391647128429585134893580180609233057854284402106476025001/191390028931071906995872661661180882642317849916223663730881009121357201672018675438485549223889470860021016192919663931225789633610534027964572392792459837440000000000000000000000000000000000000000000000000000 1070005278592026798975980433892386078687391592790147818722001163917012001894062306178061832046335329286593853401994885566634368999123361423583625736454256921673975514988345993264755739473877592685910274589281646856238133400561079513601595903/4465767341725011163237028772094220594987416498045218820387223546165001372347102426897996148557420986733823711168125491728601758117579127319173355831824062873600000000000000000000000000000000000000000000000000000 541532450962498036695462374662696224766385726101434957391400304576807538025355431900932813478602427629625743628602056796069981262079780989260027091096554501412750501642343179789187304627924652347522503633378795545884838098246019950764415457/1229110277538993898138631772136024016969013715058317106528593636559174689636817181715044811529565409192795516835263896806037181133278658895185327293162586112000000000000000000000000000000000000000000000000000000 16196567838983449730181400491535801966603620271933042959817065717478342390831807768125142617729717382082865571293087999597686014375665811815090803159629647832549015410411377313324816476683586953362258473584622305016130011257568167908321727/20617577754963117097123863213731397022102569243052718469008418957363810583319955802853167814207853124348216579723571060612196482537299756782887146037968896000000000000000000000000000000000000000000000000000000 49876456564097253617772125213363794862997559757724378103345641694290013656263388827753169522087283389090270471816078505938655754224290803208257261769321501396271441352998552258555192094459776890963772650525248800874564702233031758533640925809/36704937055274064355372839222692224068389724641467551948388138735602751005592622686832845056636336877264304475354456096399466505075992827280876897247869009920000000000000000000000000000000000000000000000000000000 13893107466853399130894361884828043109958993568613889714294816798395202131787187393206321792757939299884043053243146758670250335024396500868539471897920805152826697936429456581176311721028211538414546075512869757231332389512765258421894373193343/6089682738715924313505039234673937174982840679152571118709850290225001871382412400315449293487392254637032333411080215993547851978516991798872757952487358464000000000000000000000000000000000000000000000000000000000 2491584672183833932588637908483495541028658241218739253769798149543314773980854226480790266462468930950430480698130128914903654534431738267440142350068867738440801841517460735431638615260009849929123216131402178371092831059686961121420388147389613/669865101258751674485554315814133089248112474706782823058083531924750205852065364034699422283613148010073556675218823759290263717636869097876003374773609431040000000000000000000000000000000000000000000000000000000000 1793813578459259479226883043101983098231093825957783489301127818815981370950133658112833360985905821849500033708145987738725988358625754912349974840119370410709440568176488806109780235047963538828706465446231499033853404970665942197351964239799557/304484136935796215675251961733696858749142033957628555935492514511250093569120620015772464674369612731851616670554010799677392598925849589943637897624367923200000000000000000000000000000000000000000000000000000000000 2169636599061878091759317748564414839230236278020171853456587052758589628234200051321624546673540582642657900343393120954472129563432779793755467390341447264851931845803135735475502111123525320790802439644363701537649457896777947925647673816229601/239237536163839883744840827076476103302897312395279579663601261401696502090023344298106936529861838575026270241149579914032237042013167534955715490990574796800000000000000000000000000000000000000000000000000000000000 378851406450993897132919974798555104578706953960313728421201731762175047712212348680476528512086090342793738702765439346051256808690060336403731856106436878915547380511208250079345497622562730044210741340097484790833085505776613744675065464972012443/27911045885781319770231429825588878718671353112782617627420147163531258577169390168112475928483881167086398194800784323303760988234869545744833473948900392960000000000000000000000000000000000000000000000000000000000000 7520586557129763894999675550832290676813402773066763258101431393318805864135306886453999171664070321563826210158051090853158763698132798579206993087387586130915281407508048318749254945971535333037491584372921478455101218602117645201298308250620203/380605171169745269594064952167121073436427542447035694919365643139062616961400775019715580842962015914814520838192513499596740748657311987429547372030459904000000000000000000000000000000000000000000000000000000000000 32102125777879098332783032450372178305942203591223611081733452446025851394075763054276879858688682561124114286823664071848287750356970849884804219719904716419635447701497883163226568813307234837199526395234921542740844098580444320995373770305097151/1147029282977314511105401225709132002137178895045860998387129335487585968924769458963526408019885527414509514854826753012483328283624775852527403038995906560000000000000000000000000000000000000000000000000000000000000 100954533916352262576117777354157584762423807229293926743158331189399250571376932064084486395468953771310652692768414558534848457111863317648803024592238543036515731403173629008252335936979360249607432452109404081641383132171715130584194840799582544849/2616660551791998728459196546148957379875439354323370402570638796581055491609630328260544618295363859414349830762573530309727592647019019913578138182709411840000000000000000000000000000000000000000000000000000000000000000 2520764837010020695293157788808876095500391218794007425015731628753950960486077959756698597797916931971299026023010354066376350187935818951832477955024244404403721936641115988054179558106138584067785263861756130838351081354010734996584584619077699221/48682056777525557738775749695794555904659336824620844698988628773601032402039634014149667317123048547243717781629274982506559863200353858857267687120175104000000000000000000000000000000000000000000000000000000000000000 32138750164875928062939618770499454139466714438078636522001484206182367423242195216387961671184636919941421430684188829439908384359578568489272254804125891567309096791349618939232859725026510868176994082678986894508449484347615819379102621086420338531/474893022103811021498946741587832555331295708588633466891223012083676132778517300954726790979194892815671475637490658858389762730856446445295487873449984000000000000000000000000000000000000000000000000000000000000000000 458225356197566848235304321115373885940118469575746396139613089279577267045422943855369757924054431009420540434106850286991571119585150921904213120247680430466862915799007277973681320135372334469236625117641132733825092615816003548369606560281191989359/5318415755674794163534952329571051585112681614478395127176095115002145308149655138740944346128788332142987460899539695751478846843534593320280768664043520000000000000000000000000000000000000000000000000000000000000000000 58258531655384757919816122315426382480699347172581267756244788455137009180987633069617472623037894818681918736305385111169028419359093049521910614773508611277416429527130951142966888638031972033180537655616362592669023388578234906546271945296926109576843/545137614956666401762332613781032787474049865484035500535549749287719894085339651720946795478200804044656214742202818814526581801462295815328778788064460800000000000000000000000000000000000000000000000000000000000000000000 422521924912493077502927131746589601937276745011416154969420052795034006181424335921748991736022993677564891977390344877384106679994296557350252378548835295415823626275203268681462035392810633546492599497473686770455049957804530579814358804038602874166539/3270825689739998410573995682686196724844299192904213003213298495726319364512037910325680772869204824267937288453216912887159490808773774891972672728386764800000000000000000000000000000000000000000000000000000000000000000000 24889632620083859989163867665339332186641002164418772883535683323200780984688183993630158214002104026543243208959804561407151249316473048475027591821059220469522583026343883606312839206713623218224342115335938539316256350197250330309478151745807574300293471/163541284486999920528699784134309836242214959645210650160664924786315968225601895516284038643460241213396864422660845644357974540438688744598633636419338240000000000000000000000000000000000000000000000000000000000000000000000 1242851562716117068145030560871544303119812292198000376858576864230150842883530259640937343478640944398232821870992630493102779317218707394562874991773337256597877238356062039835382837218216294736666397958222041359225515886292331435963817164769525804573111/7110490629869561762117381918883036358357172158487419572202822816796346444591386761577566897541749617973776714028732419319911936540812554112984071148666880000000000000000000000000000000000000000000000000000000000000000000000 3200835550503770958410542626908150371961460423049499220783082098751353842656150476012727208287191613718184745864299470477268684010447194207023831400356216012559483880028618298238192699656421179813144659968714021291585873700430607616222186469819107061785237/16354128448699992052869978413430983624221495964521065016066492478631596822560189551628403864346024121339686442266084564435797454043868874459863363641933824000000000000000000000000000000000000000000000000000000000000000000000 82649274075317927634345782465334986548538008114904838460838227766017102392199114315937781941232084919497452992187294941955000879433768475544987636687809226842903921514879987248861529370728100921443263481902975160749086292183756239614605775840452418977429/386768717451045124701304947815509025263019013445299995650044756376681411942110243865963576396415289975869984917843263750728347697565719290035553959936000000000000000000000000000000000000000000000000000000000000000000000000 2188722581416723126425916413041486242691631656529773046206083145769549616313945867764715685131060299260804882857195490776736800845766667520008907902376423483092882611805054148043822796451029952231050763556951614673538586472592356458407387299200629995467843/9620075558058818854629399066724108014247938802659450009450877928606821660329523265663766979027073012552756730744755626138704384731687573211684331554078720000000000000000000000000000000000000000000000000000000000000000000000 603647891486809209559524655798496553046967527449847007405217185663566201422008001279016345870324946030763239887232728234071775245112167469356636301029967598321971797400016347259128217841125533524926132544553696641558084399736208425100017460649536054938443599/2555332570109373758260934127098591191284608744456416408760389449786187003525029617441938103804066268959326006604075713193093352194354511634353650569052160000000000000000000000000000000000000000000000000000000000000000000000000 533615149741887595754011949384318439491972189322134188754849715536019862710597198645360248512960857902616566075396223905208078552366822758634759913922058376755284389440894326040506562017634805757576687301764336681323580072031686855743272023948656498406909/2230757372421976218473098321343161232024974896950167096255250501777553036687062084192001836581463351339437805852532268173804759663338726874162942443520000000000000000000000000000000000000000000000000000000000000000000000000 603647891486809209559524655798496553046967527449847007405217185663566201422008001279016345870324946030763239887232728234071775245112167469356636301029967598321971797400016347259128217841125533524926132544553696641558084399736208425100017460649536054938443599/2555332570109373758260934127098591191284608744456416408760389449786187003525029617441938103804066268959326006604075713193093352194354511634353650569052160000000000000000000000000000000000000000000000000000000000000000000000000 2188722581416723126425916413041486242691631656529773046206083145769549616313945867764715685131060299260804882857195490776736800845766667520008907902376423483092882611805054148043822796451029952231050763556951614673538586472592356458407387299200629995467843/9620075558058818854629399066724108014247938802659450009450877928606821660329523265663766979027073012552756730744755626138704384731687573211684331554078720000000000000000000000000000000000000000000000000000000000000000000000 82649274075317927634345782465334986548538008114904838460838227766017102392199114315937781941232084919497452992187294941955000879433768475544987636687809226842903921514879987248861529370728100921443263481902975160749086292183756239614605775840452418977429/386768717451045124701304947815509025263019013445299995650044756376681411942110243865963576396415289975869984917843263750728347697565719290035553959936000000000000000000000000000000000000000000000000000000000000000000000000 3200835550503770958410542626908150371961460423049499220783082098751353842656150476012727208287191613718184745864299470477268684010447194207023831400356216012559483880028618298238192699656421179813144659968714021291585873700430607616222186469819107061785237/16354128448699992052869978413430983624221495964521065016066492478631596822560189551628403864346024121339686442266084564435797454043868874459863363641933824000000000000000000000000000000000000000000000000000000000000000000000 1242851562716117068145030560871544303119812292198000376858576864230150842883530259640937343478640944398232821870992630493102779317218707394562874991773337256597877238356062039835382837218216294736666397958222041359225515886292331435963817164769525804573111/7110490629869561762117381918883036358357172158487419572202822816796346444591386761577566897541749617973776714028732419319911936540812554112984071148666880000000000000000000000000000000000000000000000000000000000000000000000 24889632620083859989163867665339332186641002164418772883535683323200780984688183993630158214002104026543243208959804561407151249316473048475027591821059220469522583026343883606312839206713623218224342115335938539316256350197250330309478151745807574300293471/163541284486999920528699784134309836242214959645210650160664924786315968225601895516284038643460241213396864422660845644357974540438688744598633636419338240000000000000000000000000000000000000000000000000000000000000000000000 422521924912493077502927131746589601937276745011416154969420052795034006181424335921748991736022993677564891977390344877384106679994296557350252378548835295415823626275203268681462035392810633546492599497473686770455049957804530579814358804038602874166539/3270825689739998410573995682686196724844299192904213003213298495726319364512037910325680772869204824267937288453216912887159490808773774891972672728386764800000000000000000000000000000000000000000000000000000000000000000000 58258531655384757919816122315426382480699347172581267756244788455137009180987633069617472623037894818681918736305385111169028419359093049521910614773508611277416429527130951142966888638031972033180537655616362592669023388578234906546271945296926109576843/545137614956666401762332613781032787474049865484035500535549749287719894085339651720946795478200804044656214742202818814526581801462295815328778788064460800000000000000000000000000000000000000000000000000000000000000000000 458225356197566848235304321115373885940118469575746396139613089279577267045422943855369757924054431009420540434106850286991571119585150921904213120247680430466862915799007277973681320135372334469236625117641132733825092615816003548369606560281191989359/5318415755674794163534952329571051585112681614478395127176095115002145308149655138740944346128788332142987460899539695751478846843534593320280768664043520000000000000000000000000000000000000000000000000000000000000000000 32138750164875928062939618770499454139466714438078636522001484206182367423242195216387961671184636919941421430684188829439908384359578568489272254804125891567309096791349618939232859725026510868176994082678986894508449484347615819379102621086420338531/474893022103811021498946741587832555331295708588633466891223012083676132778517300954726790979194892815671475637490658858389762730856446445295487873449984000000000000000000000000000000000000000000000000000000000000000000 2520764837010020695293157788808876095500391218794007425015731628753950960486077959756698597797916931971299026023010354066376350187935818951832477955024244404403721936641115988054179558106138584067785263861756130838351081354010734996584584619077699221/48682056777525557738775749695794555904659336824620844698988628773601032402039634014149667317123048547243717781629274982506559863200353858857267687120175104000000000000000000000000000000000000000000000000000000000000000 100954533916352262576117777354157584762423807229293926743158331189399250571376932064084486395468953771310652692768414558534848457111863317648803024592238543036515731403173629008252335936979360249607432452109404081641383132171715130584194840799582544849/2616660551791998728459196546148957379875439354323370402570638796581055491609630328260544618295363859414349830762573530309727592647019019913578138182709411840000000000000000000000000000000000000000000000000000000000000000 32102125777879098332783032450372178305942203591223611081733452446025851394075763054276879858688682561124114286823664071848287750356970849884804219719904716419635447701497883163226568813307234837199526395234921542740844098580444320995373770305097151/1147029282977314511105401225709132002137178895045860998387129335487585968924769458963526408019885527414509514854826753012483328283624775852527403038995906560000000000000000000000000000000000000000000000000000000000000 7520586557129763894999675550832290676813402773066763258101431393318805864135306886453999171664070321563826210158051090853158763698132798579206993087387586130915281407508048318749254945971535333037491584372921478455101218602117645201298308250620203/380605171169745269594064952167121073436427542447035694919365643139062616961400775019715580842962015914814520838192513499596740748657311987429547372030459904000000000000000000000000000000000000000000000000000000000000 378851406450993897132919974798555104578706953960313728421201731762175047712212348680476528512086090342793738702765439346051256808690060336403731856106436878915547380511208250079345497622562730044210741340097484790833085505776613744675065464972012443/27911045885781319770231429825588878718671353112782617627420147163531258577169390168112475928483881167086398194800784323303760988234869545744833473948900392960000000000000000000000000000000000000000000000000000000000000 2169636599061878091759317748564414839230236278020171853456587052758589628234200051321624546673540582642657900343393120954472129563432779793755467390341447264851931845803135735475502111123525320790802439644363701537649457896777947925647673816229601/239237536163839883744840827076476103302897312395279579663601261401696502090023344298106936529861838575026270241149579914032237042013167534955715490990574796800000000000000000000000000000000000000000000000000000000000 1793813578459259479226883043101983098231093825957783489301127818815981370950133658112833360985905821849500033708145987738725988358625754912349974840119370410709440568176488806109780235047963538828706465446231499033853404970665942197351964239799557/304484136935796215675251961733696858749142033957628555935492514511250093569120620015772464674369612731851616670554010799677392598925849589943637897624367923200000000000000000000000000000000000000000000000000000000000 2491584672183833932588637908483495541028658241218739253769798149543314773980854226480790266462468930950430480698130128914903654534431738267440142350068867738440801841517460735431638615260009849929123216131402178371092831059686961121420388147389613/669865101258751674485554315814133089248112474706782823058083531924750205852065364034699422283613148010073556675218823759290263717636869097876003374773609431040000000000000000000000000000000000000000000000000000000000 13893107466853399130894361884828043109958993568613889714294816798395202131787187393206321792757939299884043053243146758670250335024396500868539471897920805152826697936429456581176311721028211538414546075512869757231332389512765258421894373193343/6089682738715924313505039234673937174982840679152571118709850290225001871382412400315449293487392254637032333411080215993547851978516991798872757952487358464000000000000000000000000000000000000000000000000000000000 49876456564097253617772125213363794862997559757724378103345641694290013656263388827753169522087283389090270471816078505938655754224290803208257261769321501396271441352998552258555192094459776890963772650525248800874564702233031758533640925809/36704937055274064355372839222692224068389724641467551948388138735602751005592622686832845056636336877264304475354456096399466505075992827280876897247869009920000000000000000000000000000000000000000000000000000000 16196567838983449730181400491535801966603620271933042959817065717478342390831807768125142617729717382082865571293087999597686014375665811815090803159629647832549015410411377313324816476683586953362258473584622305016130011257568167908321727/20617577754963117097123863213731397022102569243052718469008418957363810583319955802853167814207853124348216579723571060612196482537299756782887146037968896000000000000000000000000000000000000000000000000000000 541532450962498036695462374662696224766385726101434957391400304576807538025355431900932813478602427629625743628602056796069981262079780989260027091096554501412750501642343179789187304627924652347522503633378795545884838098246019950764415457/1229110277538993898138631772136024016969013715058317106528593636559174689636817181715044811529565409192795516835263896806037181133278658895185327293162586112000000000000000000000000000000000000000000000000000000 1070005278592026798975980433892386078687391592790147818722001163917012001894062306178061832046335329286593853401994885566634368999123361423583625736454256921673975514988345993264755739473877592685910274589281646856238133400561079513601595903/4465767341725011163237028772094220594987416498045218820387223546165001372347102426897996148557420986733823711168125491728601758117579127319173355831824062873600000000000000000000000000000000000000000000000000000 24167634163894282105078995853355892207488083287251276373313826917476626294891915158190694646781222018426469616791424046186033130011676090844970366361946784256359818848523106534468989391647128429585134893580180609233057854284402106476025001/191390028931071906995872661661180882642317849916223663730881009121357201672018675438485549223889470860021016192919663931225789633610534027964572392792459837440000000000000000000000000000000000000000000000000000 14651901372440606921143608707792361298678499015390859266362770929500286551279164658689107381612389812957274589599165529261797750809907703948816947859993131071352359426048946830478295196590320546158720003580993892565003898471730267531/227320270958823558680989929996414094403779188441247195442526794214976366097368785707396666299129950899138912740717466721174655716096793153864375600152576000000000000000000000000000000000000000000000000000 32818547702275972188986994136842987744839257614807952092496724151087797548862250081362034595692937879348748209561345772349508645799829715673470769756873595254956265029869880015367761441220532013324121067096480036704307051645226875468523/1030561694244233345362391255098666291150942268779665881627820818345769547464715944668768341974789458477036241038798190398908098027133644765963082115036322201600000000000000000000000000000000000000000000000000 5296110156675152681030516518924512099824142253734099671116896874717882822725205012231683651903524114298039171552623246123564133542851611602045186118405257077135099540764036692262121717614053511443889510563039025082901985226991623721/347981870783767103628859384838510695713305181665861206783420016584285821221852137160882816770708128836401847623490298056774162970200970959935586168713563340800000000000000000000000000000000000000000000000 221380238163948198441434296127529731863975171528078527182385570066873378523831754912115541677154545301209777804638884770916206048190365920193195969053939050518922506350860444560120669890510347608982589761881906999299758700898031487/31486021210752135110954374421345856133871326660718346559721905143349010850860886676131582716033520470508745319634257285983091126563425104483008384243177881600000000000000000000000000000000000000000000000 886880529223602357621082769442143795242055747809280624635321641254626629659694755289032748943862571332748895403162585204136536159795494625207530260740585013123551795121713909157333775043118187814478472258106133730472354926624909/282667356426175911252238296824260734765850483039405360392473428949594989388161601837580986700824182635696496191754082099455761548500662122489662998891724800000000000000000000000000000000000000000000000 603481796285029807138839676264788548638608198524718866970294088528289892432019135196621863582776583075630990092952727310404499579390029710434835504197655732234214955182948496913431633355719978797434923585014165066504375854804008559/446576734172501116323702877209422059498741649804521882038722354616500137234710242689799614855742098673382371116812549172860175811757912731917335583182406287360000000000000000000000000000000000000000000000 1319291167990560681744681708722396519373621000437063205226535300330213534152962063681405228253510302850886360732509291020018899967876262263061649558430920892794627803763530624961373678337822937233254253991847410319474234301263499/2350403864065795349072120406365379260519692893708009905466959761139474406498474961525261130819695256175696690088487100909790399009252172273249134648328454144000000000000000000000000000000000000000000000 1003214670032371883596404458711200768195002772735013362570487867404768110329645054866603457016826868628352754302850974646043030739013071966724573165075078984549437902731835161281417021122561326473160236655612834331185396461155239/4465767341725011163237028772094220594987416498045218820387223546165001372347102426897996148557420986733823711168125491728601758117579127319173355831824062873600000000000000000000000000000000000000000000 6441759576624558654538374585449819787637809639602155331280668645511179846736095371172158058572367505780190702401829357310103508972950367541826478703340906910167826634246005966432534446706717732522443275842973876656970606495383/74429455695416852720617146201570343249790274967420313673120392436083356205785040448299935809290349778897061852802091528810029301959652121986222597197067714560000000000000000000000000000000000000000000 1585831698979127000233384583982687084494634855801108830291905981805728525821498909390566999788114612469296155232459033772095395362140499873376937611838080786125304992971296932666370511680719866657520091887304765233257882997/49454787837486280877486475881442088538066627885329112075163051452547080535405342490564741401521827095612665682924977760006663988013057888362938602788749312000000000000000000000000000000000000000000 1129003760159507338205414489221225703705632751028929318453279762249450467546892953058562109834948348819983831891447341549226335741056033707742173238743902649530677489291288935403742355588860924326123947742286753295559391/98922721551590713344786212389115288742411317075252942149282818229775858859363424306618734462108386202680837124936325795866599284901185701736074690586214400000000000000000000000000000000000000000 96702001102619599005909152842437731756375382243879739072915185383919941482835172881096159624117411764616487273649464089161802098125666686805653143636013054683437496892511545198713416624825462129677587183408791229159231927/24809818565138950906872382067190114416596758322473437891040130812027785401928346816099978603096783259632353950934030509603343100653217373995407532399022571520000000000000000000000000000000000000000 71053205606053438874555323414984410569982164879478478920806774540163940960169764481712222900616134937762548928555597954275821507827214169852229901545078132163438713076316662565614561061478564071656409923747319227873/55697329752916107459753012902276657724040854711012567104526155738208929153035979741603759435831499774677518747606929125366700567199212854695149812318208000000000000000000000000000000000000000 35765402420844955038535921538060373578258074478501849453657323902788269484507349967576867245693624960407088904511070468357112956168637306080680194933405334541551636906600892040206860285761024193234083459218775081063/89501509975248740645282763590151927909800715449038376230303502207892443729900241039321712132383777992901709779704294767688827924434406111094543767673241600000000000000000000000000000000000000 765281248489906278580881629743864099076492599146271027319297589032007091622314606625109860312941741047992632051952177962693684766199412037430232828871323624260714027472037029313075717319663866482462828270458197/6397118971590228376206045480777590688809667770886433648689659027204788050870062712362175655985845080714222271453848229009597837353986141793632108150784000000000000000000000000000000000000 12752171728681050416245156246153141530215678816993118588463270378628217516038294722172470921247162408037589736220795781470500860337686451730082607321604056875532623800846561417773840965729432020744960361136009/373165273342763321945352653045359456847230619968375296173563443253612636300753658221126913265840963041662965834807813358893207178982524937961872975462400000000000000000000000000000000000 621989931717614297347610584817229643337708718484969060724508769364007954014349155982110638031338374422284769396015318024069898534616039722705095897097983858563971356691864374616654503691401893236657545555723/66888115033136821858129249130771978114126243201878590823563258696402264997304901001900107094820549979166003310012721262443122041515735602087505533337600000000000000000000000000000000000 639694821435414084068611091038572476083549871464539124345889551500133766844938390578792209138022743169554946217777956681843822484763040938604800549681918883087627967219091402131287207898020986707241610755673/265880257256718866886063765294818613003651816727467398523663953318199003364286981482552925701911686167184863157300567018211410115025049018297834495016960000000000000000000000000000000000 2617544343859770936596914988552401199882021848148240534769247093751467756702785864242006404746791302961698198214414883598202111706603729949416372288738860751163875954551425194740168478527167260967139295259/4431337620945314448101062754913643550060863612124456642061065888636650056071449691375882095031861436119747719288342783636856835250417483638297241583616000000000000000000000000000000000 362167021685054534286108129031985936523280192183876739156177794853966657384246008287524584133743284218189863830499095313407636960897054176697224800156840040185240369048545905806681591505720576304799523/2637700964848401457203013544591454494083847388169319429798253505140863128613958149628501247042774664356992690052584990260033830506200883118034072371200000000000000000000000000000000 95138707588735375365398882950088474676730250161484620488758410288346715176269094727935613266800580727639448943763135240699896862342374891193910189261925698101808458282740041699946022631731883381919/3156223376741676957336939284126526745057595165330809574117568296749750752187642230324702346888790196666486979550101697747049027956137808859186069504000000000000000000000000000000 560837055807696929188307143172495235317280038912274633255363904082041470806003094536387106486769229859312651364341235929232297429510071974017612343000685995277325872617456731935353749855151595499/89980052407109211503026777836940455451203370941448518560369271617865701268507344285572654626215509992684935820507285242788678428574104199932936192000000000000000000000000000000 1532594142975789538427821281628507952109084932274146767079425989987913904856860976563097048225388097191662665481193076923803790103925658893753271851335418911695897425446000840807601619765368907/1266385922766722235968525021408791595239158553990756927886678637584776536371584845500652176220810881378528726362695125639248066772524429480537620480000000000000000000000000000 3909348011538855398070995092579237768042108166057314853102617415198088376574001606188452617710798213031408232277407774315854216830215063865330130184693002154403128653587057645422473687217/17778328879811352144661458633883529807378124354093061094545690666902186325971260746583728888993863451517979649071977841970575959856868113776640000000000000000000000000000 1559729128178036560339284152283556160171249628826676072903919864991240853989120490427145956023584781047367951662908567038092379524251863206634005686237116802523235407939331733842144913409/41877841361333407274091435893147870212935137367419210578263182459814038901176747536397228049629989463575685395591770027752912260996178223562752000000000000000000000000000 264853442343006207814042496782835156147608580230151539615543593540914378445583823091264749674950018629013146719901148087671144900757750846272271901566437161498049194015762281176623469/45238408877983618968925933835190600538664500242582480562938623027576893874727968017713054991884247877319413235978763918868886701693402401996800000000000000000000000000 3844294135923249138010183142042817793735561239125158443191004315801156357717362917638970104724803238980100709688770968140648656716662828188737569548054055525957085636423782169039763/4523840887798361896892593383519060053866450024258248056293862302757689387472796801771305499188424787731941323597876391886888670169340240199680000000000000000000000000 829134551095112538603007673046739053104706304376053132962461956132731115688527523953611210724455413526623014798283911574677047516199655910473985276776375246390165897790832973/7322974760098358418953304492875971338167654144422183463309152911741921437893027715895016671827934453075533093107155516522417557254176768000000000000000000000000 45717910186334657647831585168967451085253008675258373748068392764650105228427223885431219436111495142688269964776229036192687847776943882947571995591212759107257596025982303/3324398065695445250508960452321472702723728706832927730962567829774904017837152264676150425623475005681908674013724567818113367261419929600000000000000000000000 46485646566449557963202968573642641863069904301361824072807448501342707256508967050581276965051719805741628678485562296556079819090285341987943285598696767377935182367/30781463571254122689897781965939562062256747285490071582986739164582444609603261709964355792809953756313969203830783035352901548716851200000000000000000000 33917039133947068503336362889175032980289366219483453009803659737471015736149776458449752526343268612241330743603866147286305649030763342727272473124748039550321/228486092340617541448418502826171489010154063307160906411162916381499033616613383318519971858576607909740921886641124912803086336000000000000000000000 33577220927942569024953052830078862584604711811524575469217346784362484777620035713021933484211737721521244538816781706539137436205178894486306795844154697/2602940218052147886174738013513003975964388964538173916736875329021406170159642097499657915909963635335394416571441386566451200000000000000000000 859465241805625603183572076341864735169746653989251447680653681930175923510717608789194503337855482507460380142302314273669027556720720663148239/880956583801421356480495929201076198289026245642388095209961965703097400146927200753077095289797589682422720961183744000000000000000000 2947398562751238401759478980162846743030333206827190210660644920815076502518469468576282176553241812503580721159118700245446132857317/46853222086358273053000888244775645414413838137189383739139566815726684089208634051870460852591838951552057344000000000000000 8074507440908726266686735595624119772009079372557658132962681288028109612928272565485159926455692539645192981875668370681/2401469046806198827522028657041586904137008289700302908681706753922550885767386919030557422571908055040000000000000 804522044453865850018270053842222742260078874877641441893760755377320089703846610900565450455977801841/5625458905557412668003542396130092320300654647698765812424610209014038290989859100377088000000000 2331705789590114412318269526882956257384324219595707227879878121732319936626517/513764812704215969604943186999010130562582048647485163312350926744320000000 6057709519331391401630647709259805233552095358259/63418795724452477903751769520888662286443840000 1
