# Supplementary material for: Evolutionary regime transitions in structured populations
Source: PLoS One. 2018 Nov 26;13(11):e0200670. doi: 10.1371/journal.pone.0200670 (PMC6261048; doi:10.1371/journal.pone.0200670)
Supplement: S2 File — This repository contains the output of S1 File, and information about the first and second derivative of all studied graphs, including all graphs of 7 or less vertices. Available from https://bitbucket.org/geodynapp/fixationfunctions. (ZIP) [file pone.0200670.s003.zip › fixationfunctions/functions/l15_22.log]

[Fri Feb 16 18:10:40 2018]	Graph of order 15
[Fri Feb 16 18:10:40 2018]	Reducing 32766 non-trivial states to ... 208. Finished at [Fri Feb 16 18:10:40 2018]
[Fri Feb 16 18:10:40 2018]	Computing symbolic transition matrix ... Done!
[Fri Feb 16 18:10:40 2018]	Well, initial degree guess is 208, like the of states.
[Sun Feb 25 07:43:46 2018]	Solution found with degree 208. Saving to file '15.txt' and '15.sage'
