# Supplementary material for: Evolutionary regime transitions in structured populations
Source: PLoS One. 2018 Nov 26;13(11):e0200670. doi: 10.1371/journal.pone.0200670 (PMC6261048; doi:10.1371/journal.pone.0200670)
Supplement: S2 File — This repository contains the output of S1 File, and information about the first and second derivative of all studied graphs, including all graphs of 7 or less vertices. Available from https://bitbucket.org/geodynapp/fixationfunctions. (ZIP) [file pone.0200670.s003.zip › fixationfunctions/functions/1134411395076_roots.py]

[-2.49761499545544, -1.75314100097246, -0.432103888723326, -2.45240788655878 - 0.344146838075671*I, -2.45240788655878 + 0.344146838075671*I, -2.34653709824901 - 0.660710791991509*I, -2.34653709824901 + 0.660710791991509*I, -2.16354158846916 - 0.959248047364159*I, -2.16354158846916 + 0.959248047364159*I, -1.89100772063635 - 1.18625387536999*I, -1.89100772063635 + 1.18625387536999*I, -1.54032779938383 - 1.21351292191355*I, -1.54032779938383 + 1.21351292191355*I, -1.50856247881884 - 1.31355569364742*I, -1.50856247881884 + 1.31355569364742*I, -1.17719641795714 - 1.42532449469187*I, -1.17719641795714 + 1.42532449469187*I, -1.05956031093470 - 1.64799095811571*I, -1.05956031093470 + 1.64799095811571*I, -0.882903912789110 - 1.34942606220499*I, -0.882903912789110 + 1.34942606220499*I, -0.875883866339444 - 0.515681255869208*I, -0.875883866339444 + 0.515681255869208*I, -0.795008989891377 - 0.240314289925246*I, -0.795008989891377 + 0.240314289925246*I, -0.694553740192273 - 1.22635572757377*I, -0.694553740192273 + 1.22635572757377*I, -0.580891854277515 - 1.10903374471405*I, -0.580891854277515 + 1.10903374471405*I, -0.453168468707700 - 1.01945700352299*I, -0.453168468707700 + 1.01945700352299*I, -0.398191823791754 - 0.0368828220148027*I, -0.398191823791754 + 0.0368828220148027*I, -0.390297316882619 - 0.0984498374053850*I, -0.390297316882619 + 0.0984498374053850*I, -0.384752286392215 - 0.159340529598225*I, -0.384752286392215 + 0.159340529598225*I, -0.382066679972113 - 0.342202884714770*I, -0.382066679972113 + 0.342202884714770*I, -0.380706065752565 - 0.222182419833100*I, -0.380706065752565 + 0.222182419833100*I, -0.380675327757541 - 0.286438187098147*I, -0.380675327757541 + 0.286438187098147*I, -0.367103194054342 - 0.401644628901814*I, -0.367103194054342 + 0.401644628901814*I, -0.366763763960026 - 1.09638817818500*I, -0.366763763960026 + 1.09638817818500*I, -0.362408208646672 - 0.871973297861954*I, -0.362408208646672 + 0.871973297861954*I, -0.352682652088734 - 0.475773230173182*I, -0.352682652088734 + 0.475773230173182*I, -0.340564896607096 - 0.554296745119872*I, -0.340564896607096 + 0.554296745119872*I, -0.330355545774049 - 0.727252597544664*I, -0.330355545774049 + 0.727252597544664*I, -0.330329054706331 - 0.633170177423705*I, -0.330329054706331 + 0.633170177423705*I, -0.270546047748373 - 0.819381451145891*I, -0.270546047748373 + 0.819381451145891*I, 0.108440027207306 - 0.795969845694030*I, 0.108440027207306 + 0.795969845694030*I, 0.111369051907060 - 2.03364213229132*I, 0.111369051907060 + 2.03364213229132*I, 0.738289423995076 - 0.641055111267230*I, 0.738289423995076 + 0.641055111267230*I]
