# Supplementary material for: Evolutionary regime transitions in structured populations
Source: PLoS One. 2018 Nov 26;13(11):e0200670. doi: 10.1371/journal.pone.0200670 (PMC6261048; doi:10.1371/journal.pone.0200670)
Supplement: S2 File — This repository contains the output of S1 File, and information about the first and second derivative of all studied graphs, including all graphs of 7 or less vertices. Available from https://bitbucket.org/geodynapp/fixationfunctions. (ZIP) [file pone.0200670.s003.zip › fixationfunctions/functions/1151589695504.txt]

0 0 0 0 0 0 186010109/924618240 13953780007560566489640089273353/727673037325963860016005120000 13856939570146140730489065920359963218448272329/15265226190221719053936703804892381184000000 932901498422207892638951680509678667868586340402896661051331/32787857744510126193039680628776628638297672908800000000 1051299311583948209849085016851193133751601808064126658339368305640641/1582551857039623554883730441100784268507530799685304320000000000 2212741997948559698519159820089726596898807796193329325753539844817511841061/179562943339050692737354259543194996567174340161780580352000000000000 13109269078170105306117151555462046559659305957791919000791033769711845051175300195387/69295638240214402176212046892241102071228637699985196749265305600000000000000 935321967981204035336673356286223465847845274905901177919917301301547040293672304995440211/378354184791570635882117776031636417308908361841919174250988568576000000000000000 1669962921522587249481704006209944836838691272094173110180910873273196458833373870264643380087379/59495438850104899351191256045422763348991222082918106312619450431438848000000000000000 2480923048416288845723740147599033265848687212995596953329961705769285531010211029800651653103690131/8819323876603785080294233249086197861144581155820801641635353828660346880000000000000000 6475511060879388674147723567944282338666620011956461887675947579882033262054789201128070035358689971911/2570202958324531651971462261162263376676420793982062192705160258638158233600000000000000000 1939294779549821434968643867102124027784854096072976852704693230201973607639616718315116733041402216754991227/95210598388173950515630848002494884525601331892271511866569956620991933605478400000000000000000 94010681707710450665735747886457932123853346472072125501871436082906212737343319867283481488020280335866978337/627269824675028379867685586839966298051020539525553489944460890679476268459622400000000000000000 3879868782233906131369326700489948888024595876024515330083024890514201113137621578231678813915380026222626203425529/3838891327011173684790235791460593744072245701896387358460100650958394762972889088000000000000000000 578900590238875370738195156826079578975091392935727752090598032392667170464472831310000677304428335554919557791777301/92133391848268168434965658995054249857733896845513296603042415623001474311349338112000000000000000000 79400894365689726983305085451956079566233536778361163143545224057261294716521673476774331121657122188341066930183001/2193652186863527819880134737977482139469854686797935633405771800547654150270222336000000000000000000 65916158314736596626884297083529296179929843202002963341105092608358825255541519767548891152584415985702592560960609/339662274094997855981440217493287557079203306342906162591861440084798061977324748800000000000000000 30954640914882025925432350809113333408420856269618674396240516034701211622864029151609105135139128043643643652682366537863/31841300222761479011124131748690748750832834749809395306011458839309309522002331251507200000000000000000 26433240026193802054508918325577024678694464009343728014024589749856257943643579487047111643870207170664367432828716473891/5789327313229359820204387590671045227424151772692617328365719788965329004000423863910400000000000000000 23116985364528834835464967311285491031777151311231557744071105769692863602956036275762274078376919048414459634802264687072647/1146286808019413244400468742952866955029982050993138231016412518215135142792083925054259200000000000000000 92435917933584991926305504709966607805631286284276629875985164731329793589366387466701073629804665453381419083428037822108996579/1100435335698636714624449993234752276828782768953412701775756017486529737080400568052088832000000000000000000 15655126538371062530395536406519586118133016085405678723329566806389938869253396545195092484050553618717467653396591642822625227/47330552073059643639761290031602248465754097589394094700032516881141063960447336260304896000000000000000000 32591739676961148026347272785483176950063409232309023454518160531967375068805036887442617916908844746478727514305099267139548511159/26410448056767281150986799837634054643890786454881904842618144419676713689929613633250131968000000000000000000 1847196697866261334096132439217997999661583766243807063203310632117939629503025785046906405693596176630688102565580705010379921406733/422567168908276498415788797402144874302252583278110477481890310714827419038873818132002111488000000000000000000 49793549176067855111468678995343405610058416181531366531535015776461625990242013905921094370321719847410025494654791494674636346079449/3380537351266211987326310379217158994418020666224883819855122485718619352310990545056016891904000000000000000000 639494558393197597163892095997505970671023769483734811209989289163594156182281179991016067781632555241294615974568426155475549924020909/13522149405064847949305241516868635977672082664899535279420489942874477409243962180224067567616000000000000000000 14109070194264933521869956905198586094794037196115256824141317903867217485572023709690015886903216414021166852811008986522243516433599129/97359475716466905234997738921454179039238995187276654011827527588696237346556527697613286486835200000000000000000 826461849897788235968870114931796608995264454532989651634902883694505142980776825223066393957695085124105818302513832273818829950790084619/1947189514329338104699954778429083580784779903745533080236550551773924746931130553952265729736704000000000000000000 171610304076283184913928700359939365209591749729178370352716878740524609464534113761447170713995187962348709089086388693786093000886952759/144236260320691711459255909513265450428502215092261709647151892723994425698602263255723387387904000000000000000000 812668238144202437986589756393484985409753971941122202642989433508424949907448749442047446986529732478418143375877198356824307318577633/254258991310638874601052860365388309723310342765155381289763346060501928336645647119159394304000000000000000000 7777686402176403495136281817842990245675737410638328064422805112283911730340517486603079194771919812644514887589303817551864034473033520803/944091885735436656824220498632282948259287226058440281326812388738872604572669359492007626539008000000000000000000 953170423821848661518349926371937877035822689030611282515860902389596261678172281632748875051863396785491350952530779752672043729711255482337/46732548343904114512798914682298005938834717689892793925677213242574193926347133294854377513680896000000000000000000 8378264403514785325186221907983293226954854503559170979477946734837856283733694223214969065910052477390467148245284333035456451257938658163403/172550947731338268970334454211561868081851265316527239110192787357197023728050953704077701588975616000000000000000000 376416140027667596339686026750301565249162657033964980533726585120704207916492760445955481439732845690741055936659080065672986961809918095969/3383351916300750371967342239442389570232377751304455668827309556023471053491195170668190227234816000000000000000000 67802386944102590785728198504135316830230841264831209087081859126924675748316707359454256589628838544170213611296174772614770451418626078038981/276081516370141230352535126738498988930962024506443582576308459771515237964881525926524322542360985600000000000000000 18761094624258761063684344177040479769240220018061062412119974062592255707830589234302785711440780926101927536461539049401412991571772026472126469/35890597128118359945829566476004868561025063185837665734920099770296980935434598370448161930506928128000000000000000000 211738665969982298092906945904782882184281474719201707807163165946015863400665581236413083151568949608767274515448779477912240775843451056494077/197201083121529450251810804813213563522115731790316844697363185551082312832058232804660230387400704000000000000000000 65159694645562771770030098494400785190235939060116360595538181009997250259720700923490671316598411335831719971122519806754314808626454391348349/30590749736303737435183947561052519549137066427306768152499552329253765979488257720390506652893184000000000000000000 1172642194395736587123147349566715971948306484855016940295199999970444026983277040329403335719466019916124169460661921517592127190640170169912958729/287124777024946879566636531808038948488200505486701325879360798162375847483476786963585295444055425024000000000000000000 97159864381285107570467713100348949278771259193559201161513034178675687066698441090459984684742870782670556306960541098371695302514696749905683/12828378921675760859915848977215572714154253663064128580080457428396740572043462915002470531858432000000000000000000 2602074915421447264081057302462769930140568406962526769593691633154306902956575649571693352625824955869402242855210941745334043747597906294473154987/191416518016631253044424354538692632325467003657800883919573865441583898322317857975723530296036950016000000000000000000 205590468507377292219074122603172806102821640370996504947106320473624041685207890470822359799650883623755939086156049722828055173798598996453019457/8700750818937784229292016115395119651157591075354585632707902974617449923741720817078342286183497728000000000000000000 15237135625171059744603436629019625465822790847190857618416838998696002859772563162163286707100175364807865611703462673117623124640775666168546083363/382833036033262506088848709077385264650934007315601767839147730883167796644635715951447060592073900032000000000000000000 46169102113529846748288069461382569879348525529123791083418873941434227199950666543271248598276753191359905633479250185935735579563113976496289431/710265372974512998309552335950622012339395189824864133282277793846322442754426189149252431525183488000000000000000000 21505953942685621209201116470598857957039761770986140085824176970995976114372082413189534413515248825469343381862556415652594200875362369869343158797/208818019654506821503008386769482871627782185808510055184989671390818798169801299609880214868403945472000000000000000000 72758747327546819590986968855715346304518574938331851425286779615590401449448960626234783356608072381926425135592052518774779979702976300759786238423/459399643239915007306618450892862317581120808778722121406977277059801355973562859141736472710488680038400000000000000000 77609115837011675988137296882854499375688561100432695735627242788415315639738488346752121528541948093086641624400828144498097329844787594555481406389/328142602314225005219013179209187369700800577699087229576412340757000968552544899386954623364634771456000000000000000000 157631560985029503364668004930671665101026714396308622551568842740138602843081687654910766532092153787304824128872355599947787774240981820625257055281/459399643239915007306618450892862317581120808778722121406977277059801355973562859141736472710488680038400000000000000000 90721198284296097627274090987088610341273092869408960593499495064010543812011952744844372301932836748476900652688725144284865538787734519326494282549/187510058465271431553721816690964211257600330113764131186521337575429124887168513935402641922648440832000000000000000000 3574466473630171109814391211950944836914108351121172383066991051057497518440563673649066656771201440434701614335860687800816807844538695092653523783/5388852120116305071045377723083428945233088666026065940257797971375968985027130312513037803055585689600000000000000000 416761831866134495463883129471500600687440470912207735627222422043688336461659950299254621421846230619362745239392149217085997637352025570832500777651/471179121271707699801659949633704941108841855157663714263566438010052672793397804247934843805629415424000000000000000000 150630189817125467499476099608712204433140740387267016657874885954723327287146160769474895897049545176886508663602667539486232300318910799826059677257/131257040925690002087605271683674947880320231079634891830564936302800387421017959754781849345853908582400000000000000000 4438216386666987672286145561297080663558621877771512943233142265488219213669875374915936199371142735803637314444581309390819345162931563175716224436659/3062664288266100048710789672619082117207472058524814142713181847065342373157085727611576484736591200256000000000000000000 21824229844149705690305196815118379959708235751271948166611490221969268661372531425518757440138743311229944750565538472661019107439993393451658272281517/12250657153064400194843158690476328468829888234099256570852727388261369492628342910446305938946364801024000000000000000000 922078967591215903569943105914392969243381798632292457266469254579705946413059113042189168832941327502367599403709909061314030012936610606740713724089/432376134814037653935640894957988063605760761203503173088919790173930687975117985074575503727518757683200000000000000000 45691216312182315107889880896284560558480260589152688290215582284360060015914399307067975604852443824663438270918080544991630222665281153687845502639413/18375985729596600292264738035714492703244832351148884856279091082392054238942514365669458908419547201536000000000000000000 103792578678260795230621123225458222561119059203556260320661841511153085739986801704909840296233421363710973177090759227029959420024693651204687487288681/36751971459193200584529476071428985406489664702297769712558182164784108477885028731338917816839094403072000000000000000000 474622251212057833404537267968402742604218789024180743822487208174169292086530759027245215254917127575925361583741355096707041340723628527006635059517/151867650657823142911278826741442088456568862406189131043628851920595489578037308807185610813384687616000000000000000000 123852931413514610947933747751155067635770185418074514250028588511219284920885827230237885108622667221331423514175987621490140957945373532778475112353321/36751971459193200584529476071428985406489664702297769712558182164784108477885028731338917816839094403072000000000000000000 1183151995308416174689811214301175722035234541720242175324270973971317195379569603670286124229754823362767072512105755595212988025946620894223311863061/334108831447210914404813418831172594604451497293616088295983474225310077071682079375808343789446312755200000000000000000 7840071720822766510532112786564797124156559242842308067671591944302688515760662851746245133986353730160114852813786021549616738572346423244090779105397/2161880674070188269678204474789940318028803806017515865444598950869653439875589925372877518637593788416000000000000000000 12092933914812207126139836366427760978476208149181916346797965929151872601825511495827199937447103703557420721648248668811492658673872752688578169378337/3341088314472109144048134188311725946044514972936160882959834742253100770716820793758083437894463127552000000000000000000 189164823129503606980332560911662143599777050883985078684631713878511097555143915150455383050232646734433735949010867496048163586025166356689141772967/53730952425721053486154204782790914336973194009207265661634769246760392511527819782659236574326161408000000000000000000 34413653040897117399010929401678691947597431484462017855615399988098897110349875528985644721699813244261139394640013582118186764579762577359476468857/10312000970592929456938685766394215882853441274494323712838996118065125835545743190611368635476738048000000000000000000 1618495917038127404570678907476759994012498797520048651959012206960356224853767518351864407266422838017544419083213939452277781927238455287141739495223/525028163702760008350421086734699791521280924318539567322259745211201549684071839019127397383415634329600000000000000000 134881908453199971458727252479396773782863115077405832335125819295427630014152549485451337892582809978230992438970271445695099636864459069255748104641/48613718861366667439853804327287017733451937436901811789098124556592736081858503612882166424390336512000000000000000000 22353613750726531231076049496263123066324040590936379757624682245090683256487721942275701094036523090099633604043341832091257330802591555010245999607159/9187992864798300146132369017857246351622416175574442428139545541196027119471257182834729454209773600768000000000000000000 4773252249388002009258876241457264980151211076084241829194972733431876861844550153811517397755715047478815112921773608706294847435084225765732765046113/2296998216199575036533092254464311587905604043893610607034886385299006779867814295708682363552443400192000000000000000000 3970542179563565611489443462726957444055349511315335019043497049008846988261977710603593190027677225132011213391158575098390290332640417548186589685507/2296998216199575036533092254464311587905604043893610607034886385299006779867814295708682363552443400192000000000000000000 3215843507342072693471839161935766925548291252284204011493965920922569941480285203263870892793451702270245235311133773516979901888669420394755560977623/2296998216199575036533092254464311587905604043893610607034886385299006779867814295708682363552443400192000000000000000000 20282762075678133740047940638899127408051000436741696298368508405993143977279519683341348843405170209897309684145024073588944671795255351863636194961/18375985729596600292264738035714492703244832351148884856279091082392054238942514365669458908419547201536000000000000000 425073980780501504099620282454557982917319290595124780153693203240918187912658221605439938233793666555552258200144263416653574514783298724132857259/501966393400256782459154775888179979874476408193533786502379017766391341754330047139135131895201792000000000000000000 18612360774362332432427024543921224846369174287612985188063155715804228380892992638823837469239899607785438280798514380922700983038979104159932491481/29448695079481731237603746852106558819302615947353982141472902375628292049587362765495927737851838464000000000000000000 17561844923232974384309495165115674013349483006178721003040055926292784674163719256078014363643687622906579296666933711669660420576589324027284084851/38283303603326250608884870907738526465093400731560176783914773088316779664463571595144706059207390003200000000000000000 20651831688918966508133458692416621864054126705120469376895875047668077452634550384542152956233626026687375270222526503452155528521852890240910446199/63805506005543751014808118179564210775155667885933627973191288480527966107439285991907843432012316672000000000000000000 732364602692032706198975388123394108601180758058040668675078392324889355849667723497933430901633359968917256953075912738421439363147308812436393533/3300284793390194018007316457563666074577017304444842826199549404165239626246859620271095349931671552000000000000000000 2233122903311010015490394431862567165393259644685202623704169701442562327556991781821875727224829883622714680140137382052377042525253465956473561791/15111830369734046292980870095159944657273710815089543467334778850651360393867199313872910286529232896000000000000000000 3428744007772534055951258168231671814847002934009744790944088219130551721260650119901317024860657320552245112273599623530357481811711202709747882207/35890597128118359945829566476004868561025063185837665734920099770296980935434598370448161930506928128000000000000000000 4301746037357669397537933099000093281891312387648048122368737238809152414307252510018079854595114846772926430062484235863058654256471577998950316397/71781194256236719891659132952009737122050126371675331469840199540593961870869196740896323861013856256000000000000000000 1308529355285058288499880944996692045269732195028830512514941908130292222517080437993236115857004004548825109976722564181084017129726162386593988873/35890597128118359945829566476004868561025063185837665734920099770296980935434598370448161930506928128000000000000000000 8122164002487782895393025091661405159186170787020884173905757361574723212490901464133324824379145986796495304945278790836941099483664753843793267/377795759243351157324521752378998616431842770377238586683369471266284009846679982846822757163230822400000000000000000 44074799943570402657228139906487956394206615695207881208625824912469320926148956648198659053087032433554646791199756374427717254189562521886666677/3589059712811835994582956647600486856102506318583766573492009977029698093543459837044816193050692812800000000000000000 4934429347741287297936460174346978076621161446823218059986092828410481693286000816304577237898826813179201613645799383545991115113641547347849/726647982023776318955085165128054514112104453875884064927925570341289701478672626547784295645184000000000000000000 179094913113445770808835018595963875487584161911934785602948074487830982732708787682047237613983942827101475255165535364871010320835395151738229/49300270780382362562952701203303390880528932947579211174340796387770578208014558201165057596850176000000000000000000 234128667006054844495995569991203569121218916889345808340061388812398275049021593349781835671240676385607779566422415415658259977418840066741051/124620128917077638700797105819461349170225913839714117135139235313531183803592355452945006703149056000000000000000000 58485038744718116310662257884578150540858689976730746705793227593883930969218913635210701292857153254365663620197851568618085698481487206953387/62310064458538819350398552909730674585112956919857058567569617656765591901796177726472503351574528000000000000000000 1564571569146656472708724277295556516140562733201028818634554117217656120416874353120308457416915811447057020175098373014351579305892637391/3456549433720718529053174162891864344588366693039407834739438849302824994552302758495146265804800000000000000000 4919180683860080446225405331760046024955987828361391285322746924759799850554076047335634227576632509891156809039115865347710359857423577276767/23366274171952057256399457341149002969417358844946396962838606621287096963173566647427188756840448000000000000000000 52492392597053097396225347525432847541666221942614859555501035591953924094804802576997476680039918326335153408541854880461534506277890034247/556339861236953744199987079551166737367079972498723737210443014792549927694608729700647351353344000000000000000000 1651479672174475764654309628855478771498822381783432969840326553512664035724128564108531106159274051283068784811549785474382173762304662459/40566448215194543847915724550605907933016247994698605838261469828623432227731886540672202702848000000000000000000 304584718565929332697401456220112957729722195243844430613272435303528195850767071800845673107852290702510570608335844258550956101707911421/18029532540086463932406988689158181303562776886532713705893986590499303212325282906965423423488000000000000000000 1034938374322916503193842034491402534329144099137577159570936789850432587187105887719846237287430877613128297975557913065416936190791231/153660788693918726696650471782598136109910030282949264538869203896300879650499570229818949632000000000000000000 17998786363270073632959287936934870438429278677402331626660367620293380467956412938469126437434857431386875092599162239832881736985191/6984581304269033031665930535572642550450455921952239297221327449831858165931798646809952256000000000000000000 21018431689671693148791234881127354725127274079918573678994558795492844944908701641791193738616376125106576931110254783639347411024713/22240377310961920969252041968533940752750135962005814604310016353411969423098622006947479552000000000000000000 1797472312715103818933582712998928983252811370469123359821807779695871242528816111321814278385433061213848929356671332897394336105097/5417527806516365364304984582078780439772469016386031762588337316856761782549664335025668096000000000000000000 196064501096917817706589646600755333261301998866273445557865713832040983172196796121669086692052631262912667068400068963009007850561/1760696537117818743399119989175603642926052430325460322841209627978447579328640908883342131200000000000000000 4362119785488603146932475469878809371444755105530352531678552840071735280487233066368559594086095235183439971960185491288378148107/122270592855404079402716665914972475203198085439268077975084001942947748564488952005787648000000000000000000 332975466534493234530093309268621767593895186141545459726708260521568241290961656015739184767182884907907752641565632751278264221/30567648213851019850679166478743118800799521359817019493771000485736937141122238001446912000000000000000000 115702258296673217007600972967294647884006227942859706994490069673015647295139089547637173069800524524755357549288020211988189/36564172504606483074975079520027654067942011195953372600204546035570498972634255982592000000000000000000 19853068584364068469578636442293486964169911868448578222482147971670749482198296757076988319721195093609463829008494372353561/22743785873401056436517236963350534822023453392720996647151042028078078230001665179648000000000000000000 159337801940351916795964498294456081698405836098185922036357167638821285503382393233799548702775586628250885453535411679203/698274127692137697612371310278305893658614797144942879517795149984853278991279194112000000000000000000 31178697375275060423682244666408604806863999528638075929377256642138594380787453977490390652863360931798750782146611535329/552800351089609010609793953970325499146403381073079779618254493738008845868096028672000000000000000000 302852893659385322257246081197699759750061462914016225645427717253941442843131469520667536452426508038517143852031101719/23033347962067042108741414748763562464433474211378324150760603905750368577837334528000000000000000000 4427070519987100263079211666888513564510368843520230323062063672547944213604891519615443552492439975698966306084288479/1535556530804469473916094316584237497628898280758554943384040260383357905189155635200000000000000000 2446844078032314506141551883370314974502391459090674138841019074348786535142485560324288080995573476100644611903893/4127840136571154499774447087592036283948651292361706837053871667697198669863321600000000000000000 433732688296471014354890002902169871449830788020021780061609297452238395558064160091222615662586039620656808626461/3808423935526958020625233920099795381024053275690860474662798264839677344219136000000000000000000 4197439545047677713702031939982344248995226375733328690133266726359668140526320926950732518877599686301360257/206083546294748810639893610395010572566236649117470804905995577101714142003200000000000000000 425124266507579023473321034654357919535530798362960272865675476479509858390931672693836501582183105143001747/125939944957902050946601650796950905457144618905121047442552852673269753446400000000000000000 68238128414031261583657195121332352868596709130221113566603685568743747621064884431770934491198012174151/132289858149056776204413498736292967917168717337312024624530307429905203200000000000000000 24178332719075663356543409395474407797842798426134931753058053454485681144737782898550713057079354183/334661843531840058850450815255503043838075624216414348008484408676843520000000000000000 4349209988109152857614238795011033528596078461906335120469616710752213124805675398432885018033/472186022619880153580882984487482248801517635578715129465233733582848000000000000 319233037978732371759964354659140170309260032415175700484069826495551897535109888643987686243/301139045038188873457195780923139189286682165547649955016092942336000000000000000 4937720627901362080598329495391308905035601714377231152359341354237527400074484244127/45282160305759888825311983995130910170200678098914625401651200000000000000 22508966227881131592731373385210192432578701008651099503808076060951650733332417/2273335742637419236590478778641276601711067993747939655680000000000000 1672895431789674726321983450360947075393180103913720601771872634909520636629/2141289553504633503852884249897591775552026367737462784000000000000 857501609401062948843367096245463787083574990392954863575094746658211/16340732245914480340757663689694686931868333087129600000000000 512279585160902246659219569359887103776262801059359336167/175600006349627479246617653653680436690944000000000 4569699741430277687886450863406929242089625367968411/35460967917429496300051014166426814853120000000 114225394668742282230116862119256941161/26936978529412100687319900518400000 135050089989736970023343/1461568380486806592000 1
1 136511658370223776615343/1461568380486806592000 116737015586064386714692683814783514761/26936978529412100687319900518400000 4722849706774234066499680063445598332150396922939211/35460967917429496300051014166426814853120000000 158180863435982955301767898159736845905846564214242949342853/51865856420903607279296432429164339891716096000000000 906994283514716077578132025303752924419027338250361078083922219383011/16340732245914480340757663689694686931868333087129600000000000 1790721498249923776036829212129752070494875185308077404158133723795489601269/2141289553504633503852884249897591775552026367737462784000000000000 27487247453659990557851680021996180067894586043410461810423948863866700164023/2561986186293109582934423867739981143926823433975889920000000000000 1099779782713966720745285487008313203083505502930731425936088768986014917144392504084901/9192278542069257431538332751011574764550737654079668956535193600000000000000 354758752388783803321211267370889255372993896281239981870824540094858869672055824356062290683/301139045038188873457195780923139189286682165547649955016092942336000000000000000 21106459830041380296271398160767638021698081128659519740726774840977605329742061158113594101043/2035284580258104110262426657273630382765162222322047971832904024064000000000000000 11035119977018916439851625470882085341712315864485969190205737626333165018194652773625433283957991199/133864737412736023540180326102201217535230249686565739203393763470737408000000000000000 1341834933289533172246586079121382520068622317016341410663544270974748430992755686741699015676245922883567/2248927588533965195475029478516980454591868194734304418617015226308388454400000000000000000 115077058804531410234420533416409276815037551702846882841373910889157146273622637423359452641360508036248597/29063064221054319449215765568527132028571835131951010948281427539985327718400000000000000000 915666848463383545854784970544932080832551426224950247253575140065435926140643545600855283023989329678284473/37781983487370615283980495239085271637143385671536314232765855801980926033920000000000000000 523721907553834097901720758658911546106606932976469303637896383977731402821415683638738877423562654774035763104331/3808423935526958020625233920099795381024053275690860474662798264839677344219136000000000000000000 47606647723938040915267108785235226654426048359050119552981861090087664830696527251564145575368407421993572633331/65521272009065944440864239485587877522994464958122330746886851868209502696243200000000000000000 3936191384807195905114879132358475112986304619281039375398962271117883150306035380791132978204951861307929671306305443/1096826093431763909940067368988741069734927343398967816702885900273827075135111168000000000000000000 183903508580715190311745318737436873752759887152810029317402876222295595392985045424861881747022219368547561020546061/11060431194269888167462864225096548602369015227552616639020698154021785631614566400000000000000000 715559378686093848008721412514129741935993992002847876831783693982935629839905137841878975262703829882097093755647340753/9871434840885875189460606320898669627614346090590710350325973102464443676216000512000000000000000000 113030976331230370750797428653414423704748631159306684281744233778681834398448839867560544530906428748305291404077194048223/379063097890017607275287282722508913700390889878683277452517367134634637166694419660800000000000000000 13194764274614231195255592248196449391874268681544222945756412365845249084800518340189673947918528583837602905200159740917979/11371892936700528218258618481675267411011726696360498323575521014039039115000832589824000000000000000000 4673129057062915024255197703403238389683875512227585163164545874771034707906510468456072554883953526216362138005914330647690163/1091701721923250708952827374240825671457125762850607839063250017347747755040079928623104000000000000000000 196553008774518914169321250367963124859589281015667851541069862936990239750977266724503255989797124371125872307552884869182162223/13100420663079008507433928490889908057485509154207294068759000208172973060480959143477248000000000000000000 7869307784014102423313488996627656390331292222936993106976831788763318625602603099356234387287715087108929653617231778369006064803/157205047956948102089207141890678896689826109850487528825108002498075676725771509721726976000000000000000000 3641567063540152938132660782118242034964201154128165514047610640301777186392674132480890908071170725850092687023021685912136024163/22866188793737905758430129729553294063974706887343640556379345817901916614657674141342105600000000000000000 14606373692433683895318298819923161854018483821845034396899529059608617004328872762666236137151010829661076424772574421647848409002221/30183369207734035601127771243010348164446613091293605534420736479630529931348129866571579392000000000000000000 14151854671622887790750968987156630582502707746101751891457308250440621692744948740308221692712664701719303566267762924832857991774477/10061123069244678533709257081003449388148871030431201844806912159876843310449376622190526464000000000000000000 177313514897385260359955644980017852657807309241486015509428950929000657940634904450244530022683088770204164319612553167756752718000173/45275053811601053401691656864515522246669919636940408301631104719445794897022194799857369088000000000000000000 10102114851813294008762907573184249785164329275905590154068233671612629127527746559062774527263449188130801465065070034087172047101864871/965867814647489139236088679776331141262291618921395377101463567348176957803140155730290540544000000000000000000 124364850729163123117449406924391410034444762218178787406869521053312106580600141039855674378186330379636033405596703150902276840126627459/4636165510307947868333225662926389478058999770822697810087025123271249397455072747505394594611200000000000000000 230006572651665146120734959859468355009024788972311983550547163222958809611371058846388707635373709777394691782579425858867058555927842431/3477124132730960901249919247194792108544249828117023357565268842453437048091304560629045945958400000000000000000 87348421856221616578381707136447573703130902316616189627961339049227197173689523335746207664100987721079847845587682169152162252262458897279/556339861236953744199987079551166737367079972498723737210443014792549927694608729700647351353344000000000000000000 133174976384978308796803626038264481245083141323220962741585978100779801201161831534265884209768939567239665584875163919521594375007351850677/370893240824635829466658053034111158244719981665815824806962009861699951796405819800431567568896000000000000000000 660929351730167427617548198447766993955202273143289140162403669960455814085348336392131458698818750571686806190673245374493187462351801548551/834509791855430616299980619326750106050619958748085605815664522188824891541913094550971027030016000000000000000000 45035159999710785542286087554518781960902565356323952743851428038837287273507346308571154845115326447997374183286584829110043730945077938723971/26704313339373779721599379818456003393619838679938739386101264710042396529341219025631072864960512000000000000000000 16846848816596631528857234873180089762544097744838658402801024148683773828523636257466246373607588833375340853078092610765002771093976237140697/4855329698067959949381705421537455162476334305443407161109320856371344823516585277387467793629184000000000000000000 4424593309402244926010954072144271362371237222955744925797946752763453957808854182636966699761388159933111454274875497668916764078912343421998837/640903520144970713318385115642944081446876128318529745266430353041017516704189256615145748759052288000000000000000000 674343746256098924910290166343361549805641066977407826258909225583767105101659901695459382207321642968044102730267050254233767700091623562037/50724457470911809522626443659908514558518094841197447191644665852078948690477978362892421745868800000000000000000 31783960211088085119104146748661363918122198325895106784872634694176217137137653535077554417511295872837746219558138755265745978944234965304363361/1281807040289941426636770231285888162893752256637059490532860706082035033408378513230291497518104576000000000000000000 2641979173717128454070020801078606668457456737690124720437664280015540943669710708616146325292745246095476560933402711790448227895833858576027191/58933657024824893178702079599351179903161023293657907610706239360093564754408207504840988391636992000000000000000000 806167901384230122347306185503284301628607340521525682804351384852236939781802967573693956702335075720739097925706433255060581388081502624711679271/10254456322319531413094161850287105303150018053096475924262885648656280267267028105842331980144836608000000000000000000 914831153035151446942445528295951925683194432118375947398486423617597751308836142267330582871830130463356799668245563375542241171666958019677544889/6836304214879687608729441233524736868766678702064317282841923765770853511511352070561554653429891072000000000000000000 337605999793384707921980307305295322715108645973558175217003991515561776215132476452473905566454583087272666939182700662288504338509390318198779/1525960762249930269805678846768914479635419353139356536348643697716708373105212515750347020854886400000000000000000 1215105577861182775313083684835520043094998921254407311080168835834439670098419873900956103514389881047508981203875218000565136251350899002880705717/3418152107439843804364720616762368434383339351032158641420961882885426755755676035280777326714945536000000000000000000 4556647641576818850753875420030819028450432478702565515558568824157193280501335865232714323618941325301369685918824772307151693175745564733380250011/8203565057855625130475329480229684242520014442477180739410308518925024213813622484673865584115869286400000000000000000 240536516715849067028861070787200550548930363241903329397288652778676146331306972295485507436205130583986787420998929239185082702271350007933959501/284846008953320317030393384730197369531944945919346553451746823573785562979639669606731443892912128000000000000000000 8543966696798878266346432533939287027805961272111086541697892217911375817123194962695535460391507832272056841320297907328549287182806885209203239867/6836304214879687608729441233524736868766678702064317282841923765770853511511352070561554653429891072000000000000000000 49265767155446329024396154313277558246425856428082690931735614046673668832969502650560379299469204888192690681948130900701128997520664565110399556143/27345216859518750434917764934098947475066714808257269131367695063083414046045408282246218613719564288000000000000000000 415228928277766915667994589569862419033156495725510193893934415022395643704620504198766416568475190543385805467457714305228346696545520915404908177437/164071301157112502609506589604593684850400288849543614788206170378500484276272449693477311682317385728000000000000000000 883670128624855903676821884239804111669855863362394279073527605087128710306091395950657745408465805291281964272035357472945973780207468030185945297/254967056965209794264967505213043799301321350193540970921843310611500364065691452515116257470578688000000000000000000 10622481530510974941576829904803711547970208740108378337428887403387283247203697020519776001583794769266582178090007068274395019185145601668815804027/2294703512686888148384707546917394193711892151741868738296589795503503276591223072636046317235208192000000000000000000 3959104983941259411957611405066906555789089962137872769488592065972391122988144998179214227019061556680623601850809514843505566541477328404137245098787/656285204628450010438026358418374739401601155398174459152824681514001937105089798773909246729269542912000000000000000000 132521650983056378012939163299870214119259060859857838028749193670555521626927336290269975252880492849288945824476805453135563559163273717908448174829/17270663279696052906263851537325651036884240931530906819811175829315840450133942072997611756033409024000000000000000000 109718824686157788536433474428571203419037426090703423045304457131968489274425830274585573599803349313088834359206705204433728876263538523581848888643/11513775519797368604175901024883767357922827287687271213207450552877226966755961381998407837355606016000000000000000000 379275082483338576968892658987787517228258303364706885242616407267070804171685781072414505569918489786187383903339250920806221233343964404217963330367/32814260231422500521901317920918736970080057769908722957641234075700096855254489938695462336463477145600000000000000000 35952791220100927829174140891072748623718302218012360028986105221345542918742773544651945875972324638668885630350598009729858646453658843950197160595301/2625140818513800041752105433673498957606404621592697836611298726056007748420359195095636986917078171648000000000000000000 41627923807674227051306369178172522512508972902039955927093427912379378376709592529151791294492003822305710500311011011249715249803341842244560887851971/2625140818513800041752105433673498957606404621592697836611298726056007748420359195095636986917078171648000000000000000000 7851265942111148792991032986498514214830632602453159674465590375843319922631115121554120510849953086124163372129585564039213212293226646558803493151119/437523469752300006958684238945583159601067436932116306101883121009334624736726532515939497819513028608000000000000000000 6130681795435638880605889458464501184073618956810273414696760783776672609800848609895868934073429234675579965404648391164027585218977609345358321510261/308840096295741181382600639255705759718400543716787980777799850124236205696512846481839645519656255488000000000000000000 37572190123829775497509226885397336947178219657266976524571981818813962913514911459763914155766945608036057194249994942838200568920886534888487964430243/1750093879009200027834736955782332638404269747728465224407532484037338498946906130063757991278052114432000000000000000000 9932961724232774702324663697291214191439703593363307170611493739522555678277479328835680025993132533248233459317014980395523926082601581339861028511883/437523469752300006958684238945583159601067436932116306101883121009334624736726532515939497819513028608000000000000000000 41085455921435047576904938225187425061698621949342922914918432255123143759114512853081093621773014679129578617669520731821979356486443307443700125652371/1750093879009200027834736955782332638404269747728465224407532484037338498946906130063757991278052114432000000000000000000 62319910857012744835153682271177289012715623871775388880220509885028361351958370427336677643957804248292781992662554451710338759720098677677432321508273/2625140818513800041752105433673498957606404621592697836611298726056007748420359195095636986917078171648000000000000000000 41085455921435047576904938225187425061698621949342922914918432255123143759114512853081093621773014679129578617669520731821979356486443307443700125652371/1750093879009200027834736955782332638404269747728465224407532484037338498946906130063757991278052114432000000000000000000 9932961724232774702324663697291214191439703593363307170611493739522555678277479328835680025993132533248233459317014980395523926082601581339861028511883/437523469752300006958684238945583159601067436932116306101883121009334624736726532515939497819513028608000000000000000000 37572190123829775497509226885397336947178219657266976524571981818813962913514911459763914155766945608036057194249994942838200568920886534888487964430243/1750093879009200027834736955782332638404269747728465224407532484037338498946906130063757991278052114432000000000000000000 6130681795435638880605889458464501184073618956810273414696760783776672609800848609895868934073429234675579965404648391164027585218977609345358321510261/308840096295741181382600639255705759718400543716787980777799850124236205696512846481839645519656255488000000000000000000 7851265942111148792991032986498514214830632602453159674465590375843319922631115121554120510849953086124163372129585564039213212293226646558803493151119/437523469752300006958684238945583159601067436932116306101883121009334624736726532515939497819513028608000000000000000000 41627923807674227051306369178172522512508972902039955927093427912379378376709592529151791294492003822305710500311011011249715249803341842244560887851971/2625140818513800041752105433673498957606404621592697836611298726056007748420359195095636986917078171648000000000000000000 35952791220100927829174140891072748623718302218012360028986105221345542918742773544651945875972324638668885630350598009729858646453658843950197160595301/2625140818513800041752105433673498957606404621592697836611298726056007748420359195095636986917078171648000000000000000000 379275082483338576968892658987787517228258303364706885242616407267070804171685781072414505569918489786187383903339250920806221233343964404217963330367/32814260231422500521901317920918736970080057769908722957641234075700096855254489938695462336463477145600000000000000000 109718824686157788536433474428571203419037426090703423045304457131968489274425830274585573599803349313088834359206705204433728876263538523581848888643/11513775519797368604175901024883767357922827287687271213207450552877226966755961381998407837355606016000000000000000000 132521650983056378012939163299870214119259060859857838028749193670555521626927336290269975252880492849288945824476805453135563559163273717908448174829/17270663279696052906263851537325651036884240931530906819811175829315840450133942072997611756033409024000000000000000000 3959104983941259411957611405066906555789089962137872769488592065972391122988144998179214227019061556680623601850809514843505566541477328404137245098787/656285204628450010438026358418374739401601155398174459152824681514001937105089798773909246729269542912000000000000000000 10622481530510974941576829904803711547970208740108378337428887403387283247203697020519776001583794769266582178090007068274395019185145601668815804027/2294703512686888148384707546917394193711892151741868738296589795503503276591223072636046317235208192000000000000000000 883670128624855903676821884239804111669855863362394279073527605087128710306091395950657745408465805291281964272035357472945973780207468030185945297/254967056965209794264967505213043799301321350193540970921843310611500364065691452515116257470578688000000000000000000 415228928277766915667994589569862419033156495725510193893934415022395643704620504198766416568475190543385805467457714305228346696545520915404908177437/164071301157112502609506589604593684850400288849543614788206170378500484276272449693477311682317385728000000000000000000 49265767155446329024396154313277558246425856428082690931735614046673668832969502650560379299469204888192690681948130900701128997520664565110399556143/27345216859518750434917764934098947475066714808257269131367695063083414046045408282246218613719564288000000000000000000 8543966696798878266346432533939287027805961272111086541697892217911375817123194962695535460391507832272056841320297907328549287182806885209203239867/6836304214879687608729441233524736868766678702064317282841923765770853511511352070561554653429891072000000000000000000 240536516715849067028861070787200550548930363241903329397288652778676146331306972295485507436205130583986787420998929239185082702271350007933959501/284846008953320317030393384730197369531944945919346553451746823573785562979639669606731443892912128000000000000000000 4556647641576818850753875420030819028450432478702565515558568824157193280501335865232714323618941325301369685918824772307151693175745564733380250011/8203565057855625130475329480229684242520014442477180739410308518925024213813622484673865584115869286400000000000000000 1215105577861182775313083684835520043094998921254407311080168835834439670098419873900956103514389881047508981203875218000565136251350899002880705717/3418152107439843804364720616762368434383339351032158641420961882885426755755676035280777326714945536000000000000000000 337605999793384707921980307305295322715108645973558175217003991515561776215132476452473905566454583087272666939182700662288504338509390318198779/1525960762249930269805678846768914479635419353139356536348643697716708373105212515750347020854886400000000000000000 914831153035151446942445528295951925683194432118375947398486423617597751308836142267330582871830130463356799668245563375542241171666958019677544889/6836304214879687608729441233524736868766678702064317282841923765770853511511352070561554653429891072000000000000000000 806167901384230122347306185503284301628607340521525682804351384852236939781802967573693956702335075720739097925706433255060581388081502624711679271/10254456322319531413094161850287105303150018053096475924262885648656280267267028105842331980144836608000000000000000000 2641979173717128454070020801078606668457456737690124720437664280015540943669710708616146325292745246095476560933402711790448227895833858576027191/58933657024824893178702079599351179903161023293657907610706239360093564754408207504840988391636992000000000000000000 31783960211088085119104146748661363918122198325895106784872634694176217137137653535077554417511295872837746219558138755265745978944234965304363361/1281807040289941426636770231285888162893752256637059490532860706082035033408378513230291497518104576000000000000000000 674343746256098924910290166343361549805641066977407826258909225583767105101659901695459382207321642968044102730267050254233767700091623562037/50724457470911809522626443659908514558518094841197447191644665852078948690477978362892421745868800000000000000000 4424593309402244926010954072144271362371237222955744925797946752763453957808854182636966699761388159933111454274875497668916764078912343421998837/640903520144970713318385115642944081446876128318529745266430353041017516704189256615145748759052288000000000000000000 16846848816596631528857234873180089762544097744838658402801024148683773828523636257466246373607588833375340853078092610765002771093976237140697/4855329698067959949381705421537455162476334305443407161109320856371344823516585277387467793629184000000000000000000 45035159999710785542286087554518781960902565356323952743851428038837287273507346308571154845115326447997374183286584829110043730945077938723971/26704313339373779721599379818456003393619838679938739386101264710042396529341219025631072864960512000000000000000000 660929351730167427617548198447766993955202273143289140162403669960455814085348336392131458698818750571686806190673245374493187462351801548551/834509791855430616299980619326750106050619958748085605815664522188824891541913094550971027030016000000000000000000 133174976384978308796803626038264481245083141323220962741585978100779801201161831534265884209768939567239665584875163919521594375007351850677/370893240824635829466658053034111158244719981665815824806962009861699951796405819800431567568896000000000000000000 87348421856221616578381707136447573703130902316616189627961339049227197173689523335746207664100987721079847845587682169152162252262458897279/556339861236953744199987079551166737367079972498723737210443014792549927694608729700647351353344000000000000000000 230006572651665146120734959859468355009024788972311983550547163222958809611371058846388707635373709777394691782579425858867058555927842431/3477124132730960901249919247194792108544249828117023357565268842453437048091304560629045945958400000000000000000 124364850729163123117449406924391410034444762218178787406869521053312106580600141039855674378186330379636033405596703150902276840126627459/4636165510307947868333225662926389478058999770822697810087025123271249397455072747505394594611200000000000000000 10102114851813294008762907573184249785164329275905590154068233671612629127527746559062774527263449188130801465065070034087172047101864871/965867814647489139236088679776331141262291618921395377101463567348176957803140155730290540544000000000000000000 177313514897385260359955644980017852657807309241486015509428950929000657940634904450244530022683088770204164319612553167756752718000173/45275053811601053401691656864515522246669919636940408301631104719445794897022194799857369088000000000000000000 14151854671622887790750968987156630582502707746101751891457308250440621692744948740308221692712664701719303566267762924832857991774477/10061123069244678533709257081003449388148871030431201844806912159876843310449376622190526464000000000000000000 14606373692433683895318298819923161854018483821845034396899529059608617004328872762666236137151010829661076424772574421647848409002221/30183369207734035601127771243010348164446613091293605534420736479630529931348129866571579392000000000000000000 3641567063540152938132660782118242034964201154128165514047610640301777186392674132480890908071170725850092687023021685912136024163/22866188793737905758430129729553294063974706887343640556379345817901916614657674141342105600000000000000000 7869307784014102423313488996627656390331292222936993106976831788763318625602603099356234387287715087108929653617231778369006064803/157205047956948102089207141890678896689826109850487528825108002498075676725771509721726976000000000000000000 196553008774518914169321250367963124859589281015667851541069862936990239750977266724503255989797124371125872307552884869182162223/13100420663079008507433928490889908057485509154207294068759000208172973060480959143477248000000000000000000 4673129057062915024255197703403238389683875512227585163164545874771034707906510468456072554883953526216362138005914330647690163/1091701721923250708952827374240825671457125762850607839063250017347747755040079928623104000000000000000000 13194764274614231195255592248196449391874268681544222945756412365845249084800518340189673947918528583837602905200159740917979/11371892936700528218258618481675267411011726696360498323575521014039039115000832589824000000000000000000 113030976331230370750797428653414423704748631159306684281744233778681834398448839867560544530906428748305291404077194048223/379063097890017607275287282722508913700390889878683277452517367134634637166694419660800000000000000000 715559378686093848008721412514129741935993992002847876831783693982935629839905137841878975262703829882097093755647340753/9871434840885875189460606320898669627614346090590710350325973102464443676216000512000000000000000000 183903508580715190311745318737436873752759887152810029317402876222295595392985045424861881747022219368547561020546061/11060431194269888167462864225096548602369015227552616639020698154021785631614566400000000000000000 3936191384807195905114879132358475112986304619281039375398962271117883150306035380791132978204951861307929671306305443/1096826093431763909940067368988741069734927343398967816702885900273827075135111168000000000000000000 47606647723938040915267108785235226654426048359050119552981861090087664830696527251564145575368407421993572633331/65521272009065944440864239485587877522994464958122330746886851868209502696243200000000000000000 523721907553834097901720758658911546106606932976469303637896383977731402821415683638738877423562654774035763104331/3808423935526958020625233920099795381024053275690860474662798264839677344219136000000000000000000 915666848463383545854784970544932080832551426224950247253575140065435926140643545600855283023989329678284473/37781983487370615283980495239085271637143385671536314232765855801980926033920000000000000000 115077058804531410234420533416409276815037551702846882841373910889157146273622637423359452641360508036248597/29063064221054319449215765568527132028571835131951010948281427539985327718400000000000000000 1341834933289533172246586079121382520068622317016341410663544270974748430992755686741699015676245922883567/2248927588533965195475029478516980454591868194734304418617015226308388454400000000000000000 11035119977018916439851625470882085341712315864485969190205737626333165018194652773625433283957991199/133864737412736023540180326102201217535230249686565739203393763470737408000000000000000 21106459830041380296271398160767638021698081128659519740726774840977605329742061158113594101043/2035284580258104110262426657273630382765162222322047971832904024064000000000000000 354758752388783803321211267370889255372993896281239981870824540094858869672055824356062290683/301139045038188873457195780923139189286682165547649955016092942336000000000000000 1099779782713966720745285487008313203083505502930731425936088768986014917144392504084901/9192278542069257431538332751011574764550737654079668956535193600000000000000 27487247453659990557851680021996180067894586043410461810423948863866700164023/2561986186293109582934423867739981143926823433975889920000000000000 1790721498249923776036829212129752070494875185308077404158133723795489601269/2141289553504633503852884249897591775552026367737462784000000000000 906994283514716077578132025303752924419027338250361078083922219383011/16340732245914480340757663689694686931868333087129600000000000 158180863435982955301767898159736845905846564214242949342853/51865856420903607279296432429164339891716096000000000 4722849706774234066499680063445598332150396922939211/35460967917429496300051014166426814853120000000 116737015586064386714692683814783514761/26936978529412100687319900518400000 136511658370223776615343/1461568380486806592000 1
