# Supplementary material for: Evolutionary regime transitions in structured populations
Source: PLoS One. 2018 Nov 26;13(11):e0200670. doi: 10.1371/journal.pone.0200670 (PMC6261048; doi:10.1371/journal.pone.0200670)
Supplement: S2 File — This repository contains the output of S1 File, and information about the first and second derivative of all studied graphs, including all graphs of 7 or less vertices. Available from https://bitbucket.org/geodynapp/fixationfunctions. (ZIP) [file pone.0200670.s003.zip › fixationfunctions/functions/1151592312838.txt]

0 0 0 0 0 0 59473/104832 903950282909955760764003767/31395642682630674127680000 1231250952103268239492113589364133261347/1705356807684801171765291947520000000 384366523775011328513129668287547650023077213/32231243665242742146364017808128000000000 38524183914284732806138952323979112434186799872497/263973885618338058178721305848568320000000000 2145787945698241642853530386709612137564962738867676481/1520489581161627215109434721687753523200000000000 6147597076071963951673126075153802042033410238542452003473/547376249218185797439396499807591268352000000000000 621098497761260143933332888716606495689087573708254522674093/8210643738272786961590947497113869025280000000000000 115523309936355500838413520309344996492087428500675300865609/262478121503225956814096223683959848960000000000000 12751039391920866641595374227660142210503308504226826856330475163/5675196951894150347851662910005106270273536000000000000 3468970845799907283655301214591100725756665412776709459643942200983/340511817113649020871099774600306376216412160000000000000 1184012340525138023203665803332954562486571885846089074084714405669/28574418219327190562609771295130604997181440000000000000 7473459668036346834498583216972327357920350738171194839617141094429239/49033701664365459005438367542444118175163351040000000000000 100120537742342914013122748327078948730550473654076016742606534326722873/196134806657461836021753470169776472700653404160000000000000 11637138488270841780229448471018153045252852389472470519688500787899649/7432476883861711680824342027486266333919497420800000000000 37450289501845503864185178447686638072931535215412938806497724422572346409/8473023647602351316139749911334343620668227059712000000000000 2463593830890740074079520461653465747424294622182329758959610511450297831/213605638174849192843859241462210343378190598144000000000000 946405153040290632895686723887588286692710312422693335854492030898965043623/33892094590409405264558999645337374482672908238848000000000000 71997273560388910854935907373521553517125141024632854489055970691037091204699/1143858192426317427678866238030136388790210653061120000000000000 19294339581727085189539042608631854182179425312662830244177162521033563044201/145637117338098770632852995823465641013077218426880000000000000 1194621239385324621469257351232849541827992790722435604311722564793522504956831/4575432769705269710715464952120545555160842612244480000000000000 307459693120784364740437842309704156976739749220797130815696739976878560916607/636581950567689698882151645512423729413682450399232000000000000 3619476783592670648936509093488704812751470149822052590235211355540225518778739/4306289665604959727732202307878160522504322458583040000000000000 201884704656335821830060561046193532998493143745604972481050143606166916702179889/146413848630568630742894878467857457765146963591823360000000000000 32927131532468713011681936824826897855648766714985890947055944122293370654676139/15411984066375645341357355628195521870015469851770880000000000000 2751418550820039160413140579516760849014698457761415251089624359620897577739207793/878483091783411784457369270807144746590881781550940160000000000000 121344704994820809852658419413538825252824396318229161415325272753301904251134287/27888352120108310617694262565306182431456564493680640000000000000 839899882351740140190940463296722053216989052024613232351926812309961730297659641/146413848630568630742894878467857457765146963591823360000000000000 48563457476506190459208710880929583141105392469799478207836651405294568651424577/6757562244487782957364379006208805743006782935007232000000000000 2507888422973209755852525340682629114626666283230105793291331110861759955821650449/292827697261137261485789756935714915530293927183646720000000000000 1422805972808642587723375336448898816052082729825764365574896244243759970081454421/146413848630568630742894878467857457765146963591823360000000000000 7755349110451960273200710330175987342324759843766664683443497401486415337314063/738221085532278810468377538493398946715026707185664000000000000 6339890787872659009956260298516230356786104798641894403124797465345544105978532051/585655394522274522971579513871429831060587854367293440000000000000 622816032140235121606816682512760690406752624858798199937594550259816600773980859/58565539452227452297157951387142983106058785436729344000000000000 8748825793520348751478836569483579701921552489568975927850801705581889648540093217/878483091783411784457369270807144746590881781550940160000000000000 185898182748608274528313688893489157251800634193413204930519200528186575600261789/20916264090081232963270696923979636823592423370260480000000000000 19404188281794361066626057846098670516264274024469303874597550796053791790149929/2568664011062607556892892604699253645002578308628480000000000000 1638480866199626723233798390732100364108084973275078994543503074764606351844489/268157231924118371323983293897174831071697735516160000000000000 12738544144199324102785788463515756386266611863145678767701158587966775767282701/2711367567232752421164719971626989958613832659107840000000000000 490903492234530118628868971373466182320505575660410370914960929779331368233/143122041672110098477903107006703282272870932152320000000000 911564722303658937400590491514811151846137544208873347692572344845849232710649/383952400254987668032066988989136689943567212216320000000000000 18718283264633375650234965536359350026592090588449883954069180129975932442833/12032696304287362815819763187693742419883872747520000000000000 2937979690870461119941229915225025985457199108554520307463087497385752068817387/3050288513136846473810309968080363703440561741496320000000000000 214458932188401649498829308358825017733522956612590776875415468829538105913551/381286064142105809226288746010045462930070217687040000000000000 27200827905711886565716714797777247140512061615527677592234693383821844200817/87989091725101340590682018310010491445400819466240000000000000 6759413861340502706079828084420553050869584600660643768779493968339110407963/42365118238011756580698749556671718103341135298560000000000000 5856377465333331627021483165178154668183014706538117268377027722276754767/75923150964178775234227149743139279755091640320000000000000 8784693015872883862046876068463294536642665649244203281750930879986618047/252173322845308074885111604503998322043697233920000000000000 12932098047522877491320216360603496502369767530890402290015855133071970139/882606629958578262097890615763994127152940318720000000000000 2474825588823908583387417595478854157468271488776190986748658508147829/432650308803224638283279713609801042722029568000000000000 602661919622296784697161088981250509909097786161612455886799006673689/291867271811699160746656949657405465328353280000000000000 350496474382636934704862638301549368962601869618060479302044614730557/510767725670473531306649661900459564324618240000000000000 355680862652231563503179087871686799067233378329290342793737151023/1702559085568245104355498873001531881082060800000000000 205460173534915688956633200286000825136684148390505747759982464343/3546998094933843967407289318753191418920960000000000000 126306265757494624815683232188555151406787224172465425059317297/8693622781700597959331591467532331909120000000000000 80536497755345295898910523194425777394038672081165596131082187/24631931214818360884772842491341607075840000000000000 111819624704602811287344109306688807619287257740264254574829/171055077880683061699811406189872271360000000000000 1730158854658552764061029345412010457015904599830568607/15084222035333603324498360334203904000000000000 4748463070679879481389941370427690248665803686848147/273076433398280749840056523291622400000000000 12022096533145105798274280727109051850225076043851/5387222155476286901606557262215680000000000 80176646769454689920673574176767811446411141/340102408805321142778191746352000000000 599383814872296406116716548581840000127/30452800137228592352951641920000000 339607976874705540015456732864187/278871796128466962939117600000 914872944210385575091/18429864446927934000 1
1 933302808657313509091/18429864446927934000 15379269777623629293749014115069/12124860701237694040831200000 13019832921577520617562017682837948623/621485717086297803121462080000000 960199318686606737447875833573069450298563751/3741126496858532570560109209872000000000 93813544213339405357813442361169663416388036083337/37710555088334008311245900835509760000000000 22479146704052667278473826561416644210223253106849869/1131316652650020249337377025065292800000000000 1141251541223283056924839382899187217656409750774259973/8484874894875151870030327687989696000000000000 209215678511161370478203598783004473343590079000038313811/265613474970004754192253736319677440000000000000 14263598751261967814865881988363757973956105190957806461052819/3518847316402622983538977498763086725120000000000000 195920430183778919006896128168103458899761092491222226782977841/10556541949207868950616932496289260175360000000000000 7738715230988647184857545025516660797599188468001892568796819429/101342802712395541925922551964376897683456000000000000 647616179227479944477592928633833081567991572526623500455018333/2274810386361291625722167271927652024320000000000000 942177664803765510601169019104502473560289703688194732464756400061/972890906038997202488856498858018217761177600000000000 882535591549284215414614924446455091351183385250064633689879772691457/291867271811699160746656949657405465328353280000000000000 82901895383566665044659611719576040927894573589077081686923518099193/9517411037338016111304030967089308652011520000000000000 977414514244527823299288318297748438118684542982639229450398412397105781/42028887140884679147518600750666387007282872320000000000000 4856546515778892452485840447802754063548845752115086176841358202498113703/84057774281769358295037201501332774014565744640000000000000 1216952772237528351736074434324454479693897768553930970096886768161892184079/9078239622431090695864017762143939593573100421120000000000000 15873652476741599645590900023331214395945902887640285061147132854058169844997/54469437734586544175184106572863637561438602526720000000000000 4422458457323102659180720678649158097554635655069339422111037315774141439549/7427650600170892387525105441754132394741627617280000000000000 5203747580415188985611742023948785983680073037502145654977119757829077258311/4539119811215545347932008881071969796786550210560000000000000 129833908154492228621284394687686954686649176856455661887956098525373919019301/62250785982384621914496121797558442927358402887680000000000000 136176045007777482100625183263722167546477480820546588207444195930285532924583/37891782771886291600128074137644269607957288714240000000000000 23053924041503680955384428094965230506018003703500551169930881267860775522802287/3921799516890231180613255673246181904423579381923840000000000000 71743143870158680123549309885312955217077628837433700990140308289653351081995597/7843599033780462361226511346492363808847158763847680000000000000 47287602054190673134651536860578735804430419182454127470106159113691328267784313/3486044015013538827211782820663272803932070561710080000000000000 33479679669083840588371430246301826104461125918716396182535016771326022144543951/1743022007506769413605891410331636401966035280855040000000000000 108809335079500234876424929843367918648718934540113583267309218163553927703057827/4183252818016246592654139384795927364718484674052096000000000000 70556040406606085791306100686327645003986972218629812311764570575805624656238513/2091626409008123296327069692397963682359242337026048000000000000 5264277619980408413986147891643309766828291491220086928406922747490834261133158947/125497584540487397779624181543877820941554540221562880000000000000 6283364956843513839900506834880416433825196342775922261528105284699427790380790217/125497584540487397779624181543877820941554540221562880000000000000 1601003139446917414739179753729611635127465166550590397630253730315481764997764697/27888352120108310617694262565306182431456564493680640000000000000 208961702181961020369492828025567589459956301264906193419681375354317636040179009/3302568014223352573148004777470468972146172111093760000000000000 182963250273637658183466633889573247754404104592276023769761810885148044100806163/2728208359575812995209221337910387411772924787425280000000000000 28891924913666338446736871611781177271307502592214774529373116758924905940240331/422550789698610766934761554019790642900857037783040000000000000 182963250273637658183466633889573247754404104592276023769761810885148044100806163/2728208359575812995209221337910387411772924787425280000000000000 208961702181961020369492828025567589459956301264906193419681375354317636040179009/3302568014223352573148004777470468972146172111093760000000000000 1601003139446917414739179753729611635127465166550590397630253730315481764997764697/27888352120108310617694262565306182431456564493680640000000000000 6283364956843513839900506834880416433825196342775922261528105284699427790380790217/125497584540487397779624181543877820941554540221562880000000000000 5264277619980408413986147891643309766828291491220086928406922747490834261133158947/125497584540487397779624181543877820941554540221562880000000000000 70556040406606085791306100686327645003986972218629812311764570575805624656238513/2091626409008123296327069692397963682359242337026048000000000000 108809335079500234876424929843367918648718934540113583267309218163553927703057827/4183252818016246592654139384795927364718484674052096000000000000 33479679669083840588371430246301826104461125918716396182535016771326022144543951/1743022007506769413605891410331636401966035280855040000000000000 47287602054190673134651536860578735804430419182454127470106159113691328267784313/3486044015013538827211782820663272803932070561710080000000000000 71743143870158680123549309885312955217077628837433700990140308289653351081995597/7843599033780462361226511346492363808847158763847680000000000000 23053924041503680955384428094965230506018003703500551169930881267860775522802287/3921799516890231180613255673246181904423579381923840000000000000 136176045007777482100625183263722167546477480820546588207444195930285532924583/37891782771886291600128074137644269607957288714240000000000000 129833908154492228621284394687686954686649176856455661887956098525373919019301/62250785982384621914496121797558442927358402887680000000000000 5203747580415188985611742023948785983680073037502145654977119757829077258311/4539119811215545347932008881071969796786550210560000000000000 4422458457323102659180720678649158097554635655069339422111037315774141439549/7427650600170892387525105441754132394741627617280000000000000 15873652476741599645590900023331214395945902887640285061147132854058169844997/54469437734586544175184106572863637561438602526720000000000000 1216952772237528351736074434324454479693897768553930970096886768161892184079/9078239622431090695864017762143939593573100421120000000000000 4856546515778892452485840447802754063548845752115086176841358202498113703/84057774281769358295037201501332774014565744640000000000000 977414514244527823299288318297748438118684542982639229450398412397105781/42028887140884679147518600750666387007282872320000000000000 82901895383566665044659611719576040927894573589077081686923518099193/9517411037338016111304030967089308652011520000000000000 882535591549284215414614924446455091351183385250064633689879772691457/291867271811699160746656949657405465328353280000000000000 942177664803765510601169019104502473560289703688194732464756400061/972890906038997202488856498858018217761177600000000000 647616179227479944477592928633833081567991572526623500455018333/2274810386361291625722167271927652024320000000000000 7738715230988647184857545025516660797599188468001892568796819429/101342802712395541925922551964376897683456000000000000 195920430183778919006896128168103458899761092491222226782977841/10556541949207868950616932496289260175360000000000000 14263598751261967814865881988363757973956105190957806461052819/3518847316402622983538977498763086725120000000000000 209215678511161370478203598783004473343590079000038313811/265613474970004754192253736319677440000000000000 1141251541223283056924839382899187217656409750774259973/8484874894875151870030327687989696000000000000 22479146704052667278473826561416644210223253106849869/1131316652650020249337377025065292800000000000 93813544213339405357813442361169663416388036083337/37710555088334008311245900835509760000000000 960199318686606737447875833573069450298563751/3741126496858532570560109209872000000000 13019832921577520617562017682837948623/621485717086297803121462080000000 15379269777623629293749014115069/12124860701237694040831200000 933302808657313509091/18429864446927934000 1
