# Supplementary material for: Evolutionary regime transitions in structured populations
Source: PLoS One. 2018 Nov 26;13(11):e0200670. doi: 10.1371/journal.pone.0200670 (PMC6261048; doi:10.1371/journal.pone.0200670)
Supplement: S2 File — This repository contains the output of S1 File, and information about the first and second derivative of all studied graphs, including all graphs of 7 or less vertices. Available from https://bitbucket.org/geodynapp/fixationfunctions. (ZIP) [file pone.0200670.s003.zip › fixationfunctions/functions/1151592316960_roots.py]

[-0.208740006940765, -1.93514925419683 - 1.02580112812110*I, -1.93514925419683 + 1.02580112812110*I, -0.870509752046285 - 0.583763892974018*I, -0.870509752046285 + 0.583763892974018*I, -0.824059366278818 - 0.499009854033598*I, -0.824059366278818 + 0.499009854033598*I, -0.689477964996700 - 0.716521047713426*I, -0.689477964996700 + 0.716521047713426*I, -0.635633425995330 - 0.756633329616855*I, -0.635633425995330 + 0.756633329616855*I, -0.465416665373329 - 0.221058434926538*I, -0.465416665373329 + 0.221058434926538*I, -0.272039040511816 - 0.952016887896433*I, -0.272039040511816 + 0.952016887896433*I, -0.269932007500252 - 1.00498495840065*I, -0.269932007500252 + 1.00498495840065*I, 0.0242824044958628 - 1.00251400367843*I, 0.0242824044958628 + 1.00251400367843*I, 0.303475694409060 - 0.938555741822976*I, 0.303475694409060 + 0.938555741822976*I, 0.550036696392210 - 0.840244147429964*I, 0.550036696392210 + 0.840244147429964*I, 0.620220259329688 - 1.07340496844211*I, 0.620220259329688 + 1.07340496844211*I]
