# Supplementary material for: Evolutionary regime transitions in structured populations
Source: PLoS One. 2018 Nov 26;13(11):e0200670. doi: 10.1371/journal.pone.0200670 (PMC6261048; doi:10.1371/journal.pone.0200670)
Supplement: S2 File — This repository contains the output of S1 File, and information about the first and second derivative of all studied graphs, including all graphs of 7 or less vertices. Available from https://bitbucket.org/geodynapp/fixationfunctions. (ZIP) [file pone.0200670.s003.zip › fixationfunctions/functions/1134412447776.txt]

0 0 0 0 0 0 31/7776 125/1296 95/108 65/18 35/6 1
6 6 17/2 59/9 617/72 1417/216 66637/7776 8501/1296 923/108 113/18 41/6 1
