# Supplementary material for: Evolutionary regime transitions in structured populations
Source: PLoS One. 2018 Nov 26;13(11):e0200670. doi: 10.1371/journal.pone.0200670 (PMC6261048; doi:10.1371/journal.pone.0200670)
Supplement: S2 File — This repository contains the output of S1 File, and information about the first and second derivative of all studied graphs, including all graphs of 7 or less vertices. Available from https://bitbucket.org/geodynapp/fixationfunctions. (ZIP) [file pone.0200670.s003.zip › fixationfunctions/functions/17449885705.sagediff2.json]

{'positiveAt1': True , 'roots':[1.08038481782525]}
