# Supplementary material for: Evolutionary regime transitions in structured populations
Source: PLoS One. 2018 Nov 26;13(11):e0200670. doi: 10.1371/journal.pone.0200670 (PMC6261048; doi:10.1371/journal.pone.0200670)
Supplement: S2 File — This repository contains the output of S1 File, and information about the first and second derivative of all studied graphs, including all graphs of 7 or less vertices. Available from https://bitbucket.org/geodynapp/fixationfunctions. (ZIP) [file pone.0200670.s003.zip › fixationfunctions/functions/1151863377961_roots.py]

[-1.41022330074720, -1.42889026974850 - 1.18895577928023*I, -1.42889026974850 + 1.18895577928023*I, -1.40805650556129 - 0.198865310045672*I, -1.40805650556129 + 0.198865310045672*I, -1.33620244815393 - 0.421529809872179*I, -1.33620244815393 + 0.421529809872179*I, -1.18864369252155 - 0.603840490610344*I, -1.18864369252155 + 0.603840490610344*I, -1.01080529594979 - 0.706817317999403*I, -1.01080529594979 + 0.706817317999403*I, -0.846420713023383 - 0.740353863872959*I, -0.846420713023383 + 0.740353863872959*I, -0.727605959241307 - 0.726749381786022*I, -0.727605959241307 + 0.726749381786022*I, -0.705818098070473 - 0.0466725957713932*I, -0.705818098070473 + 0.0466725957713932*I, -0.704830052034935 - 0.138515503198046*I, -0.704830052034935 + 0.138515503198046*I, -0.693248647787065 - 0.239846171567946*I, -0.693248647787065 + 0.239846171567946*I, -0.677689447373407 - 0.352648716622578*I, -0.677689447373407 + 0.352648716622578*I, -0.668040508171079 - 0.642804715849231*I, -0.668040508171079 + 0.642804715849231*I, -0.661360403045953 - 0.467367175760152*I, -0.661360403045953 + 0.467367175760152*I, -0.638209155884034 - 0.565479888899559*I, -0.638209155884034 + 0.565479888899559*I, -0.637406673751530 - 0.806670587448486*I, -0.637406673751530 + 0.806670587448486*I, -0.598615343226332 - 2.60004661964669*I, -0.598615343226332 + 2.60004661964669*I, -0.280951064484832 - 0.958692348481917*I, -0.280951064484832 + 0.958692348481917*I, 0.0193482576120361 - 0.841123919914135*I, 0.0193482576120361 + 0.841123919914135*I]
