# Supplementary material for: Evolutionary regime transitions in structured populations
Source: PLoS One. 2018 Nov 26;13(11):e0200670. doi: 10.1371/journal.pone.0200670 (PMC6261048; doi:10.1371/journal.pone.0200670)
Supplement: S2 File — This repository contains the output of S1 File, and information about the first and second derivative of all studied graphs, including all graphs of 7 or less vertices. Available from https://bitbucket.org/geodynapp/fixationfunctions. (ZIP) [file pone.0200670.s003.zip › fixationfunctions/functions/17586204697.txt]

0 0 0 0 0 83073113437/112132288125 19074687694971514/2978794234040625 229091004964411199/8936382702121875 68993133075844/1096354153125 942185553130036294/8936382702121875 1130193006914690032/8936382702121875 722015442879814/6546800514375 24706684300793588/357455308084875 21512130374369/722131935525 504999886/63428365 1
1 568428251/63428365 1117876917266/28885277421 2559985653425534/23830353872325 128767212316059404/595758846808125 43866359932346284/129512792784375 1302876399068954651/2978794234040625 161844611657356037/330977137115625 161844611657356037/330977137115625 1302876399068954651/2978794234040625 43866359932346284/129512792784375 128767212316059404/595758846808125 2559985653425534/23830353872325 1117876917266/28885277421 568428251/63428365 1
