# Supplementary material for: Evolutionary regime transitions in structured populations
Source: PLoS One. 2018 Nov 26;13(11):e0200670. doi: 10.1371/journal.pone.0200670 (PMC6261048; doi:10.1371/journal.pone.0200670)
Supplement: S2 File — This repository contains the output of S1 File, and information about the first and second derivative of all studied graphs, including all graphs of 7 or less vertices. Available from https://bitbucket.org/geodynapp/fixationfunctions. (ZIP) [file pone.0200670.s003.zip › fixationfunctions/functions/1151998128176.txt]

0 0 0 0 0 0 11935915913589951187/31829696286696000000 54428221914085388650659911937796465243/4536564305297678238279895200000000000 456986114371778820055176496377229973143579643/2431235542495131721458961435584000000000000 280413764613432913875198992006342004922150245703/145874132549707903287537686135040000000000000 7480682333066234550238316704457998471373158899613/518237049847646498521515463900800000000000000 458490869817415411343110943641349969587422350785104491/5401510736697755504589966892314624000000000000000 669251015450501775646963234913997670934238503011095811/1643938050299316892701294271574016000000000000000 4846495765979182718296042228033830286562143499155671067841/2959088490538770406862329688833228800000000000000000 443073604536202924634524707448737886772647468651131720804563/78529656095067368489807980203651072000000000000000000 115062833528572462333687451672002690694852854541734130458769497/6805903528239171935783358284316426240000000000000000000 650685805088872218262069236506959273179816202645610237511258157/14584078989083939862392910609249484800000000000000000000 22915417948865715092100506440935341644455966103709812215256569451/218761184836259097935893659138742272000000000000000000000 5214042446658162203279605925665555871173861476402897133028582471/23631609473052680332581105153876480000000000000000000000 410059815753692561463576501376538762573747494273451583852048341/976612432304728115785239549726528000000000000000000000 27803452315530152772143241321054243732676059634719432534682533173021/38283207346345342138781390349279897600000000000000000000000 219670636648504315628442817276836047781252260038947473372566501705643/191416036731726710693906951746399488000000000000000000000000 796208938840616514521056258063174702607338801897354271087017305061513/478540091829316776734767379365998720000000000000000000000000 6039399638669559673174380202350446697768042121073084481650237729849/2718977794484754413265723746397720000000000000000000000000 655173003066240016347398091966734857491289947418960785677874039921599/239270045914658388367383689682999360000000000000000000000000 2705493953369021684991913586534594813262284429567561920507378762517/866135912813243034814058605187328000000000000000000000000 30423198433457746756419193987673196360301103178699373284027719909/9214211838438755689511261757312000000000000000000000000 123871496163420511498476155009427039858168409414020332996377312653737/38283207346345342138781390349279897600000000000000000000000 2812849198580135510549048384562985080588493947765201204999350938163/957080183658633553469534758731997440000000000000000000000 9098450160144427670512057591508353452038771286612884929121764163/3681077629456282897959749072046144000000000000000000000 1470899479016580481778995536208900010846179175861059348413535938037/765664146926906842775627806985597952000000000000000000000 421519575868874440600037837571516239070941343184918721614197029693/306265658770762737110251122794239180800000000000000000000 228335892692450283507416777606032863313162687557318752112084461/252070501045895256880865121641349120000000000000000000 417621993879217051603062854484912195455244827528076148119653213/765664146926906842775627806985597952000000000000000000 1878328783914699670101899561491959043772131440543872528123029/6282372487605389479184638416292085760000000000000000 1153704939424529980840839686913922224559496174344567583566307/7778175460844767926609552324933058560000000000000000 7698079848108735762532796836846639811117706883643154737/116396190959143552960861239430348800000000000000 82612167829920237469265391584697981715556783714086464611/3142697155896875929943253464619417600000000000000 664091863397768770963539157645578288110316178619353223/72020143155970073394532891897528320000000000000 44595803956088253576623339714477864155696981867454861/15816188300918918078799380181417984000000000000 331605139192025367745899930926964787193056028100373/448125335192702678899315771806842880000000000 508196823753688888308335131932668606311169804521/3111981494393768603467470637547520000000000 4962718360688946309920440680465778017930007/168397267012649816204949709824000000000 4604754216219758419803501320662137676853/1102601153059016653722885004800000000 5977865209723079568315043229539/13715991852751861642569600000 38324193054509142461/1286744944330692000 1
1 39610937998839834461/1286744944330692000 6396905067702672119095316595139/13715991852751861642569600000 5111506187929557208727312160598005400853/1102601153059016653722885004800000000 62997775195948727105225292232212215215338701/1852369937139147978254446808064000000000 87317936265277224437091016093803811592542094399/444568784913395514781067233935360000000000 42536691974855145749903580579059892598409445890057/45727075019663538663195486919065600000000000 142769394458315189847313970540200552726708349633512771/38410743016517372477084209012015104000000000000 273021478019186554575467096187786892038686311543258183/21339301675842984709491227228897280000000000000 266581924608166961976849527042025514772203448037853642697/6913933742973127045875157622162718720000000000000 921364655531926481060924850382325986094200956389867589943/8940431564189388421390290028658688000000000000000 225826183745272131057071789809783768873144735964325667901/914541500393270773263909738381312000000000000000 13230416291513365484185423191654596248089980166248904074743/24718777947599898071852390863134720000000000000000 11498881913452384273099325382082581750534611506852810046896667/10870120985652625984392231509999616000000000000000000 8398609762466211741134726082742716736268613149037914322438952597/4375223696725181958717873182774845440000000000000000000 1235027554698849187154125925817279177315653055588747944988696401/383791552344314206905076594980249600000000000000000000 121802216691993598154554170936827359141655851548028738205641933193/24306798315139899770654851015415808000000000000000000000 1593400528195939980538237391759732746355187579455736661188652523707/218761184836259097935893659138742272000000000000000000000 2713808909417791703103732720244685099988633897546320098174731866101/273451481045323872419867073923427840000000000000000000000 69570828909478247901744841998278561461331957405472494603655548378891/5469029620906477448397341478468556800000000000000000000000 1031093745664970051967485777836626752355587357605746177344830560091/67022421824834282455849773020448000000000000000000000000 88357595176031756183062180611141651825312802494660229398936667333/5022065767590888382366704755251200000000000000000000000 113287208039546234091953636320597465729131582921217773968165157219757/5944597414028779835214501607031040000000000000000000000000 241223300961684592955911209002562829879353309732500781990997435919/12326518258444098107639157677760000000000000000000000000 113287208039546234091953636320597465729131582921217773968165157219757/5944597414028779835214501607031040000000000000000000000000 88357595176031756183062180611141651825312802494660229398936667333/5022065767590888382366704755251200000000000000000000000 1031093745664970051967485777836626752355587357605746177344830560091/67022421824834282455849773020448000000000000000000000000 69570828909478247901744841998278561461331957405472494603655548378891/5469029620906477448397341478468556800000000000000000000000 2713808909417791703103732720244685099988633897546320098174731866101/273451481045323872419867073923427840000000000000000000000 1593400528195939980538237391759732746355187579455736661188652523707/218761184836259097935893659138742272000000000000000000000 121802216691993598154554170936827359141655851548028738205641933193/24306798315139899770654851015415808000000000000000000000 1235027554698849187154125925817279177315653055588747944988696401/383791552344314206905076594980249600000000000000000000 8398609762466211741134726082742716736268613149037914322438952597/4375223696725181958717873182774845440000000000000000000 11498881913452384273099325382082581750534611506852810046896667/10870120985652625984392231509999616000000000000000000 13230416291513365484185423191654596248089980166248904074743/24718777947599898071852390863134720000000000000000 225826183745272131057071789809783768873144735964325667901/914541500393270773263909738381312000000000000000 921364655531926481060924850382325986094200956389867589943/8940431564189388421390290028658688000000000000000 266581924608166961976849527042025514772203448037853642697/6913933742973127045875157622162718720000000000000 273021478019186554575467096187786892038686311543258183/21339301675842984709491227228897280000000000000 142769394458315189847313970540200552726708349633512771/38410743016517372477084209012015104000000000000 42536691974855145749903580579059892598409445890057/45727075019663538663195486919065600000000000 87317936265277224437091016093803811592542094399/444568784913395514781067233935360000000000 62997775195948727105225292232212215215338701/1852369937139147978254446808064000000000 5111506187929557208727312160598005400853/1102601153059016653722885004800000000 6396905067702672119095316595139/13715991852751861642569600000 39610937998839834461/1286744944330692000 1
