# Supplementary material for: Evolutionary regime transitions in structured populations
Source: PLoS One. 2018 Nov 26;13(11):e0200670. doi: 10.1371/journal.pone.0200670 (PMC6261048; doi:10.1371/journal.pone.0200670)
Supplement: S2 File — This repository contains the output of S1 File, and information about the first and second derivative of all studied graphs, including all graphs of 7 or less vertices. Available from https://bitbucket.org/geodynapp/fixationfunctions. (ZIP) [file pone.0200670.s003.zip › fixationfunctions/functions/1134682984472.txt]

0 0 0 0 0 0 2969038846919849983915429/8156916167715675360000000 16190652980342122765384035079797625633040182907723001126311/625980103943833162023166117252148545087150060800000000000 851381414493570711085878359595589657875859251633283721016587847415497631697/935176527408997903910842883323765297718105422239437140402560000000000000 14618836199569258410052009907252391287736976155207908509455671765254267832030616540642731/690756077445311503723585322765230053928125768402729017227690038653952000000000000000 18345936029723972488888106965417699210445353318020541409722292093537997648085327116518106281413/50191523508782230538417163287275870409451252867360936810998703625728614400000000000000000 110584505624701860051236626971784082896289080240792661550032935619956579621222749113260014956327947958461/22104919136635694446547056667377768273244999507068444486243474461992215087964160000000000000000000 40927971938467276980876540453195121111690503791430206183500690143438479932584692606790016830796877943892063859/724157150916185350068881576423295688631506183851562241369336223374864966281705881600000000000000000000 70660955877067579000766693265155061784129349633476913713226581319220530186020068274572992334600918697940625987911/130348287164913363012398683756193223953671113093281203446480520207475693930707058688000000000000000000000 19222981611404486099554905455749092960603913764738715343141691793783901971648675735547779475502966674142006644225483/4265943943578982789496684195657232783938327337598293930975726115881022710459503738880000000000000000000000 1949779428496150618106362206529071390205692587304833795930259959676215985169513888939705729858969081599853383999780686149/59125983058004701462424042951809246385385216899112353883323563966110974766968721820876800000000000000000000000 2289346023944445776940296783452030265037782842118071759933896832711801179489553164946121263309828296513257417745689545928321/10642676950440846263236327731325664349369339041840223698998241513899975458054369927757824000000000000000000000000 268905209302807173027600841250505639885820182994399308040618267538959514098918246987596766651179665029266573823863572238176999/212853539008816925264726554626513286987386780836804473979964830277999509161087398555156480000000000000000000000000 18433089550027454460460747915025794171446791451089509701237072646967946432922220851285724711837143126800628045726645729486311917/2736688358684789039117912845198027975552115753616057522599547817859993689213980838566297600000000000000000000000000 226394031593406001838565016263755514967496548875410734755650629254224152377044567525297008289042548607608974090577352727852735903439/6896454663885668378577140369899030498391331699112464956950860501007184096819231713187069952000000000000000000000000000 30439037768726719498665743146080012838317977677498440798652576623898578499920108931998969658573573477293513953675526667455749126912321/206893639916570051357314211096970914951739950973373948708525815030215522904576951395612098560000000000000000000000000000 2161464104221233169168789043058431730551504173170841942200394924463585455421987987196045378322871025852629532933128524643266816258466399/3546748112855486594696815047376644256315542016686410549289013971946551821221319166781921689600000000000000000000000000000 872738986352509183182454448035748541475353740014105896166590851062058105950414646589013666120324395618283347903281138439495951482420193131/372408551849826092443165579974547646913131911752073107675346467054387941228238512512101777408000000000000000000000000000000 62555239445498840702953241139513319119463008942252364071661836857361024790967649502643927254358004420980316634078194736655927795878749486887/7448171036996521848863311599490952938262638235041462153506929341087758824564770250242035548160000000000000000000000000000000 5391183637869467307496779584248724311899419291523355219109561780318120790310092245200721448250923119844340717634842234848495638009186019884551/191524398094196276113628012558338789841039268901066169661606754485113798345951235006223771238400000000000000000000000000000000 7118803719174225000049216947223610928439350055070696399472347035565781888568348804010378332752015761970692345457319467397820835212418404501463731/80440247199562435967723765274502291733236492938447791257874836883747795305299518702613983920128000000000000000000000000000000000 210523540239528915464272996188264358932122765082839024993317850144753347532563640382459986547433107427605962042846039586723892144000294044989277653/804402471995624359677237652745022917332364929384477912578748368837477953052995187026139839201280000000000000000000000000000000000 157456904429947890270378517585758147846030879156590433772559570300712094156439154984146120547218981527858787563452780789454098807971750134812497/215748117259874395772282635086682409233287867840239755548464959054512070231373817517493452800000000000000000000000000000000000 13095242864203628136231378640650005736312096551536712555340385615265985958154050071920672303733180193224768394585078229140901426244431089953442033153/6808422176765472636766588283421824065195565233034766031230785566962979539946981206804318388224000000000000000000000000000000000000 108374795170318266645879819610941449097982334364157943016887446553390728566953393518632613742495468360426110029335616733337697416708075315783568172021/22576784557049748140629331210099395808704628995198444531835972929950004919366808783477937274880000000000000000000000000000000000000 96597768820692782554224153984856057044184750865550881177097874921212396417126543056805605031446513452089799468913705525580843789615370875571333532684741/8498686986736379104416032592045242126598464253931657945940689288152484460516427410754433953300480000000000000000000000000000000000000 499951087834600426032576565057642407851145202899300692307825202329675371053269468072846919147478713283265496870676905502562813235754311432904134172687978999/19546980069493671940156874961704056891176467784042813275663585362750714259187783044735198092591104000000000000000000000000000000000000000 216569629086047642952498833545449570791893620699908715806680190086707252773945377042178365446076359917043147204536759881480125524809168476498451246567784357/3953321811807708931717120778771607011698611461941243134403871196960818614217753874216107479400448000000000000000000000000000000000000000 5902510762979954407221147114662792816276241054172202485828574516082206515878003272154159592414218003401518693701129781202831232372466370062543778441483541278017/52776846187632914238423562396600953606176463016915595844291680479426928499807014220785034849995980800000000000000000000000000000000000000000 26540422937066276771805241813672964994021420623578156933515670319892296913413936499961183684678599154648694968012889320810000774308234234486012012008307902766473/121792721971460571319438990146002200629637991577497528871442339567908296538016186663350080423067648000000000000000000000000000000000000000000 9635830582048327036095069010122099823846676859294537117924050828318621754275482259069041615816978166280813062025778494465451612888713462550545564954692767876865819/23749580784434811407290603078470429122779408357612018129931256215742117824913156399353265682498191360000000000000000000000000000000000000000000 171618885492074287794802549002718568303496151342092902927813771070371367825911213218716833024895647302317562838919001279240334316039351480900004278110985557383335697/237495807844348114072906030784704291227794083576120181299312562157421178249131563993532656824981913600000000000000000000000000000000000000000000 26341999269766580233455925027912745332022667979288374914095150915677697573863079143098114711202860915656621516524061077650491501355139421244172317608094262896866091179/21374622705991330266561542770623386210501467521850816316938130594167906042421840759417939114248372224000000000000000000000000000000000000000000000 43058016205002826393834454971289342400548307062437875655739525925259877310178662899028754538481763314526168133581477850530245615831608274404383540850522704442379934189/21374622705991330266561542770623386210501467521850816316938130594167906042421840759417939114248372224000000000000000000000000000000000000000000000 430934016056259054463487790241754809055711966800738119246632092641296408550258296422252191740075543823454420947494755827610482109883259877694032678038485248548665304083/136433761953136150637626868748659911981924260777771167980456152728731315164394728251603866686691737600000000000000000000000000000000000000000000000 548748462493728264258252197277826922663114401242110252273008190077520117089888833227869895669033885926893208301937801595887423493344896212916928582884982690856839165316651/115422962612353183439432330961366285536707924617994408111465905208506692629077940100856871216941210009600000000000000000000000000000000000000000000000 3306069940714113911484630483601892492407124502798977216071255128923655108536783327575211933408438073028863453108233079745506840748001596872477202999287770676535812440156449/480929010884804930997634712339026189736283019241643367131107938368777885954491417086903630070588375040000000000000000000000000000000000000000000000000 827105063494632245595452395928993220536056751021038337189420166696139375106581373229239599865749165737462227143978655852090622747027881332895347503285199594932393446472340877/86567221959264887579574248221024714152530943463495806083599428906380019471808455075642653412705907507200000000000000000000000000000000000000000000000000 8292071052176289185608232935496616137643285673502562036312416880509264192901231577283319483909875147594680763094949777812281372294313021666554873500191298549686032676621120629/649254164694486656846806861657685356143982075976218545626995716797850146038563413067319900595294306304000000000000000000000000000000000000000000000000000 7110295473309909644206275257751004983750952027826450567420433913749089935421328299163805021397411588947083434631127771598065789615084811109887947581817374287865477768296328641/432836109796324437897871241105123570762654717317479030417997144531900097359042275378213267063529537536000000000000000000000000000000000000000000000000000 396161699238277700611158736831510944694867770088219677462949450537360263186357030256870878334713279653419120995082938184315644326749065101259684231156527886086248066538077126631/19477624940834599705404205849730560684319462279286556368809871503935504381156902392019597017858829189120000000000000000000000000000000000000000000000000000 16869297611392112307295280831879920824726055234229029603023755572734793015299632120822309947430217675866082872589400733849958777551325819439515892044432596502027992337161762753/695629462172664275193007351776091453011409367117377013171781125140553727898460799714985607780672471040000000000000000000000000000000000000000000000000000 21526507604602099418090781658988522381223122494369284307961586739083681224291576710427348312508518417283936206192022058325614685126377368658688018180570303229935854092325392571/772921624636293639103341501973434947790454852352641125746423472378393030998289777461095119756302745600000000000000000000000000000000000000000000000000000 37515337430000053882688521932409811736756241037501642308283752871867836958659006568558582012877730339261006573949642344653053022274825014983146060885780197067426097470250541779/1217351558802162481587762865608160042769966392455409773050616968995969023822306399501224813616176824320000000000000000000000000000000000000000000000000000 640016606183873906765190071166391569359186618033102084958060860415440059625190532583798101137392514870192764359202375015432670335023860197360512105751962259955233562053126959337/19477624940834599705404205849730560684319462279286556368809871503935504381156902392019597017858829189120000000000000000000000000000000000000000000000000000 362351278703629822018304647745733290290809826173848582691614046374516900754943990705253483936524914870679637612622451890901241467559719423796353953573080238995592053450433497/10731473796603085237137303498474138118082348363243281745900755649551242083282039885410246290831310848000000000000000000000000000000000000000000000000000 2171057614208379249848984943555576396299215286692183597319505241221683518874901959169819621982263055667554432012280351717617247413300771586402180121893662949183382140436065551/64925416469448665684680686165768535614398207597621854562699571679785014603856341306731990059529430630400000000000000000000000000000000000000000000000000 1657714812427966340400736346873142739667758755353069307078717031079199908474444931424465278705143086485388627229382642196665303089407113181434700621341431317369885240757346359/51940333175558932547744548932614828491518566078097483650159657343828011683085073045385592047623544504320000000000000000000000000000000000000000000000000 1270585039299733689314882551451975526082914576813252518201555448430160386480623687315744251728039443303350051412301135938261395968275068931079026240595351017373572444763372423/43283610979632443789787124110512357076265471731747903041799714453190009735904227537821326706352953753600000000000000000000000000000000000000000000000000 8674975016830232874396919140375772831115198344464034911237872975572236729435778867031176114009101646741364020859364664656725464457104363968511956140356191988658335863731/333463875035689089289577227353716156211598395468011579674882237697919951740402369320657370619052032000000000000000000000000000000000000000000000000 12107661302130600549221445947041510494706359503843348188579006496885040632411747829896644104837345237338379250056904951750351493621156011982558907350813530407042097801/545164365115445030306016921111263601774350276438727535863006314942687383651713714819838104305664000000000000000000000000000000000000000000000000 526908641283482405586650638917098573156028178287714343870957680562179379847974960375524506478188278379887198898025578131203912855102153784636242584576267900069607359334091/28855740653088295859858082740341571384176981154498602027866476302126673157269485025214217804235302502400000000000000000000000000000000000000000000000 55610441702785239058787999425448384536073930069537492544071321368298289821066537961573595013861771860214787403582350137389545206607031720719111095795052355736785331765177/3847432087078439447981077698712209517890264153933146937048863506950223087635931336695229040564707000320000000000000000000000000000000000000000000000 353017621443323704700776685861292923555027712950208373273286066871742840698057500251485035809924902364075054783846446963482808955001136467164019199881234456963722510753/32061934058986995399842314155935079315752201282776224475407195891251859063632761139126908671372558336000000000000000000000000000000000000000000000 488677634561539316513058218982157080529795186664030690939426317136985205651823065123565751560818173940762169374373111432563701747940279824493645515027420269977517/60569927615154783856882072696408395996414766161052682788215828070468952348232953718803048473559040000000000000000000000000000000000000000000 2429737453872805729287728170217731681507782279514053437970778960536007635743005599890133570423328811576946108940570991884145159798004531307311742607360226800375493661/427492454119826605331230855412467724210029350437016326338762611883358120848436815188358782284967444480000000000000000000000000000000000000000000 27410672144646217894538354213601840388439510406451200347399518024647896837839808287112886666724595919693424478234219285546843547514809780734925381114328549992753401/7124874235330443422187180923541128736833822507283605438979376864722635347473946919805979704749457408000000000000000000000000000000000000000000 47506666884396930195135737861362271972803236962996034249364172149196726754715936576482958897698203777173281610683180458737145145531455601978046526700008018383277/18999664627547849125832482462776343298223526686089614503945004972593694259930525119482612545998553088000000000000000000000000000000000000000 1645807851888489840438655407255333055570919123184425137625867585524319347589140190679102766352587711383865692091722512570894576812358515698220162004055866204591/1055536923752658284768471247932019072123529260338311916885833609588538569996140284415700696999919616000000000000000000000000000000000000000 245974445436940833275337642415997546563620564693917200184765812332762748220320338650497116002283504629281698956462349693396776564686449836422430972157453301021/263884230938164571192117811983004768030882315084577979221458402397134642499035071103925174249979904000000000000000000000000000000000000000 853607534669850752775105776669566417515276050091132687387508165077908117982562892115660618652061204585111919030768133758957648321161734510302713764926150773/1599298369322209522376471587775786472914438273239866540736111529679603893933545885478334389393817600000000000000000000000000000000000000 202944209489935319165128190895833754623533547351744879187116035146538058352993067332650628834369132499384569763838418239066221541371928399883993297779303/693975623769006104384267750119670658858336134344715264224742675600617074290690522298291056541696000000000000000000000000000000000000 62367210193734250291070374987028698161073052700678691150239826278105834983390539436888448899502229451016653968357330183462985577027764167463444880598333/407228751447784832086601561702167851899509745500891943242991361723973213733078813431983293595648000000000000000000000000000000000000 4535634217220545579543939682901884400953161110888723484537162003505997341234825234677015156791260479243951233304494140142266428700836091647552511320733/59233272937859611939869318065769869367201417527402464471707834432577921997538736499197569977548800000000000000000000000000000000000 132136316229937272825335125474873863823216893213339844517280697498276903290357339852961762417325034096326522491455255744258336621234216538297970665949/3619811123980309618547569437352603127995642182230150606604367659768650788738478341617629276405760000000000000000000000000000000000 1499427340421340131648309894116876688746727847325875747173055748928391465827897805518357634780114150835641716347333853529416708216514118840921163009/90495278099507740463689235933815078199891054555753765165109191494216269718461958540440731910144000000000000000000000000000000000 2974829698110516185173734039440408129155513926952402200417161294459387648289566076172880206817718506419487456095333012479103471040532080286093331/416070244135667772246847061764667026206395653129902368575214673536626527441204407082486123724800000000000000000000000000000000 235542161703366854412309281827042026481012240734119730698720731508846273854699502687879817730442356825475247999217230968167149588954501407821811/80440247199562435967723765274502291733236492938447791257874836883747795305299518702613983920128000000000000000000000000000000 15230790437785899914893817804123086100087127190157985679536310020403998466041360472120755466762267673139962698813989051636606524880599117064017/13406707866593739327953960879083715288872748823074631876312472813957965884216586450435663986688000000000000000000000000000000 8464696994980561225540358595728683062349976642807658405094010142504880958332046535207125534348570817900805766395455110778876634679376469631/20313193737263241405990849816793508013443558822840351327746170930239342248813009773387369676800000000000000000000000000000 1073931931063103931524692892802011097103705924475690725821340281830655128536745822133170293612946500722812956219298166620382297323259810103/7448171036996521848863311599490952938262638235041462153506929341087758824564770250242035548160000000000000000000000000000 5827883767644938020206235021967077827156100278562232532881694326731072077738809021610534060465207081030072269476276473627392883828923177/124136183949942030814388526658182548971043970584024369225115489018129313742746170837367259136000000000000000000000000000 230069201825945207505103671821467379072602826432997842826500243599019147764484258578789097660901503410929730564582091091848607299279/16038266660199228787388698534648908135793794649098755713839210467458567667021469100435046400000000000000000000000000 11783669204489884836825759108351448243665724657452588997248201296676260539513751453539730454516909783072518333992168436929090376881/2873522776619028491073808487457929374329721541296860398729525208752993373674679880494612480000000000000000000000000 157036755859570116382182994125228866169487838295581858908251139519276335067018734034326700006305015376951901484907729020903233261/143676138830951424553690424372896468716486077064843019936476260437649668683733994024730624000000000000000000000000 863854063198080062451581044632440835234985111278314989208292242452753248011192521582306393956528139052686811478653382195952597/3192803085132253878970898319397699304810801712552067109699472454169992637416310978327347200000000000000000000000 173447471859475463448829810006155490929186402109971744066377491000443122797974429807838952403352609944589790859803226601499/2800704460642327964009559929296227460360352379431637815525853029973677752119571033620480000000000000000000000 2313166005972601802976871091478371834259566381216893468606086233074118263515190995850775856664199081810861674572819184301/177377949174014104387272128855427739156155650697337061649970691898332924300906165462630400000000000000000000 12374346433716970058848241036297150665674332840010235368155298173284309765968019389689022649464517782532640373999594811/4927165254833725121868670245984103865448768074926029490276963663842581230580726818406400000000000000000000 1778780544724634871761392689347941711726989038069069571906677209167901428503545099035924602283955954628262061/4049290694272620502149668340753554598690016684889942450124276809467285089054720000000000000000000 41148991512036790082889536772658183874219856248286856867746832480137692873659033641018732301542586861378961/594546100916408333389886351743264112176934469500461610319652071736342336848691200000000000000000 77088886199370240611412516811900517800893051875947883263795457595252023360776562609586985398919265542697/7927281345552111111865151356576854829025792926672821470928694289817897824649216000000000000000 492654240142479811225521291356320315727947849397015613705951710086430608166303441663906532631333776529/409350354382142489750871419766254968023055546427193416411916193740596575703040000000000000000 528143524342336209590070761221941741972860985049994474857389256886064466909894410622502055683887/4089414129691733164344369827834714965265290174097836327791370566839126630400000000000000 6253343235258845842016544836348400308159914785986845358773558121051325800391431917188161/531189323992899119884702391062623719282114952601490703217646139147264000000000000 7737706241357463961243469006468674503090243387546920929898137622174614264237189/8730993933485914293849052431830339654834909112546091117882106880000000000 103430775540876403780929773049710037071826479787500639205986824470150959/1955285070389415932591075648835548584565560264185717749222400000000 686056580206609450702723102345866741208575680477673739/292301177206805844123816227613610584462153300480000 737797222147772094689312875322891/10721343821454287982424208745000 1
1 748518565969226382671737084067891/10721343821454287982424208745000 706403263563222184694525396763147003731072330357618443/292301177206805844123816227613610584462153300480000 108128206491012284304461191999461885775509517232010241464759981327597119/1955285070389415932591075648835548584565560264185717749222400000000 6095955639676259683941930714027302442264736258692591414241257678693175975611797/6477834208715355766404135675228961679393642244792261151977047040000000000 317128219782000863823398596122541984976263007764374736565425576868095794178696710845681527/24965898227666258634581012379943314806259402772270063051229368539921408000000000000 82763249725459306604617198109358591637974816740434050432491413266494592167777886665327353055761/584202018527390452049195689690673566466470024871119475398767223834160947200000000000000 78522752488711043950759745834079361312377559691266572134610629203168525538652916576149278513945780507/58478622054591784250124488538036424003293649489599059487416599105799510814720000000000000000 56304898659130533356747897417423754382928286192951815863230816241150987099008458660254022603355591268451/5099626420164401558209613783068517968982874775366278231076577959288354856140800000000000000000 17915568159329554789084864901909590778998131004282653418444018273502910416478651516247889617514292378562013/223919960085400541146840314292917652638066228772901125964544286757843217774182400000000000000000 2408397427295080054359277025917823385719087476058791658264470253475119714536132692150979622695771251320818391041/4655295970175477250442810134149757998345396896188614408802875721695560497525252096000000000000000000 2122269424147269133856424187591020422870890201822485814541588869131632627338147425480283481773228111623182877961021639/703880750690532160266952892283443409349824010703718498610994809120368747225818116915200000000000000000000 183943349172553721281398293336064622209274302948060484553547704624647836337186834687986285790277628329344703269814075201/11518048647663253531641047328274528516633483811515393613634460512878761318240660094976000000000000000000000 107175009450667636105589600287166271928235519788437875188593377576022659273319824003823883633398374254069192802681612849/1384431270708021732085793341224037301216190004662203566745354933254413125120895221760000000000000000000000 52527663745435678285129342853575078605592357965034015373667269540776710512039208126700583512389836971131798410859975474858817/152038242149154946617661824733223776419561986312003195699974878769999649400776713253683200000000000000000000000 58572007834028019787769787580740180467345048897322395612772657219363920223683339927435387210268514431815966011406578356414448147/41050325380271835586768692677970419633281736304240862838993217267899905338209712578494464000000000000000000000000 15779114635270190404495780576965163461864608284493787417869169786717478962419304641962832012534777561303605986094719067598418907/2880724588089251620124118784418976816370648161701113181683734545115782830751558777438208000000000000000000000000 109431364903254827334021280413117767467024037261168477439491963263536701720739572070239922049948373698913190755599742823222217758767/5576647976187872004240275231724283421879783045104419102655682345827911668586979821984153600000000000000000000000000 1167496511863265698678463357905026781621285886943581170178541653513636054205797451729059536687929511366651681322924758873175370834721241/17733740564277432973484075236883221281577710083432052746445069859732759106106595833909608448000000000000000000000000000 763927688330229128099209617824429835504527225971789048237136472203982590961310725037009051001034606552041483409524647250373423453624467/3681745445870747330135102125304475006555925968878626867774062946657320229641507785586769920000000000000000000000000000 19664949439382105996148108329470900297063334180309623081500587885315619459487808994465144045035749858006909014249317521686968399113835112217/31920733015699379352271335426389798306839878150177694943601125747518966390991872501037295206400000000000000000000000000000 3308640253037222637390220816611328438230328778189087296631551439352312516885288058159612719434415482908991347188679887566906394349062519471557/1915243980941962761136280125583387898410392689010661696616067544851137983459512350062237712384000000000000000000000000000000 263491388288007149261077067395741867493443276297075376485246801354090314440502819240093614129981672688890159798623833265264285649764478948937967/57457319428258882834088403767501636952311780670319850898482026345534139503785370501867131371520000000000000000000000000000000 603225241238670609451457119632979886377084203136733801274257927878438879340139345828794053508675704011466428600747636802899163625742453294902351/52233926752962620758262185243183306320283436973018046271347296677758308639804882274424664883200000000000000000000000000000000 357367828339437269994449762490543632151914628698618114927705013501913359585431028781163565191832632999117056334303217650547656780574754993032347203/12927896871358248637669890847687868314270150650821966452158455927745181388351708362920104558592000000000000000000000000000000000 97744263197022389412068765379843724634918945144443611965001615186610006223819120917586029444196166611426575794321441987770878219323438328202173596923/1551347624562989836520386901722544197712418078098635974259014711329421766602205003550412547031040000000000000000000000000000000000 20654743856021363053733621865667049433664890625365004226808814035593770156946974272963584933033322707029744850941599054374012206719371391628810507/150795618533011575565151456997161108863689152448167575442542315990320698559180093173960540160000000000000000000000000000000000 99287512107199119556182777594595815908157815326912845137054433254187924295825763507714758243308903443635125926463239937695952289955623728052712096427199/349053215526672713217087052887572444485294067572193094208278310049119897485496125798842823081984000000000000000000000000000000000000 1213830753775922345553869296843781253934343111774182879628937603812036056030018347271730242816653814671026629412238854587991486199006219134932530620444117/2148019787856447465951304940846599658371040415828880579743251138763814753756899235685186603581440000000000000000000000000000000000000 2702624891624753354969442584961875599919086330205776243079567158396972117431450597984228306030300872751135078245422546776832645789636300140712905859255755227/2513183151792043535163026780790521600294117286519790278299603832353663261895572105751668326190284800000000000000000000000000000000000000 5691698592648763022752467002108174697764583347468232609925360087085374399645340107023024212042864471081494028039309241077873611343726147590319119295116568257/2899826713606204079034261670142909538800904561368988782653389037331149917571813968175001914834944000000000000000000000000000000000000000 7780676753608078864041046926422932496685406000686920709890628459244959032072773972829575536062979250324231150916365958688387872308096761506562908125313686125473/2261864836612839181646724102711469440264705557867811250469643449118296935706014895176501493571256320000000000000000000000000000000000000000 5107105545288454587226662228827752226077667407867683752599565723356326616092871466693748438785156338042176473820189612798237541532213770299027424754623867448969/881246040238768512329892507549923158544690477091355032650510434721414390534810998120714867625164800000000000000000000000000000000000000000 455358083419046615494680290764746361494507391883015893387444390110021590584701890251657266436612800151595162524195825348525288060886188485057091161734627374824941/48468532213132268178144087915245773719957976240024526795778073909677791479414604896639317719384064000000000000000000000000000000000000000000 298620547842209514965266384628990037716424737116644005936767601149719748853941775773097857790717723482888558794684931125946709428511673457254304515835405206925805443/20356783529515552634820516924403224962382350020810301254226791042064672421354134056588513442141306880000000000000000000000000000000000000000000 685668782039386241988315274874651680822469591209638269699702752696031614293033625156201624611614024010564097117300869171274416427372036491000982573716619923974722609/31052720638244063341251635986377800790074771218185205303057816843827466405455458730389257793096908800000000000000000000000000000000000000000000 5875096644955462054522715514723472241232174301529872618747219891827386352130176883303618304326530875696265963829331870282941789782947098388181524999542563765667280863/183211051765639973713384652319629024661441150187292711288041119378582051792187206509296620979271761920000000000000000000000000000000000000000000 284080015272683879554182193176833322186274682236398978174820401035296827144368675976309117081068943256992096032246260695595199235488154207345376001964972074939580232283/6317622474677240472875332838607897402118660351285955561656590323399381096282317465837814516526612480000000000000000000000000000000000000000000000 251144508929798211628213039822210787855850073158523830481141405583983549950786814936777951077301961618516481941698147762606949175299769725174849496541265532984485702750761/4122248664726899408551154677191653054882425879214086003980925186018096165324212146459173972033614643200000000000000000000000000000000000000000000000 115434875396145052816428298406011555740401633263791934363775250609219727636388763282340369442053091722568269632879607241907089005430741609154171542502879556524283800146003/1446403040255052424053036728839176510485061712004942457537166731936174093096214788231289112994250752000000000000000000000000000000000000000000000000 15634243081484431879445532629040935798996801088348390521058939833414818546612259906555333451772311842094362267583179013823500252618835019424429696426706454563496151936346651/154584324927258727820668300394686989558090970470528225149284694475678606199657955492219023951260549120000000000000000000000000000000000000000000000000 767058073215884117400024252807301665011181833305012022664965365591293000536767387810651595963207617254333111718835685952105708552735015889098014248636397955933662507363742219/6183372997090349112826732015787479582323638818821129005971387779027144247986318219688760958050421964800000000000000000000000000000000000000000000000000 4221074283468960995148535238125629885099999839449444234524893250013907284777691461478617887514044834314641542201062116914719580306165287071575609358026666615507120635690009/28648832418951424460973275748822299223121106496468551379018012875801440531210740786202753473592688640000000000000000000000000000000000000000000000000 7388595091257631999311917191344834700993433702264270799290119310691269082542768621142762214505255187371041921787454177056385489688125855208645120457040051463539310785200219/43585805900542874385526776427073399311491814982291792805249443931112388966068972413219649610317824000000000000000000000000000000000000000000000000000 11686025183919819661749238693393711173040120781330183678629510552663182283765637987561685873363239978851252411974538595759036179766514036988424372660167439203451318972254095289/61833729970903491128267320157874795823236388188211290059713877790271442479863182196887609580504219648000000000000000000000000000000000000000000000000000 81177650208650108795197309591669409755053433396412592078730581928661933560808760645446351136458045886522418956568545690648168460548143654722233128374115839039875784854277013957/397502549812951014396004201014909401720805352638501150383874928651744987370549028408563204446098554880000000000000000000000000000000000000000000000000000 297623275705700180546283891192109226616021105090516782517128420790186139540634107274941984279485933189772574621885118326588519226634299112156882653142260902124003849222272890897/1391258924345328550386014703552182906022818734234754026343562250281107455796921599429971215561344942080000000000000000000000000000000000000000000000000000 71966977272836297957315017053882118899429455652607250080625212677172289321470641190810626004456943856390341198817938445881501026907597151265964582126876860974234208915068817013/331252124844125845330003500845757834767337793865417625319895773876454156142124190340469337038415462400000000000000000000000000000000000000000000000000000 297623275705700180546283891192109226616021105090516782517128420790186139540634107274941984279485933189772574621885118326588519226634299112156882653142260902124003849222272890897/1391258924345328550386014703552182906022818734234754026343562250281107455796921599429971215561344942080000000000000000000000000000000000000000000000000000 81177650208650108795197309591669409755053433396412592078730581928661933560808760645446351136458045886522418956568545690648168460548143654722233128374115839039875784854277013957/397502549812951014396004201014909401720805352638501150383874928651744987370549028408563204446098554880000000000000000000000000000000000000000000000000000 11686025183919819661749238693393711173040120781330183678629510552663182283765637987561685873363239978851252411974538595759036179766514036988424372660167439203451318972254095289/61833729970903491128267320157874795823236388188211290059713877790271442479863182196887609580504219648000000000000000000000000000000000000000000000000000 7388595091257631999311917191344834700993433702264270799290119310691269082542768621142762214505255187371041921787454177056385489688125855208645120457040051463539310785200219/43585805900542874385526776427073399311491814982291792805249443931112388966068972413219649610317824000000000000000000000000000000000000000000000000000 4221074283468960995148535238125629885099999839449444234524893250013907284777691461478617887514044834314641542201062116914719580306165287071575609358026666615507120635690009/28648832418951424460973275748822299223121106496468551379018012875801440531210740786202753473592688640000000000000000000000000000000000000000000000000 767058073215884117400024252807301665011181833305012022664965365591293000536767387810651595963207617254333111718835685952105708552735015889098014248636397955933662507363742219/6183372997090349112826732015787479582323638818821129005971387779027144247986318219688760958050421964800000000000000000000000000000000000000000000000000 15634243081484431879445532629040935798996801088348390521058939833414818546612259906555333451772311842094362267583179013823500252618835019424429696426706454563496151936346651/154584324927258727820668300394686989558090970470528225149284694475678606199657955492219023951260549120000000000000000000000000000000000000000000000000 115434875396145052816428298406011555740401633263791934363775250609219727636388763282340369442053091722568269632879607241907089005430741609154171542502879556524283800146003/1446403040255052424053036728839176510485061712004942457537166731936174093096214788231289112994250752000000000000000000000000000000000000000000000000 251144508929798211628213039822210787855850073158523830481141405583983549950786814936777951077301961618516481941698147762606949175299769725174849496541265532984485702750761/4122248664726899408551154677191653054882425879214086003980925186018096165324212146459173972033614643200000000000000000000000000000000000000000000000 284080015272683879554182193176833322186274682236398978174820401035296827144368675976309117081068943256992096032246260695595199235488154207345376001964972074939580232283/6317622474677240472875332838607897402118660351285955561656590323399381096282317465837814516526612480000000000000000000000000000000000000000000000 5875096644955462054522715514723472241232174301529872618747219891827386352130176883303618304326530875696265963829331870282941789782947098388181524999542563765667280863/183211051765639973713384652319629024661441150187292711288041119378582051792187206509296620979271761920000000000000000000000000000000000000000000 685668782039386241988315274874651680822469591209638269699702752696031614293033625156201624611614024010564097117300869171274416427372036491000982573716619923974722609/31052720638244063341251635986377800790074771218185205303057816843827466405455458730389257793096908800000000000000000000000000000000000000000000 298620547842209514965266384628990037716424737116644005936767601149719748853941775773097857790717723482888558794684931125946709428511673457254304515835405206925805443/20356783529515552634820516924403224962382350020810301254226791042064672421354134056588513442141306880000000000000000000000000000000000000000000 455358083419046615494680290764746361494507391883015893387444390110021590584701890251657266436612800151595162524195825348525288060886188485057091161734627374824941/48468532213132268178144087915245773719957976240024526795778073909677791479414604896639317719384064000000000000000000000000000000000000000000 5107105545288454587226662228827752226077667407867683752599565723356326616092871466693748438785156338042176473820189612798237541532213770299027424754623867448969/881246040238768512329892507549923158544690477091355032650510434721414390534810998120714867625164800000000000000000000000000000000000000000 7780676753608078864041046926422932496685406000686920709890628459244959032072773972829575536062979250324231150916365958688387872308096761506562908125313686125473/2261864836612839181646724102711469440264705557867811250469643449118296935706014895176501493571256320000000000000000000000000000000000000000 5691698592648763022752467002108174697764583347468232609925360087085374399645340107023024212042864471081494028039309241077873611343726147590319119295116568257/2899826713606204079034261670142909538800904561368988782653389037331149917571813968175001914834944000000000000000000000000000000000000000 2702624891624753354969442584961875599919086330205776243079567158396972117431450597984228306030300872751135078245422546776832645789636300140712905859255755227/2513183151792043535163026780790521600294117286519790278299603832353663261895572105751668326190284800000000000000000000000000000000000000 1213830753775922345553869296843781253934343111774182879628937603812036056030018347271730242816653814671026629412238854587991486199006219134932530620444117/2148019787856447465951304940846599658371040415828880579743251138763814753756899235685186603581440000000000000000000000000000000000000 99287512107199119556182777594595815908157815326912845137054433254187924295825763507714758243308903443635125926463239937695952289955623728052712096427199/349053215526672713217087052887572444485294067572193094208278310049119897485496125798842823081984000000000000000000000000000000000000 20654743856021363053733621865667049433664890625365004226808814035593770156946974272963584933033322707029744850941599054374012206719371391628810507/150795618533011575565151456997161108863689152448167575442542315990320698559180093173960540160000000000000000000000000000000000 97744263197022389412068765379843724634918945144443611965001615186610006223819120917586029444196166611426575794321441987770878219323438328202173596923/1551347624562989836520386901722544197712418078098635974259014711329421766602205003550412547031040000000000000000000000000000000000 357367828339437269994449762490543632151914628698618114927705013501913359585431028781163565191832632999117056334303217650547656780574754993032347203/12927896871358248637669890847687868314270150650821966452158455927745181388351708362920104558592000000000000000000000000000000000 603225241238670609451457119632979886377084203136733801274257927878438879340139345828794053508675704011466428600747636802899163625742453294902351/52233926752962620758262185243183306320283436973018046271347296677758308639804882274424664883200000000000000000000000000000000 263491388288007149261077067395741867493443276297075376485246801354090314440502819240093614129981672688890159798623833265264285649764478948937967/57457319428258882834088403767501636952311780670319850898482026345534139503785370501867131371520000000000000000000000000000000 3308640253037222637390220816611328438230328778189087296631551439352312516885288058159612719434415482908991347188679887566906394349062519471557/1915243980941962761136280125583387898410392689010661696616067544851137983459512350062237712384000000000000000000000000000000 19664949439382105996148108329470900297063334180309623081500587885315619459487808994465144045035749858006909014249317521686968399113835112217/31920733015699379352271335426389798306839878150177694943601125747518966390991872501037295206400000000000000000000000000000 763927688330229128099209617824429835504527225971789048237136472203982590961310725037009051001034606552041483409524647250373423453624467/3681745445870747330135102125304475006555925968878626867774062946657320229641507785586769920000000000000000000000000000 1167496511863265698678463357905026781621285886943581170178541653513636054205797451729059536687929511366651681322924758873175370834721241/17733740564277432973484075236883221281577710083432052746445069859732759106106595833909608448000000000000000000000000000 109431364903254827334021280413117767467024037261168477439491963263536701720739572070239922049948373698913190755599742823222217758767/5576647976187872004240275231724283421879783045104419102655682345827911668586979821984153600000000000000000000000000 15779114635270190404495780576965163461864608284493787417869169786717478962419304641962832012534777561303605986094719067598418907/2880724588089251620124118784418976816370648161701113181683734545115782830751558777438208000000000000000000000000 58572007834028019787769787580740180467345048897322395612772657219363920223683339927435387210268514431815966011406578356414448147/41050325380271835586768692677970419633281736304240862838993217267899905338209712578494464000000000000000000000000 52527663745435678285129342853575078605592357965034015373667269540776710512039208126700583512389836971131798410859975474858817/152038242149154946617661824733223776419561986312003195699974878769999649400776713253683200000000000000000000000 107175009450667636105589600287166271928235519788437875188593377576022659273319824003823883633398374254069192802681612849/1384431270708021732085793341224037301216190004662203566745354933254413125120895221760000000000000000000000 183943349172553721281398293336064622209274302948060484553547704624647836337186834687986285790277628329344703269814075201/11518048647663253531641047328274528516633483811515393613634460512878761318240660094976000000000000000000000 2122269424147269133856424187591020422870890201822485814541588869131632627338147425480283481773228111623182877961021639/703880750690532160266952892283443409349824010703718498610994809120368747225818116915200000000000000000000 2408397427295080054359277025917823385719087476058791658264470253475119714536132692150979622695771251320818391041/4655295970175477250442810134149757998345396896188614408802875721695560497525252096000000000000000000 17915568159329554789084864901909590778998131004282653418444018273502910416478651516247889617514292378562013/223919960085400541146840314292917652638066228772901125964544286757843217774182400000000000000000 56304898659130533356747897417423754382928286192951815863230816241150987099008458660254022603355591268451/5099626420164401558209613783068517968982874775366278231076577959288354856140800000000000000000 78522752488711043950759745834079361312377559691266572134610629203168525538652916576149278513945780507/58478622054591784250124488538036424003293649489599059487416599105799510814720000000000000000 82763249725459306604617198109358591637974816740434050432491413266494592167777886665327353055761/584202018527390452049195689690673566466470024871119475398767223834160947200000000000000 317128219782000863823398596122541984976263007764374736565425576868095794178696710845681527/24965898227666258634581012379943314806259402772270063051229368539921408000000000000 6095955639676259683941930714027302442264736258692591414241257678693175975611797/6477834208715355766404135675228961679393642244792261151977047040000000000 108128206491012284304461191999461885775509517232010241464759981327597119/1955285070389415932591075648835548584565560264185717749222400000000 706403263563222184694525396763147003731072330357618443/292301177206805844123816227613610584462153300480000 748518565969226382671737084067891/10721343821454287982424208745000 1
