# Supplementary material for: Evolutionary regime transitions in structured populations
Source: PLoS One. 2018 Nov 26;13(11):e0200670. doi: 10.1371/journal.pone.0200670 (PMC6261048; doi:10.1371/journal.pone.0200670)
Supplement: S2 File — This repository contains the output of S1 File, and information about the first and second derivative of all studied graphs, including all graphs of 7 or less vertices. Available from https://bitbucket.org/geodynapp/fixationfunctions. (ZIP) [file pone.0200670.s003.zip › fixationfunctions/functions/1134281914416_roots.py]

[-1.85344682083647, -2.10660412424099 - 0.217436320102533*I, -2.10660412424099 + 0.217436320102533*I, -2.00886890916044 - 0.603287170677071*I, -2.00886890916044 + 0.603287170677071*I, -1.98262674605228 - 1.02858680391150*I, -1.98262674605228 + 1.02858680391150*I, -1.74443923849992 - 0.933558862259186*I, -1.74443923849992 + 0.933558862259186*I, -1.43968089320025 - 1.06146152054913*I, -1.43968089320025 + 1.06146152054913*I, -1.17282336893926 - 1.11518650671459*I, -1.17282336893926 + 1.11518650671459*I, -1.07354943068409 - 0.551999289679156*I, -1.07354943068409 + 0.551999289679156*I, -0.934998011213288 - 1.10896580830376*I, -0.934998011213288 + 1.10896580830376*I, -0.735474857663605 - 1.05741372578402*I, -0.735474857663605 + 1.05741372578402*I, -0.719244284375710 - 0.121093347545201*I, -0.719244284375710 + 0.121093347545201*I, -0.607307160503168 - 0.974677811194825*I, -0.607307160503168 + 0.974677811194825*I, -0.569623829603382 - 0.884346599761317*I, -0.569623829603382 + 0.884346599761317*I, -0.483413328477112 - 0.0390372337748417*I, -0.483413328477112 + 0.0390372337748417*I, -0.479892241340182 - 0.118208548286463*I, -0.479892241340182 + 0.118208548286463*I, -0.474186227374144 - 0.199575897003371*I, -0.474186227374144 + 0.199575897003371*I, -0.471447725311847 - 0.793063662311756*I, -0.471447725311847 + 0.793063662311756*I, -0.468071657809808 - 0.283149292102630*I, -0.468071657809808 + 0.283149292102630*I, -0.463687996825084 - 0.368206150494747*I, -0.463687996825084 + 0.368206150494747*I, -0.460964877426749 - 0.448502256834746*I, -0.460964877426749 + 0.448502256834746*I, -0.445554109038783 - 0.519889471535344*I, -0.445554109038783 + 0.519889471535344*I, -0.433985933074194 - 0.694877427878738*I, -0.433985933074194 + 0.694877427878738*I, -0.432460303535326 - 0.599250238810870*I, -0.432460303535326 + 0.599250238810870*I, -0.393446402535550 - 1.01699286650163*I, -0.393446402535550 + 1.01699286650163*I, -0.330351788577297 - 0.854982986709234*I, -0.330351788577297 + 0.854982986709234*I, -0.119100414298820 - 1.96292318969455*I, -0.119100414298820 + 1.96292318969455*I, 0.0424615805329721 - 0.740710201442255*I, 0.0424615805329721 + 0.740710201442255*I, 0.626771802692632 - 0.777094782743413*I, 0.626771802692632 + 0.777094782743413*I]
