# Supplementary material for: Evolutionary regime transitions in structured populations
Source: PLoS One. 2018 Nov 26;13(11):e0200670. doi: 10.1371/journal.pone.0200670 (PMC6261048; doi:10.1371/journal.pone.0200670)
Supplement: S2 File — This repository contains the output of S1 File, and information about the first and second derivative of all studied graphs, including all graphs of 7 or less vertices. Available from https://bitbucket.org/geodynapp/fixationfunctions. (ZIP) [file pone.0200670.s003.zip › fixationfunctions/functions/1134546141201.log]

[Fri Nov 17 06:43:19 2017]	Graph Id=1134546141201 of order 7

	Automorphism Group elements:
		( 0 1 2 4 3 5 6 )

[Fri Nov 17 06:43:19 2017]	Reducing 126 states to ... 94. Finished at [Fri Nov 17 06:43:19 2017]
[Fri Nov 17 06:43:19 2017]	Computing symbolic transition matrix ... Done!
[Fri Nov 17 06:43:19 2017]	Well, initial degree guess is 94, like the of states.
[Fri Nov 17 09:37:30 2017]	Solution found with degree 94. Saving to file '1134546141201.txt' and '1134546141201.sage' 
