# Supplementary material for: Evolutionary regime transitions in structured populations
Source: PLoS One. 2018 Nov 26;13(11):e0200670. doi: 10.1371/journal.pone.0200670 (PMC6261048; doi:10.1371/journal.pone.0200670)
Supplement: S2 File — This repository contains the output of S1 File, and information about the first and second derivative of all studied graphs, including all graphs of 7 or less vertices. Available from https://bitbucket.org/geodynapp/fixationfunctions. (ZIP) [file pone.0200670.s003.zip › fixationfunctions/functions/l10-from1.txt]

0 0 0 0 0 0 0 0 0 40903989837022801135300498476610837/60382180327591447271195126377500000 43577580651515837231784245927413932322657160836979/2411467464672733711910971228869175448655937500000 28326686101796616296705347776507530891081061758071742431/118499511214018134603305126186631281546952768750000000 18364186663523044967307955553515160209917968976935016505523/8786519312980159462067291208356882431740720112500000000 79179322585261403525302556169965384170404673897571369286298859879/5828889047037907985540820314711872236392476315431375000000000 5568021956436745385572046424114562798677636981744188558978734774066981/79564335492067444002632197295817056026757301705638268750000000000 718202186996000474078181019817872704226236472377838347649976682266494499/2413451509926045801413176651306450699478304818404360818750000000000 16199531733589422523959004524328188489021801368513071370622726525649106677/15084071937037786258832354070665316871739405115027255117187500000000 49224766834125308226820127087801292511387863289154562421137102070006302331/14665069938786736640531455346480169180857754972943164697265625000000 20389445943673101708979803075631904667801162257058820833187318007887064944639/2209991934961350079782414666167244099812982609876086214843750000000000 249394290886675908787831589745062343876631071995057036487945261245920905579931/11049959674806750398912073330836220499064913049380431074218750000000000 6236092366985354606225345707635940832491884768029200124401874153222649972361/125700599475314885490269617255544307264495042625227125976562500000000 46918527710023051312172152332587809674159479494345499501867853564910403979193373/475148266016690267153219153225957481459791261123358536191406250000000000 3699864404935700306856403149524259444185404762447706257934255059328780409959821/20658620261595229006661702314172064411295272222754718964843750000000000 7853896693903734121518884388325781112202693507715593124186587220297130684564149/26397125889816125952956619623664304525543958951297696455078125000000000 2160294964365927568876702299380999604240538199767009529915971902203551408871747/4751482660166902671532191532259574814597912611233585361914062500000000 3502247431724935667867925722747963789176384847992527800763624560730329340216131/5461474322030922610956541991102959557009094955440902714843750000000000 44192787368336929697405181085655102701794900197011132549351534608356322038786741/52794251779632251905913239247328609051087917902595392910156250000000000 39911796509105490408530683255455939617072010377278524325359375085740792387413/39385632130030691905936600897377112189969434774814202270507812500000 9022868539003479269869548144693855296912636315570034550385252290205524369942687/7919137766944837785886985887099291357663187685389308936523437500000000 7445143642896292294397839221297798987184706406242257315149986524335976716395027/6251950868640661409910778331920493177102516593728401791992187500000000 183308274891066747632721486447928398101095005998400665459722298562184054706647231/158382755338896755717739717741985827153263753707786178730468750000000000 45169835991738905879698989870452517487618037326549778696772785438969515922592943/43195296910608206104838104838723407405435569193032594199218750000000000 6950225351295104463598827293426434207298614741343001400235743974728716077132563/7919137766944837785886985887099291357663187685389308936523437500000000 162329514860896427387142837938186419045427657463596276234022907925241561315127549/237574133008345133576609576612978740729895630561679268095703125000000000 148568001074154199042219523822398880236241237259854707719799419484922661682877/301681438740755725176647081413306337434788102300545102343750000000000 6228649732693156362849363985259533542250230460588874599108402815202612521042809/19005930640667610686128766129038299258391650444934341447656250000000000 2686086076245936951559198541606632653864077691149735312406379111358571349933/13384458197653246962062511358477675534078627073897423554687500000000 9189169314495663309324538282423307522951225805018818951516225174120173529/81596782829956469619528887534778573611212409337487781250000000000 12575477054595543951804660118038027102656545181949051325518048807177655771/218270808391244452324189102831332750598813097271712218750000000000 4028014142356336953603326206289209534690850756543891896690858200261302123/150840719370377862588323540706653168717394051150272551171875000000 2416995966857941530883817184697192207824736586835807342674753286068637899/217210635893344122127185898617580562953047433656392473687500000000 28973798364213418982101926878677619351241342833188784072737142354653/7016810637550184444802206330571236780018168955893250000000000 4041941227013772616279992892236419264342420629089062746664095295287/2997714367048066963992421876137534293001844962221850000000000 22875393181405941942008397942194699082762155376678307701625476103/59954287340961339279848437522750685860036899244437000000000 59930918186787925595599552695355347846900535873098209477137/653609446853320025290515846009404825789692343062500000 199653496096372691877630059176550589407176576178922518581/10969669038097678746134531681276724348917913450000000 17769923849798718094326553651144262010458119999433/6200916337729886687771068874235022582258125000 5836641514681086972891161868893624236067807/17388692255757959059245509225469330900000 127628607281792712943853050314623/4907568702099933871040536497000 1
1 66452121818275070927610813524449/2453784351049966935520268248500 3171065904103137883917151919165713711668601/8694346127878979529622754612734665450000 161551466808961078632134160985357629261818985772279/49607330701839093502168550993880180658065000000 2068529647022090441678077299141302609199588004130495071/95388426418240684748995927663275863903634030000000 450435638313535005425039251624357069084344950220101681650037/3921656681119920151743095076056428954738154058375000000 6867963997466308046319209185518123663135600673726493180976212363/13625974395673031654511008527897883150008386191917500000000 269061418914533471263783319921967679903930817801083532938975715087/142748303192765093523448660768454013952468807724850000000000 10872394332592777284288878621556700840415990768352322461450204898552609/1773148048108931609201517539735351534310591295154224275000000000 38291101140138887359782676914615116290259958340221391656013420168256811577/2172106358933441221271858986175805629530474336563924736875000000000 98514958000354677455643814676264534931115549410475725682221654907248284623/2172106358933441221271858986175805629530474336563924736875000000000 26732729318515826831791274995616579065637953912223549102534868243984792082723/253412408542234809148383548387177323445222005932457885968750000000000 425183741527331139825902027524200329764363303966235727482073723400678572174677/1900593064066761068612876612903829925839165044493434144765625000000000 828072648510561263189682099297410898323565661136075420452698337442115035231749/1900593064066761068612876612903829925839165044493434144765625000000000 14904297300954246434065316373615468433612748954602965427264845089050815525174899/19005930640667610686128766129038299258391650444934341447656250000000000 41550484881909446388327767743277061617985477251726998056709651669094404010048507/31676551067779351143547943548397165430652750741557235746093750000000000 22130456707641639004248146630609315027823814070629995136603247025845612921651603/10798824227652051526209526209680851851358892298258148549804687500000000 1784422236438075188537138900658095059296529954702208506947548731323074538577597981/593935332520862833941523941532446851824739076404198170239257812500000000 3287151019212848217807984745591777366372276860411583588494571887934733431113199393/791913776694483778588698588709929135766318768538930893652343750000000000 12891830160861887042312930556116527397598369437831253112410533891470144462896563509/2375741330083451335766095766129787407298956305616792680957031250000000000 1143364706849144471368732701620706675895368660811433194915842968849736588740046217/169695809291675095411863983294984814807068307544056620068359375000000000 1894223361894024164709180344193508276149281595591591986658211519315537547323846207/237574133008345133576609576612978740729895630561679268095703125000000000 21428097029880373218311112435358229670656891082066760972501955864501432138378896531/2375741330083451335766095766129787407298956305616792680957031250000000000 801022019708817904455746198578617530054038040854412364759411591253792343583646439/81922114830463839164348129866544393355136424331613540722656250000000000 6043831092625088541215047733673129681002510108096187925439945057336154334932897427/593935332520862833941523941532446851824739076404198170239257812500000000 6043831092625088541215047733673129681002510108096187925439945057336154334932897427/593935332520862833941523941532446851824739076404198170239257812500000000 801022019708817904455746198578617530054038040854412364759411591253792343583646439/81922114830463839164348129866544393355136424331613540722656250000000000 21428097029880373218311112435358229670656891082066760972501955864501432138378896531/2375741330083451335766095766129787407298956305616792680957031250000000000 1894223361894024164709180344193508276149281595591591986658211519315537547323846207/237574133008345133576609576612978740729895630561679268095703125000000000 1143364706849144471368732701620706675895368660811433194915842968849736588740046217/169695809291675095411863983294984814807068307544056620068359375000000000 12891830160861887042312930556116527397598369437831253112410533891470144462896563509/2375741330083451335766095766129787407298956305616792680957031250000000000 3287151019212848217807984745591777366372276860411583588494571887934733431113199393/791913776694483778588698588709929135766318768538930893652343750000000000 1784422236438075188537138900658095059296529954702208506947548731323074538577597981/593935332520862833941523941532446851824739076404198170239257812500000000 22130456707641639004248146630609315027823814070629995136603247025845612921651603/10798824227652051526209526209680851851358892298258148549804687500000000 41550484881909446388327767743277061617985477251726998056709651669094404010048507/31676551067779351143547943548397165430652750741557235746093750000000000 14904297300954246434065316373615468433612748954602965427264845089050815525174899/19005930640667610686128766129038299258391650444934341447656250000000000 828072648510561263189682099297410898323565661136075420452698337442115035231749/1900593064066761068612876612903829925839165044493434144765625000000000 425183741527331139825902027524200329764363303966235727482073723400678572174677/1900593064066761068612876612903829925839165044493434144765625000000000 26732729318515826831791274995616579065637953912223549102534868243984792082723/253412408542234809148383548387177323445222005932457885968750000000000 98514958000354677455643814676264534931115549410475725682221654907248284623/2172106358933441221271858986175805629530474336563924736875000000000 38291101140138887359782676914615116290259958340221391656013420168256811577/2172106358933441221271858986175805629530474336563924736875000000000 10872394332592777284288878621556700840415990768352322461450204898552609/1773148048108931609201517539735351534310591295154224275000000000 269061418914533471263783319921967679903930817801083532938975715087/142748303192765093523448660768454013952468807724850000000000 6867963997466308046319209185518123663135600673726493180976212363/13625974395673031654511008527897883150008386191917500000000 450435638313535005425039251624357069084344950220101681650037/3921656681119920151743095076056428954738154058375000000 2068529647022090441678077299141302609199588004130495071/95388426418240684748995927663275863903634030000000 161551466808961078632134160985357629261818985772279/49607330701839093502168550993880180658065000000 3171065904103137883917151919165713711668601/8694346127878979529622754612734665450000 66452121818275070927610813524449/2453784351049966935520268248500 1
