# Supplementary material for: Evolutionary regime transitions in structured populations
Source: PLoS One. 2018 Nov 26;13(11):e0200670. doi: 10.1371/journal.pone.0200670 (PMC6261048; doi:10.1371/journal.pone.0200670)
Supplement: S2 File — This repository contains the output of S1 File, and information about the first and second derivative of all studied graphs, including all graphs of 7 or less vertices. Available from https://bitbucket.org/geodynapp/fixationfunctions. (ZIP) [file pone.0200670.s003.zip › fixationfunctions/functions/l6^22_roots.py]

[-1.00000000000000, -3.88744646379003, -2.07889930404605 - 3.19673838076561*I, -2.07889930404605 + 3.19673838076561*I, -0.964691035648013 - 0.260696405634862*I, -0.964691035648013 + 0.260696405634862*I, -0.804107458843374 - 0.589330729955903*I, -0.804107458843374 + 0.589330729955903*I, -0.693093932398482 - 0.367911274540808*I, -0.693093932398482 + 0.367911274540808*I, -0.676788317080292 - 0.731745251102531*I, -0.676788317080292 + 0.731745251102531*I, -0.0353380390707871 - 0.744047968321205*I, -0.0353380390707871 + 0.744047968321205*I]
