# Supplementary material for: Evolutionary regime transitions in structured populations
Source: PLoS One. 2018 Nov 26;13(11):e0200670. doi: 10.1371/journal.pone.0200670 (PMC6261048; doi:10.1371/journal.pone.0200670)
Supplement: S2 File — This repository contains the output of S1 File, and information about the first and second derivative of all studied graphs, including all graphs of 7 or less vertices. Available from https://bitbucket.org/geodynapp/fixationfunctions. (ZIP) [file pone.0200670.s003.zip › fixationfunctions/functions/1151998118936.txt]

0 0 0 0 0 0 171296635941862062953040671486/226980552051905498565065972625 3541038830642294289779180869117800659680337616197939/96590397906059604567395647837812059437555981050000 714512781817637497737290713341459380647212854401642457789807077/810216315596499049708454814455229295141476943854137600400000 1909538372126847846454791250462229658742524179893359528969010633852499/136350857003827507360684461968512854386581450778537590468680000000 9077764363975725094550638347771922795120222225857402112710668903326117583101/54968252816730590035249933542971245971671559132005224051478434080000000 29625160495856292943803008919918962941877894743134436348545536638615736472918053026367/19208871010095650146251602191956288779800490503654329515228240198629338000000000 766737156883251333932293198312137086169523414868664208339377965591045945037059237728039649/64541806593921384491405383364973130300129648092278547171166887067394575680000000000 86468703687290400544514166310069484372476091252750600925376656002737916035829264824793018999/1114009264497821156974942233422823892851552830085903690899592845272837881600000000000 6427175410092139215443782112000782920303928933063755459201160412455038477882695695187809413571253/14638081735501370002650740947175905952069404187328774498420649986885089764224000000000000 239780995135258984383591200098388265655805091537744169741026284764209104925512155450136609913811861/109785613016260275019880557103819294640520531404965808738154874901638173231680000000000000 15289709331821353061025898027734726528071491486153134777848894064322074876700968436303628978798093027/1580912827434147960286280022294997842823495652231507645829430198583589694536192000000000000 9130430455707960881990719375575072350614486630343407273428041550747621779211597737623222160671690262357/237136924115122194042942003344249676423524347834726146874414529787538454180428800000000000000 197674607396849726013357792250120590689428294308469528598392648995532981475170436390786608698224308000609/1422821544690733164257652020065498058541146087008356881246487178725230725082572800000000000000 1301809703032354935814751148526819704535755921847379892261941518212457340534667570275278996967723836901081/2845643089381466328515304040130996117082292174016713762492974357450461450165145600000000000000 70818380298916809899714802575637134174101515603814638502450598587750720917162740854641414007467715852330537/51221575608866393913275472722357930107481259132300847724873538434108306102972620800000000000000 394826220609648956674186135836044869557583062779421004271892622334965956063938572422576481626251753376054833/102443151217732787826550945444715860214962518264601695449747076868216612205945241600000000000000 72249676256876992988144287220749403698238092108764143804203700817037062110807839399093424259647987259744581/7259750873697599137314633929153092456178446176231616212974202297747633935854387200000000000000 159927013655537257184592350494103230812730216635920703155770156262352878292465340576043619787389442929571973/6693200442537895393386268667894321175569238942877787724484382517705622576069017600000000000000 427182822892242173442910005486810251063877086677659728019778395753346849198475367813655360955243627557300723/7982583211771386064406567177510326769997079345293638606473798197523372379684044800000000000000 1717742428270156270946146319772123960514112408779340482929732656526566810264007300531191349773649790472039298481/15319191228251733810370387534194433250606702731260438150331409033216391856027503820800000000000000 1236274156354454194724988883580684678302295772565337409329574233826222975880208037900183645810773262798277040323/5609844675134437733375071491395144570644708042433399886036854012163749130376269004800000000000000 729819975940697368227469159480180154353075130475656877673769263162319115417193111301909690022945493520348751265711/1792345373705452855813335341500748690320984219557471263588774856886317847155217947033600000000000000 14916119395690642620427690996793289827835862088550245051943810895158436286181108980142897411047564824689947981759/21045151158968135293307264283766129436254217842162089200650976793185728146636609945600000000000000 626082612925418901455125534331220985785513364529048580060237471615858807418802535849763984994415752959785361282801/537703612111635856744000602450224607096295265867241379076632457065895354146565384110080000000000000 459353841087482624396358743838089985020048388142179305397646508863747362382672923096311271559397098397300737387843/254033202572426389012913670448925011226596188598696714524393286802785206683416716902400000000000000 680705196918061870005817696088159441803936157237374548255948838885812870318185348702291109922580266122781247529281/256049339100778979401905048785821241474426317079638751941253550983759692450745421004800000000000000 119527759874757822841743810207660069983874051104919284707788329011351433635644947500769398398978559368054756215982683/32262216726698151404640036147013476425777715952034482744597947423953721248793923046604800000000000000 613986236051735970948154169340296699067163170899542510088257674342649544017724404365310095991505374559366202113/125316441998314797684330058136515915670772573479620902032262872307022526078454988800000000000000 2308674930763230403442930564735313892198016826497166296168326407400606144292345628569300432446829648879126984180711/375142054961606411681860885430389260764857162232959101681371481673880479637138640076800000000000000 29631915964117872329348540505545677069283682013793208192772137902082490379747540263181431724147578289083518428744273/4032777090837268925580004518376684553222214494004310343074743427994215156099240380825600000000000000 134598338309572128504598759378510064405634395359109279655558104593319585926374421980196094170499196523413726065307287/16131108363349075702320018073506738212888857976017241372298973711976860624396961523302400000000000000 542679364994033782942901444730642393481539886567540683695752195912397513355528321747765762231614955569736226716919/60190702848317446650447828632487829152570365582153885717533483999913659046257319116800000000000000 149571500435553863004605709263133282129762488033041352765417640404937976200343739603031697890596958238957960812977173/16131108363349075702320018073506738212888857976017241372298973711976860624396961523302400000000000000 1202349532858220786709294097696399460886534722143383238307789322485073309651777328033004436692732470338837834599/132465414887572885480883081013555529931093630731977083927037952568460621340797542400000000000000 62093445616413799108071719423666436624981759222069955278080791886606577043573496113867630508137160626507460835227/7342334257327754074792907634732243155616230303148494024715054033671761777149276979200000000000000 523576908298300540946873933166886086237666251694762689858468268968256438802600913098867878129648566284946499635413/69831637936576085291428649668860338583934450112628750529432786631934461577476023910400000000000000 985422437734098056633813300043058340797704052943229540661572330592038681935328519245715297553820099645060113019143/155856119452648074418550899260934668723563845178910544659893465816201551926540691046400000000000000 5450587834535130960491262286174248359661944684858447594694056325470787359340313709993989394391064623442360630305649/1075407224223271713488001204900449214192590531734482758153264914131790708293130768220160000000000000 31135941255103094615902125891755593096507522149982126932910891204922396740167287665692078879316219364029515987473/8067571074443148638319588933986865822900154026515249498524117885459795261013734195200000000000000 2499424344028355928612905885610939574660006749115002173976674036072837608106169894395602672339853961990551545746463/896172686852726427906667670750374345160492109778735631794387428443158923577608973516800000000000000 6849199157405183206443190805347169867343936476976326439235487083453869155319665746703747000220481422173760831513697/3584690747410905711626670683001497380641968439114942527177549713772635694310435894067200000000000000 246816297085055325496232695538697658008117609677684968385902572910204950187930358994106871273525649650525629112383/199149485967272539534815037944527632257887135506385695954308317431813094128357549670400000000000000 2679029393328547380298950045447972978110865182094084281211518781959191863715997160376485303403955677647087988031/3524769663137567071412655538841197031113046646130720282377138361625010515546151321600000000000000 9735949374770147815162221311709806180133206487829948171158711185050189360493080376395231793820492390294377586133/22127720663030282170535004216058625806431903945153966217145368603534788236484172185600000000000000 460490583862662195609673565907196522635608192141488808544306000502213218377280375833205935980007461935052249/1918810324577721312047780455780317881237591393093476085427104457469197731224780800000000000000 41266124841379057902622686292579009982801898263207398620822542876698899779025945631286194781253271192665157043/335268494894398214705075821455433724339877332502332821471899524295981639946729881600000000000000 9100341824132626242718209373680412093854828460235544308195467948414513612032375531534307809467846866076562401/153664726826599181739826418167073790322443777396902543174620615302324918308917862400000000000000 143763439417163022072645247813400983293508861387921687415865460029954047922164161353693286783359706840947889/5391744800933304622450049760248203169208553592873773444723530361485084852944486400000000000000 1684155471860426011778126981406451398708012437856855263516222408671661871183905068292998244272222496621/150360259405641400677144806749147769785859933635397414202688138091488280371200000000000000 1778819013483052624034379482437483753812946879044719658541530510098433595671841921084370672915427072990827/406520441340209475502186291447285159583184596288101966070424908207208778595020800000000000000 75115343657691287582971376410549805334641699707565295703471142164729194353616522676615500071424373192583/47427384823024438808588400668849935284704869566945229374882905957507690836085760000000000000 2015565755932655405962735091313592445280429050753407641416483493177626353904834950246835559259921/3811132948697412530245526727845026216118571708772664704574938089380671680000000000000 85432196336792589497557087902686669783499775191670851998298159277761783332197161260772277656220907449/526970942478049320095426674098332614274498550743835881943143399527863231512064000000000000 796781816050774192857731388922154654043584786409761173404844612668339182703885948755266820023080623/17565698082601644003180889136611087142483285024794529398104779984262107717068800000000000 106933128565838932432305748032790910253748877460933667616384481340637377699473783962945800421723/9294020149524679366762375204556130763218669325288110792648031737704818897920000000000 34352163319623524319313707198776630482805994105491740543920512536399466071212648902437123909/13090169224682646995439965076839620793265731444067761679785960193950449152000000000 30239356351886707569116790833422435971297478504791684911910056623371003476698646877047069/56740049752897920432004732628547806857256833487717404106520340279028198400000000 4370791711649302198418866359816394137043080033697069392549689543829666421473214194569/45914761704803794934084128488709709875153366656727435629303730073287680000000 9657609101604304670365631869221582633003797813618939617792700361236671313189865277/655925167211482784772630406981567283930762380810391937561481858189824000000 1344629851149325421628401668182634422506944524837346128405934832768318270863/695956590284656209970111203401204570845813577805780427766617708800000 6795486558351103753008048027963782579329601927945039767920154651842937/32490970601524566291788571587357823102045451811661084396200640000 11396110862074132383036933843363708343865047505360641592507929/635463776938430627222317501533513172659981916748343216000 21535552904479061340366358019506743596697629509/18857061917176007371887503741016764250825600 701638285152341804487567381544381/14611498755782227471358113047120 1
1 716249783908124031958925494591501/14611498755782227471358113047120 22459382682707323550937446808195291752304538141/18857061917176007371887503741016764250825600 6076047709018677775536461019039520995774759660335749468525667/317731888469215313611158750766756586329990958374171608000 7415746290982898398346489863178127190803899099986028089398071834565619/32490970601524566291788571587357823102045451811661084396200640000 136646502601954624395430815112788812794175033599823295113561762493765976409/63268780934968746360919200309200415531437597982343675251510700800000 11070224991625957410770176254802357806476495409312737308077020740958268384399350701/655925167211482784772630406981567283930762380810391937561481858189824000000 25587403217056630786816847448314670463166481812249938948513285754792389349117119319/228431650272655696189473276063232387438573963466305649897033482951680000000 475407839230492122920869181544707982790355009635726953344440915261317994542288548574721367/737620646787672965616061524171121489144338835340326253384764423627366579200000000 3035314661151922057979361620091158735526204006593289277367541560769282561588272141349736259393/929402014952467936676237520455613076321866932528811079264803173770481889792000000000 559724775162895305441587525215308387623262715235649071798824727421644437441334378645845876007/37934776120508895374540306957371962298851711531788207316930741786550281216000000000 3503344231480439542472917479707839044454578821160408505106871719299647197273208598466714160951371/58357800938875893698275379191398960606256760879716044511976013236751188428800000000000 477029074331330383334417516622211911430313863385037186637883693717693181850043962242478385209421441/2150901806032854367736435404482990262344892043852391354869973059297400944947200000000000 2053295811550224112693686810254722151234595764832409475922923293222867397097754803470272676087356597/2740833612056428502576768415906723028473466803452683158511494796434794893440000000000000 1433584828214202419298323457254566531713855706658252908955598581345146229115080821373567414285184784081/615940062636681023488161047647401756944219085285002978894583194253346634234880000000000000 7208272139593713213473456938978259045079779529590175770631440792261238213577042391503022527972432677619/1078303557931590120695454353971578672634441899968440228303514345377211614310400000000000000 690263618224420715731326919507757773706014040196477816526062280153382579648263702591191195109179966233653/38716232508591378619255837280693824722208056789343044387659515067353217009049600000000000000 10995705790762727250631591024742234303914958929014483669396827722866482179974734563634793554094114565293899/248046370987246459628452652408512978728722804514774080992123672804398576769843200000000000000 66575653087184930518993908412049880626431139596156446932328865550836482853338601151049736456048067439324011/645650112716803284621119404063335253455646123516397240229498383623213942474444800000000000000 118593452288497601090170385428446287463592223496123958854148333983250583958466310939221863534985734097526311501/526850491976911480250833433715681566819807236789380148027270681036542577059146956800000000000000 870204729362185858785559487762502619518430997928242173811680961245502659705927953045128028660917480322448637/1881608899917541000895833691841719881499311559962071957240252432273366346639810560000000000000 157458157832374513748114698840154083534287882805297528783142605649312190409430739569520528120141204744712297211/175616830658970493416944477905227188939935745596460049342423560345514192353048985600000000000000 447596128274013974138135342878120892123037210993819509962595752120219916222804546139101729332595416348397931233/272248101117255693143971343738246934050426706092119885105001117473428700107119001600000000000000 399500382116600485501475923454978559893636893184716241095654679874917772225256560900704424361870695287641168193/139803078952104274857715014352072749917786686912169670729595168432301224379331379200000000000000 4831506922032328244617006389299154347043945106251138826155859607812450517895377313952799634150678766378758167503847/1024197356403115917607620195143284965897705268318555007765014203935038769802981684019200000000000000 2550104166205347268746111024019442344499286967040408244027408321857358402575626330056503753986933903950495580337/344152337501047015325141194604598442841970856289837032179104235193225393078958899200000000000000 3098549409682711663952040607857491760905549402489339049337568776067084911362382381222030141544869579432143996448889/279326551746304341165714598675441354335737800450515002117731146527737846309904095641600000000000000 4683182815271009252661844874176697794741241637496361746424138512057494892476840389573880230072616480404945690273/295441545116283437771428902445178355547414981245737021470677174212030414366244716544000000000000 3913090426199604421927783571939316260743579738460046385137329412353989120587237781321044528213112044858879238803047/180740709953491044283697681495873817511359753232686177840884859517948018200526179532800000000000000 5434176893485221971711850290099432359657581780039838492423653736430003269630089904535727160293914942577783399788281/192037004325584234551428786589365931105819737809729063955940163237819769338059065753600000000000000 10081482420705757736433294177102346742953731557193936710955601687933349486266434589599301134785125782382858059989/284543176651583369608537791519974214943026621851118847658130200198035157531311472640000000000000 21781259709949599351663558802815129608569683783180611503894560043526925927987290457767275087174199217430768739683961/512098678201557958803810097571642482948852634159277503882507101967519384901490842009600000000000000 56449295602618988617696129137883746361108002126800352949008826763836060112795935589273989823473443468871188695665991/1152222025953505407308572719536195586634918426858374383735640979426918616028354394521600000000000000 2713989393993245383505863385767248538905226676500747409977532730622997932582245694500931090116122574615861121393513/50096609824065452491677074762443286375431235950364103640680042583779070262102364979200000000000000 265174997720592542664620522478559709220930745913236756857607029652577332258780119000932605201108558225243222673576113/4608888103814021629234290878144782346539673707433497534942563917707674464113417578086400000000000000 33817628033333680758359491117036158072482505169823797361043479359699047215091170122955705716991060322857890273825043/576111012976752703654286359768097793317459213429187191867820489713459308014177197260800000000000000 265174997720592542664620522478559709220930745913236756857607029652577332258780119000932605201108558225243222673576113/4608888103814021629234290878144782346539673707433497534942563917707674464113417578086400000000000000 2713989393993245383505863385767248538905226676500747409977532730622997932582245694500931090116122574615861121393513/50096609824065452491677074762443286375431235950364103640680042583779070262102364979200000000000000 56449295602618988617696129137883746361108002126800352949008826763836060112795935589273989823473443468871188695665991/1152222025953505407308572719536195586634918426858374383735640979426918616028354394521600000000000000 21781259709949599351663558802815129608569683783180611503894560043526925927987290457767275087174199217430768739683961/512098678201557958803810097571642482948852634159277503882507101967519384901490842009600000000000000 10081482420705757736433294177102346742953731557193936710955601687933349486266434589599301134785125782382858059989/284543176651583369608537791519974214943026621851118847658130200198035157531311472640000000000000 5434176893485221971711850290099432359657581780039838492423653736430003269630089904535727160293914942577783399788281/192037004325584234551428786589365931105819737809729063955940163237819769338059065753600000000000000 3913090426199604421927783571939316260743579738460046385137329412353989120587237781321044528213112044858879238803047/180740709953491044283697681495873817511359753232686177840884859517948018200526179532800000000000000 4683182815271009252661844874176697794741241637496361746424138512057494892476840389573880230072616480404945690273/295441545116283437771428902445178355547414981245737021470677174212030414366244716544000000000000 3098549409682711663952040607857491760905549402489339049337568776067084911362382381222030141544869579432143996448889/279326551746304341165714598675441354335737800450515002117731146527737846309904095641600000000000000 2550104166205347268746111024019442344499286967040408244027408321857358402575626330056503753986933903950495580337/344152337501047015325141194604598442841970856289837032179104235193225393078958899200000000000000 4831506922032328244617006389299154347043945106251138826155859607812450517895377313952799634150678766378758167503847/1024197356403115917607620195143284965897705268318555007765014203935038769802981684019200000000000000 399500382116600485501475923454978559893636893184716241095654679874917772225256560900704424361870695287641168193/139803078952104274857715014352072749917786686912169670729595168432301224379331379200000000000000 447596128274013974138135342878120892123037210993819509962595752120219916222804546139101729332595416348397931233/272248101117255693143971343738246934050426706092119885105001117473428700107119001600000000000000 157458157832374513748114698840154083534287882805297528783142605649312190409430739569520528120141204744712297211/175616830658970493416944477905227188939935745596460049342423560345514192353048985600000000000000 870204729362185858785559487762502619518430997928242173811680961245502659705927953045128028660917480322448637/1881608899917541000895833691841719881499311559962071957240252432273366346639810560000000000000 118593452288497601090170385428446287463592223496123958854148333983250583958466310939221863534985734097526311501/526850491976911480250833433715681566819807236789380148027270681036542577059146956800000000000000 66575653087184930518993908412049880626431139596156446932328865550836482853338601151049736456048067439324011/645650112716803284621119404063335253455646123516397240229498383623213942474444800000000000000 10995705790762727250631591024742234303914958929014483669396827722866482179974734563634793554094114565293899/248046370987246459628452652408512978728722804514774080992123672804398576769843200000000000000 690263618224420715731326919507757773706014040196477816526062280153382579648263702591191195109179966233653/38716232508591378619255837280693824722208056789343044387659515067353217009049600000000000000 7208272139593713213473456938978259045079779529590175770631440792261238213577042391503022527972432677619/1078303557931590120695454353971578672634441899968440228303514345377211614310400000000000000 1433584828214202419298323457254566531713855706658252908955598581345146229115080821373567414285184784081/615940062636681023488161047647401756944219085285002978894583194253346634234880000000000000 2053295811550224112693686810254722151234595764832409475922923293222867397097754803470272676087356597/2740833612056428502576768415906723028473466803452683158511494796434794893440000000000000 477029074331330383334417516622211911430313863385037186637883693717693181850043962242478385209421441/2150901806032854367736435404482990262344892043852391354869973059297400944947200000000000 3503344231480439542472917479707839044454578821160408505106871719299647197273208598466714160951371/58357800938875893698275379191398960606256760879716044511976013236751188428800000000000 559724775162895305441587525215308387623262715235649071798824727421644437441334378645845876007/37934776120508895374540306957371962298851711531788207316930741786550281216000000000 3035314661151922057979361620091158735526204006593289277367541560769282561588272141349736259393/929402014952467936676237520455613076321866932528811079264803173770481889792000000000 475407839230492122920869181544707982790355009635726953344440915261317994542288548574721367/737620646787672965616061524171121489144338835340326253384764423627366579200000000 25587403217056630786816847448314670463166481812249938948513285754792389349117119319/228431650272655696189473276063232387438573963466305649897033482951680000000 11070224991625957410770176254802357806476495409312737308077020740958268384399350701/655925167211482784772630406981567283930762380810391937561481858189824000000 136646502601954624395430815112788812794175033599823295113561762493765976409/63268780934968746360919200309200415531437597982343675251510700800000 7415746290982898398346489863178127190803899099986028089398071834565619/32490970601524566291788571587357823102045451811661084396200640000 6076047709018677775536461019039520995774759660335749468525667/317731888469215313611158750766756586329990958374171608000 22459382682707323550937446808195291752304538141/18857061917176007371887503741016764250825600 716249783908124031958925494591501/14611498755782227471358113047120 1
