# Supplementary material for: Evolutionary regime transitions in structured populations
Source: PLoS One. 2018 Nov 26;13(11):e0200670. doi: 10.1371/journal.pone.0200670 (PMC6261048; doi:10.1371/journal.pone.0200670)
Supplement: S2 File — This repository contains the output of S1 File, and information about the first and second derivative of all studied graphs, including all graphs of 7 or less vertices. Available from https://bitbucket.org/geodynapp/fixationfunctions. (ZIP) [file pone.0200670.s003.zip › fixationfunctions/functions/l10-from0.txt]

0 0 0 0 0 0 0 0 0 917856159041641228716154748077/304295114720817787887632812500 1413680584735858747922239625982669830622987854/18662852355944933603083264213439164306640625 474098362927535259362346055289489092669663692533206051/502359846474156336133197603746620016247982910156250 5502372311672399034398918915511965279904146905049529680160319/707664268531214547584112800445788684488208565878906250000 3037438209801102847777553671710156257974386143818355378618757042007/63753473951977118591852722192161102585542709700030664062500000 160671461331089763181503161470438960254693992868903135082417525286897/693967240386353802853899248742423485081864423768276367187500000 35040932365005617513139894006984075524802286809005684751505624200614759497/37710179842594465647080885176663292179348512787568137792968750000000 4180162422280611842449542106955625259475795457753864355770670573090326567011/1319856294490806297647830981183215226277197947564884822753906250000000 2572536302988146013037271180104932273380887231711661535437439964443769270571/274970061352251312009964787746503172141082905742684338073730468750000 3611854346620957542098979361243800026671792211455621657081630292386814537942149/148483833130215708485380985383111712956184769101049542559814453125000000 478058846661034339418868404164813360099590801527269342374408947178098427688883/8484790464583754770593199164749240740353415377202831003417968750000000 81263657333505400589532647360958936231965971885356437608003970059878743741947/692232322285387918346764500620567426369159762708855676269531250000000 2993405351149004310001959091693266112829732191331495183681693326139795721263009/13498530284565064407761907762101064814198615372822685687255859375000000 113515979330192016160563282539130922273912922511316870332954276712433472854729897/296967666260431416970761970766223425912369538202099085119628906250000000 920526635260113767506375881785597381481011157385665478906633901224900156578719/1522911109027853420362881901365248338012151477959482487792968750000000 130767322667064333947160222393073507747833570129453858206658192133429551871233601/148483833130215708485380985383111712956184769101049542559814453125000000 19575018613551356852902227540635326153840902871229414171452485846339227120598683/16498203681135078720597887264790190328464974344561060284423828125000000 146727209448856807252223522794447264080956135361366323997159195631730777887308239/98989222086810472323587323588741141970789846067366361706542968750000000 14600386046384322488645380496774467573773008358391112608359563973561264911492869/8484790464583754770593199164749240740353415377202831003417968750000000 1769605335829621177523339519397692373298848568147447756289876869625339804705651/951819443142408387726801188353280211257594673724676554870605468750000 34729342969659747629523961882083953710352791277847603866971132190786167944134243/18560479141276963560672623172888964119523096137631192819976806640625000 28949774212959279447053891590096085830151264294275587048739425305260006924258831/16498203681135078720597887264790190328464974344561060284423828125000000 1857974560433175900520142252185010309943993007038920431477017430622831925446569/1212112923511964967227599880678462962907630768171833000488281250000000 123359783061829152180915853327365581417080435257191717072668557096122599433372381/98989222086810472323587323588741141970789846067366361706542968750000000 13979990402821330301588835148794795897457428054112783969892697159434066380003201/14848383313021570848538098538311171295618476910104954255981445312500000 652968398131328422761619804320811186884787542553335431848743553375025371285871/989892220868104723235873235887411419707898460673663617065429687500000 1015335136068008832245898273890000615902129898795760357200881587877775216358283/2375741330083451335766095766129787407298956305616792680957031250000000 121243275624138392165130578341498916151702702068392169842028788296939386590423/475148266016690267153219153225957481459791261123358536191406250000000 33211611341027433120832320446692857098436127276320300159798767933752781779187/237574133008345133576609576612978740729895630561679268095703125000000 82015297844223290950817480822565725687789533331363273575344162989505138209/1173205595102938931242516427718413534468620397835453175781250000000 9565319958010503367456833857495721183125627962533098113527318397979971277/301681438740755725176647081413306337434788102300545102343750000000 1756967671293925515538067444623176133699172794089180058123040465689948799/135756647433340076329491186635987851845654646035245296054687500000 10986051131577507053834524370546651579842574839376036975125877126923/2333089536985436327896733604914936229356041177834505625000000 850228122810302648364161993440403283516620715876869842507872193/563480144181967474434665766191265844549218977861250000000 31426490280709286306916345077338601721752063463591172947138470297/74942859176201674099810546903438357325046124055546250000000 496066737342754863582195671722343961048684509686350346649/5008501508454559580770236367888159584595343625000000 60671772793582776459183087690713863873310272128586231/3137777184810548840427497620502495523145856250000 37158338133104511121639234621819778154270372489541/12401832675459773375542137748470045164516250000 10579704654349134940070558920483829361449/30613894816475280033882938777234737500 64734472772540094072746625750499/2453784351049966935520268248500 1
1 66452121818275070927610813524449/2453784351049966935520268248500 3171065904103137883917151919165713711668601/8694346127878979529622754612734665450000 161551466808961078632134160985357629261818985772279/49607330701839093502168550993880180658065000000 2068529647022090441678077299141302609199588004130495071/95388426418240684748995927663275863903634030000000 450435638313535005425039251624357069084344950220101681650037/3921656681119920151743095076056428954738154058375000000 6867963997466308046319209185518123663135600673726493180976212363/13625974395673031654511008527897883150008386191917500000000 269061418914533471263783319921967679903930817801083532938975715087/142748303192765093523448660768454013952468807724850000000000 10872394332592777284288878621556700840415990768352322461450204898552609/1773148048108931609201517539735351534310591295154224275000000000 38291101140138887359782676914615116290259958340221391656013420168256811577/2172106358933441221271858986175805629530474336563924736875000000000 98514958000354677455643814676264534931115549410475725682221654907248284623/2172106358933441221271858986175805629530474336563924736875000000000 26732729318515826831791274995616579065637953912223549102534868243984792082723/253412408542234809148383548387177323445222005932457885968750000000000 425183741527331139825902027524200329764363303966235727482073723400678572174677/1900593064066761068612876612903829925839165044493434144765625000000000 828072648510561263189682099297410898323565661136075420452698337442115035231749/1900593064066761068612876612903829925839165044493434144765625000000000 14904297300954246434065316373615468433612748954602965427264845089050815525174899/19005930640667610686128766129038299258391650444934341447656250000000000 41550484881909446388327767743277061617985477251726998056709651669094404010048507/31676551067779351143547943548397165430652750741557235746093750000000000 22130456707641639004248146630609315027823814070629995136603247025845612921651603/10798824227652051526209526209680851851358892298258148549804687500000000 1784422236438075188537138900658095059296529954702208506947548731323074538577597981/593935332520862833941523941532446851824739076404198170239257812500000000 3287151019212848217807984745591777366372276860411583588494571887934733431113199393/791913776694483778588698588709929135766318768538930893652343750000000000 12891830160861887042312930556116527397598369437831253112410533891470144462896563509/2375741330083451335766095766129787407298956305616792680957031250000000000 1143364706849144471368732701620706675895368660811433194915842968849736588740046217/169695809291675095411863983294984814807068307544056620068359375000000000 1894223361894024164709180344193508276149281595591591986658211519315537547323846207/237574133008345133576609576612978740729895630561679268095703125000000000 21428097029880373218311112435358229670656891082066760972501955864501432138378896531/2375741330083451335766095766129787407298956305616792680957031250000000000 801022019708817904455746198578617530054038040854412364759411591253792343583646439/81922114830463839164348129866544393355136424331613540722656250000000000 6043831092625088541215047733673129681002510108096187925439945057336154334932897427/593935332520862833941523941532446851824739076404198170239257812500000000 6043831092625088541215047733673129681002510108096187925439945057336154334932897427/593935332520862833941523941532446851824739076404198170239257812500000000 801022019708817904455746198578617530054038040854412364759411591253792343583646439/81922114830463839164348129866544393355136424331613540722656250000000000 21428097029880373218311112435358229670656891082066760972501955864501432138378896531/2375741330083451335766095766129787407298956305616792680957031250000000000 1894223361894024164709180344193508276149281595591591986658211519315537547323846207/237574133008345133576609576612978740729895630561679268095703125000000000 1143364706849144471368732701620706675895368660811433194915842968849736588740046217/169695809291675095411863983294984814807068307544056620068359375000000000 12891830160861887042312930556116527397598369437831253112410533891470144462896563509/2375741330083451335766095766129787407298956305616792680957031250000000000 3287151019212848217807984745591777366372276860411583588494571887934733431113199393/791913776694483778588698588709929135766318768538930893652343750000000000 1784422236438075188537138900658095059296529954702208506947548731323074538577597981/593935332520862833941523941532446851824739076404198170239257812500000000 22130456707641639004248146630609315027823814070629995136603247025845612921651603/10798824227652051526209526209680851851358892298258148549804687500000000 41550484881909446388327767743277061617985477251726998056709651669094404010048507/31676551067779351143547943548397165430652750741557235746093750000000000 14904297300954246434065316373615468433612748954602965427264845089050815525174899/19005930640667610686128766129038299258391650444934341447656250000000000 828072648510561263189682099297410898323565661136075420452698337442115035231749/1900593064066761068612876612903829925839165044493434144765625000000000 425183741527331139825902027524200329764363303966235727482073723400678572174677/1900593064066761068612876612903829925839165044493434144765625000000000 26732729318515826831791274995616579065637953912223549102534868243984792082723/253412408542234809148383548387177323445222005932457885968750000000000 98514958000354677455643814676264534931115549410475725682221654907248284623/2172106358933441221271858986175805629530474336563924736875000000000 38291101140138887359782676914615116290259958340221391656013420168256811577/2172106358933441221271858986175805629530474336563924736875000000000 10872394332592777284288878621556700840415990768352322461450204898552609/1773148048108931609201517539735351534310591295154224275000000000 269061418914533471263783319921967679903930817801083532938975715087/142748303192765093523448660768454013952468807724850000000000 6867963997466308046319209185518123663135600673726493180976212363/13625974395673031654511008527897883150008386191917500000000 450435638313535005425039251624357069084344950220101681650037/3921656681119920151743095076056428954738154058375000000 2068529647022090441678077299141302609199588004130495071/95388426418240684748995927663275863903634030000000 161551466808961078632134160985357629261818985772279/49607330701839093502168550993880180658065000000 3171065904103137883917151919165713711668601/8694346127878979529622754612734665450000 66452121818275070927610813524449/2453784351049966935520268248500 1
